# Supplementary material for: 1,4-dihydroxy quininib activates ferroptosis pathways in metastatic uveal melanoma and reveals a novel prognostic biomarker signature
Source: Cell Death Discov. 2024 Feb 10;10:70. doi: 10.1038/s41420-023-01773-8 (PMC10858877; doi:10.1038/s41420-023-01773-8)
Supplement: Supplementary file 1 — Supplementary Dataset 1 [file 41420_2023_1773_MOESM1_ESM.xlsx]

## Sheet: 4h
4h DMSO n=1	4h DMSO n=2	4h DMSO n=3	4h DMSO n=4	4h Q7 n=1	4h Q7 n=2	4h Q7 n=3	4h Q7 n=4	Up/Down	C: Student's T-test Significant 4h Q7_4h DMSO	C: Student's T-test significant	C: Filter	N: Peptides	N: Razor + unique peptides	N: Unique peptides	N: Sequence coverage [%]	N: Unique + razor sequence coverage [%]	N: Unique sequence coverage [%]	N: Mol. weight [kDa]	N: Q-value	N: Score	N: Intensity	N: MS/MS count	N: -Log Student's T-test p-value 4h Q7_4h DMSO	N: Student's T-test Difference 4h Q7_4h DMSO	N: Student's T-test Test statistic 4h Q7_4h DMSO	T: Protein IDs	T: Majority protein IDs	T: Uniprot	T: Protein Names	T: Fasta headers	T: GENE	Fold Change	Fold Change2
-1.51924	-0.318012	-0.464011	-1.14854	0.722014	1.05705	0.730529	0.940212	UP	+	4h Q7_4h DMSO	Keep	13	13	13	59.4	59.4	59.4	32.818	0	81.849	12380000000	139	2.95151	1.72228	5.83282	sp|P09601|HMOX1_HUMAN;tr|A0A7I2V3I1|A0A7I2V3I1_HUMAN;tr|B1AHA8|B1AHA8_HUMAN;tr|A0A7I2V277|A0A7I2V277_HUMAN;tr|A0A7I2V3M0|A0A7I2V3M0_HUMAN	sp|P09601|HMOX1_HUMAN;tr|A0A7I2V3I1|A0A7I2V3I1_HUMAN;tr|B1AHA8|B1AHA8_HUMAN	P09601	Heme oxygenase 1	sp|P09601|HMOX1_HUMAN Heme oxygenase 1 OS=Homo sapiens OX=9606 GN=HMOX1 PE=1 SV=1;tr|A0A7I2V3I1|A0A7I2V3I1_HUMAN Heme oxygenase OS=Homo sapiens OX=9606 GN=HMOX1 PE=1 SV=1;tr|B1AHA8|B1AHA8_HUMAN Heme oxygenase (biliverdin-producing) (Fragment) OS=Homo sapie	HMOX1	3.29957	-0.303069
0.625448	-0.81665	-1.62696	-1.01001	0.666268	0.925344	0.942388	0.294163	UP	+	4h Q7_4h DMSO	Keep	2	2	2	16.4	16.4	16.4	16.997	0	11.461	687070000	21	1.52224	1.18525	2.82781	sp|Q7Z422|SZRD1_HUMAN	sp|Q7Z422|SZRD1_HUMAN	Q7Z422	SUZ domain-containing protein 1	sp|Q7Z422|SZRD1_HUMAN SUZ domain-containing protein 1 OS=Homo sapiens OX=9606 GN=SZRD1 PE=1 SV=1	SZRD1	2.27403	-0.439748
-0.685829	-1.64725	-1.03292	0.606242	0.573243	1.24136	0.653591	0.291564	UP	+	4h Q7_4h DMSO	Keep	4	4	4	11.4	11.4	11.4	39.309	0	16.486	1587600000	36	1.43468	0.779539	2.67552	sp|Q70UQ0|IKIP_HUMAN	sp|Q70UQ0|IKIP_HUMAN	Q70UQ0	Inhibitor of nuclear factor kappa-B kinase-interacting protein	sp|Q70UQ0|IKIP_HUMAN Inhibitor of nuclear factor kappa-B kinase-interacting protein OS=Homo sapiens OX=9606 GN=IKBIP PE=1 SV=1	IKBIP	1.71658	-0.582553
-1.58354	0.481723	-0.698114	-0.880191	0.0579557	0.358003	0.742518	1.52164	UP	+	4h Q7_4h DMSO	Keep	2	2	2	3.7	3.7	3.7	84.699	0	3.183	571320000	8	1.34074	0.718426	2.5144	sp|Q96MU7|YTDC1_HUMAN;tr|J3QR07|J3QR07_HUMAN	sp|Q96MU7|YTDC1_HUMAN;tr|J3QR07|J3QR07_HUMAN	Q96MU7	YTH domain-containing protein 1	sp|Q96MU7|YTDC1_HUMAN YTH domain-containing protein 1 OS=Homo sapiens OX=9606 GN=YTHDC1 PE=1 SV=3;tr|J3QR07|J3QR07_HUMAN YTH domain-containing protein 1 OS=Homo sapiens OX=9606 GN=YTHDC1 PE=1 SV=1	YTHDC1	1.64539	-0.60776
-1.30173	0.0193691	-0.958459	-0.845826	1.32747	1.10877	0.80894	-0.158534	UP	+	4h Q7_4h DMSO	Keep	4	4	4	17.9	17.9	17.9	34.14	0	7.0797	545240000	14	1.93134	0.6857	3.57504	sp|Q99988|GDF15_HUMAN;tr|A0A0A0MTT8|A0A0A0MTT8_HUMAN	sp|Q99988|GDF15_HUMAN;tr|A0A0A0MTT8|A0A0A0MTT8_HUMAN	Q99988	Growth/differentiation factor 15	sp|Q99988|GDF15_HUMAN Growth/differentiation factor 15 OS=Homo sapiens OX=9606 GN=GDF15 PE=1 SV=3;tr|A0A0A0MTT8|A0A0A0MTT8_HUMAN Growth/differentiation factor 15 (Fragment) OS=Homo sapiens OX=9606 GN=GDF15 PE=1 SV=1	GDF15	1.60848	-0.621704
-1.32845	-0.52649	-0.350193	-0.841255	0.275743	1.04384	0.00575438	1.72105	UP	+	4h Q7_4h DMSO	Keep	6	6	6	6.5	6.5	6.5	118.56	0	13.902	1334700000	39	1.85737	0.575245	3.43488	sp|Q5GLZ8|HERC4_HUMAN	sp|Q5GLZ8|HERC4_HUMAN	Q5GLZ8	Probable E3 ubiquitin-protein ligase HERC4	sp|Q5GLZ8|HERC4_HUMAN Probable E3 ubiquitin-protein ligase HERC4 OS=Homo sapiens OX=9606 GN=HERC4 PE=1 SV=1	HERC4	1.48993	-0.671172
-0.142495	-0.281568	-1.13926	-1.27856	0.225363	1.68884	-0.0993982	1.02708	UP	+	4h Q7_4h DMSO	Discard	4	4	4	5.4	5.4	5.4	102.53	0	8.6566	1387000000	47	1.54067	0.443796	2.86015	sp|Q9BSJ2|GCP2_HUMAN;tr|F2Z2B9|F2Z2B9_HUMAN;tr|R4GMM4|R4GMM4_HUMAN	sp|Q9BSJ2|GCP2_HUMAN;tr|F2Z2B9|F2Z2B9_HUMAN	Q9BSJ2	Gamma-tubulin complex component 2	sp|Q9BSJ2|GCP2_HUMAN Gamma-tubulin complex component 2 OS=Homo sapiens OX=9606 GN=TUBGCP2 PE=1 SV=2;tr|F2Z2B9|F2Z2B9_HUMAN Gamma-tubulin complex component OS=Homo sapiens OX=9606 GN=TUBGCP2 PE=1 SV=1	TUBGCP2	1.36018	-0.735198
-0.660818	-1.29418	-0.263471	-1.11815	0.307866	1.19314	0.490226	1.34538	UP	+	4h Q7_4h DMSO	Discard	8	8	8	32.3	32.3	32.3	41.193	0	64.125	2275700000	38	2.5347	0.427279	4.82691	sp|Q15050|RRS1_HUMAN	sp|Q15050|RRS1_HUMAN	Q15050	Ribosome biogenesis regulatory protein homolog	sp|Q15050|RRS1_HUMAN Ribosome biogenesis regulatory protein homolog OS=Homo sapiens OX=9606 GN=RRS1 PE=1 SV=2	RRS1	1.3447	-0.743663
-1.01925	-1.37984	0.0658555	-0.689649	0.483876	1.26348	-0.0453171	1.32085	UP	+	4h Q7_4h DMSO	Discard	7	7	7	24.8	24.8	24.8	54.388	0	37.296	3393700000	71	1.81625	0.378	3.35802	tr|A0A087WX97|A0A087WX97_HUMAN;sp|Q9BXK5|B2L13_HUMAN;tr|A0A087WTL4|A0A087WTL4_HUMAN	tr|A0A087WX97|A0A087WX97_HUMAN;sp|Q9BXK5|B2L13_HUMAN;tr|A0A087WTL4|A0A087WTL4_HUMAN	A0A087WX97	Bcl-2-like protein 13	tr|A0A087WX97|A0A087WX97_HUMAN Bcl-2-like protein 13 OS=Homo sapiens OX=9606 GN=BCL2L13 PE=1 SV=1;sp|Q9BXK5|B2L13_HUMAN Bcl-2-like protein 13 OS=Homo sapiens OX=9606 GN=BCL2L13 PE=1 SV=1;tr|A0A087WTL4|A0A087WTL4_HUMAN Bcl-2-like protein 13 OS=Homo sapiens	BCL2L13	1.29954	-0.769504
0.682168	-1.71118	-1.23422	-0.460186	0.668253	0.76868	0.586392	0.700097	UP	+	4h Q7_4h DMSO	Discard	7	7	7	33.3	33.3	33.3	27.296	0	87.536	5834300000	77	1.39083	0.371434	2.60004	sp|Q9H1E3|NUCKS_HUMAN	sp|Q9H1E3|NUCKS_HUMAN	Q9H1E3	Nuclear ubiquitous casein and cyclin-dependent kinase substrate 1	sp|Q9H1E3|NUCKS_HUMAN Nuclear ubiquitous casein and cyclin-dependent kinase substrate 1 OS=Homo sapiens OX=9606 GN=NUCKS1 PE=1 SV=1	NUCKS1	1.29364	-0.773014
-0.623006	-1.74615	-0.356329	-0.298097	0.683785	0.064541	0.758904	1.51635	UP	+	4h Q7_4h DMSO	Discard	7	7	7	54.7	54.7	54.7	21.921	0	32.496	2776100000	38	1.81744	0.34989	3.36025	tr|G3V2S6|G3V2S6_HUMAN;sp|Q9Y5K8|VATD_HUMAN;tr|H0YJH8|H0YJH8_HUMAN;tr|G3V2V6|G3V2V6_HUMAN;tr|H0YJS0|H0YJS0_HUMAN;tr|G3V559|G3V559_HUMAN;tr|H0YJ55|H0YJ55_HUMAN;tr|G3V5S7|G3V5S7_HUMAN;tr|G3V341|G3V341_HUMAN;tr|G3V3T8|G3V3T8_HUMAN	tr|G3V2S6|G3V2S6_HUMAN;sp|Q9Y5K8|VATD_HUMAN;tr|H0YJH8|H0YJH8_HUMAN;tr|G3V2V6|G3V2V6_HUMAN	G3V2S6	V-type proton ATPase subunit D	tr|G3V2S6|G3V2S6_HUMAN V-type proton ATPase subunit D OS=Homo sapiens OX=9606 GN=ATP6V1D PE=1 SV=1;sp|Q9Y5K8|VATD_HUMAN V-type proton ATPase subunit D OS=Homo sapiens OX=9606 GN=ATP6V1D PE=1 SV=1;tr|H0YJH8|H0YJH8_HUMAN V-type proton ATPase subunit D (Fragm	ATP6V1D	1.27446	-0.784644
-1.75104	-0.00354422	-0.914429	-0.277238	0.230129	1.09152	1.29019	0.33442	UP	+	4h Q7_4h DMSO	Discard	6	5	5	22.8	19.3	19.3	37.806	0	10.187	1294600000	33	1.69143	0.343668	3.12901	sp|Q9UDY4|DNJB4_HUMAN;tr|C9JUL4|C9JUL4_HUMAN	sp|Q9UDY4|DNJB4_HUMAN	Q9UDY4	DnaJ homolog subfamily B member 4	sp|Q9UDY4|DNJB4_HUMAN DnaJ homolog subfamily B member 4 OS=Homo sapiens OX=9606 GN=DNAJB4 PE=1 SV=1	DNAJB4	1.26898	-0.788035
-0.405761	-0.516363	-0.867256	-1.30418	0.413643	0.617353	1.87875	0.183813	UP	+	4h Q7_4h DMSO	Discard	7	7	7	28.4	28.4	28.4	33.631	0	18.517	1596100000	61	1.94452	0.339298	3.60029	sp|Q92600|CNOT9_HUMAN;tr|F8WBZ6|F8WBZ6_HUMAN	sp|Q92600|CNOT9_HUMAN	Q92600	CCR4-NOT transcription complex subunit 9	sp|Q92600|CNOT9_HUMAN CCR4-NOT transcription complex subunit 9 OS=Homo sapiens OX=9606 GN=CNOT9 PE=1 SV=1	CNOT9	1.26514	-0.790426
-0.22234	-0.0390956	-0.526496	-2.02197	0.0418515	1.04553	0.911515	0.811003	UP	+	4h Q7_4h DMSO	Discard	2	2	2	13.1	13.1	13.1	20.632	0	3.7851	342940000	16	1.49819	0.315289	2.78576	sp|Q9BUL9|RPP25_HUMAN	sp|Q9BUL9|RPP25_HUMAN	Q9BUL9	Ribonuclease P protein subunit p25	sp|Q9BUL9|RPP25_HUMAN Ribonuclease P protein subunit p25 OS=Homo sapiens OX=9606 GN=RPP25 PE=1 SV=1	RPP25	1.24426	-0.80369
-1.08461	-1.16686	-0.737909	-0.0583704	0.915735	0.931817	-0.262169	1.46237	UP	+	4h Q7_4h DMSO	Discard	22	22	22	42.7	42.7	42.7	80.699	0	102.25	19145000000	174	1.85981	0.302382	3.43947	sp|P48147|PPCE_HUMAN;tr|A0A499FJL1|A0A499FJL1_HUMAN	sp|P48147|PPCE_HUMAN;tr|A0A499FJL1|A0A499FJL1_HUMAN	P48147	Prolyl endopeptidase	sp|P48147|PPCE_HUMAN Prolyl endopeptidase OS=Homo sapiens OX=9606 GN=PREP PE=1 SV=2;tr|A0A499FJL1|A0A499FJL1_HUMAN Prolyl endopeptidase OS=Homo sapiens OX=9606 GN=PREP PE=1 SV=1	PREP	1.23318	-0.810912
-1.30423	-1.19145	0.357983	-0.808379	1.16697	0.245319	1.26667	0.267127	UP	+	4h Q7_4h DMSO	Discard	6	5	5	25.4	22.1	22.1	31.263	0	27.278	5041400000	65	1.69116	0.283816	3.12852	sp|Q13243|SRSF5_HUMAN;tr|B4DJK0|B4DJK0_HUMAN;tr|B4DUA4|B4DUA4_HUMAN;tr|G3V5K8|G3V5K8_HUMAN	sp|Q13243|SRSF5_HUMAN;tr|B4DJK0|B4DJK0_HUMAN;tr|B4DUA4|B4DUA4_HUMAN	Q13243	Serine/arginine-rich splicing factor 5	sp|Q13243|SRSF5_HUMAN Serine/arginine-rich splicing factor 5 OS=Homo sapiens OX=9606 GN=SRSF5 PE=1 SV=1;tr|B4DJK0|B4DJK0_HUMAN Serine/arginine-rich-splicing factor 5 OS=Homo sapiens OX=9606 GN=SRSF5 PE=1 SV=1;tr|B4DUA4|B4DUA4_HUMAN Serine/arginine-rich-spl	SRSF5	1.21741	-0.821415
-0.47085	-0.279429	-1.0786	-1.13336	1.34169	-0.196355	1.52613	0.290777	UP	+	4h Q7_4h DMSO	Discard	13	13	13	34.2	34.2	34.2	52.623	0	78.48	8152100000	119	1.71639	0.270177	3.17431	sp|Q96CS3|FAF2_HUMAN;tr|D6RBG6|D6RBG6_HUMAN	sp|Q96CS3|FAF2_HUMAN	Q96CS3	FAS-associated factor 2	sp|Q96CS3|FAF2_HUMAN FAS-associated factor 2 OS=Homo sapiens OX=9606 GN=FAF2 PE=1 SV=2	FAF2	1.20596	-0.829218
-1.38937	-0.855885	-0.84944	0.211224	0.482932	1.5204	1.00521	-0.125084	UP	+	4h Q7_4h DMSO	Discard	6	6	6	31.9	31.9	31.9	30.157	0	29.809	2495200000	45	1.59836	0.263241	2.96212	tr|A0A087WYF8|A0A087WYF8_HUMAN;sp|Q53GG5|PDLI3_HUMAN;tr|A0A2U3TZH4|A0A2U3TZH4_HUMAN;tr|A0A2R8Y6L7|A0A2R8Y6L7_HUMAN;tr|D6RAF1|D6RAF1_HUMAN	tr|A0A087WYF8|A0A087WYF8_HUMAN;sp|Q53GG5|PDLI3_HUMAN;tr|A0A2U3TZH4|A0A2U3TZH4_HUMAN;tr|A0A2R8Y6L7|A0A2R8Y6L7_HUMAN	A0A087WYF8	PDZ and LIM domain protein 3	tr|A0A087WYF8|A0A087WYF8_HUMAN PDZ and LIM domain protein 3 OS=Homo sapiens OX=9606 GN=PDLIM3 PE=1 SV=2;sp|Q53GG5|PDLI3_HUMAN PDZ and LIM domain protein 3 OS=Homo sapiens OX=9606 GN=PDLIM3 PE=1 SV=1;tr|A0A2U3TZH4|A0A2U3TZH4_HUMAN PDZ and LIM domain protein	PDLIM3	1.20017	-0.833214
-1.55775	-1.15762	0.482905	-0.489483	1.35917	0.0318371	0.550451	0.780488	UP	+	4h Q7_4h DMSO	Discard	7	7	7	60.4	60.4	60.4	11.333	0	51.269	15813000000	160	1.38909	0.254218	2.59706	tr|C9JFR7|C9JFR7_HUMAN;sp|P99999|CYC_HUMAN	tr|C9JFR7|C9JFR7_HUMAN;sp|P99999|CYC_HUMAN	C9JFR7	Cytochrome c (Fragment)	tr|C9JFR7|C9JFR7_HUMAN Cytochrome c (Fragment) OS=Homo sapiens OX=9606 GN=CYCS PE=1 SV=1;sp|P99999|CYC_HUMAN Cytochrome c OS=Homo sapiens OX=9606 GN=CYCS PE=1 SV=2	CYCS	1.19269	-0.838441
-1.04555	-1.64966	0.0930156	-0.26018	0.777927	0.732517	1.40174	-0.0498023	UP	+	4h Q7_4h DMSO	Discard	5	5	5	31.8	31.8	31.8	16.368	0	9.9093	2621800000	33	1.56873	0.248573	2.90961	sp|O60869|EDF1_HUMAN	sp|O60869|EDF1_HUMAN	O60869	Endothelial differentiation-related factor 1	sp|O60869|EDF1_HUMAN Endothelial differentiation-related factor 1 OS=Homo sapiens OX=9606 GN=EDF1 PE=1 SV=1	EDF1	1.18803	-0.841729
-1.05486	-1.6281	0.470675	-0.437203	-0.194925	0.715561	1.00185	1.12701	UP	+	4h Q7_4h DMSO	Discard	3	3	3	30.9	30.9	30.9	17.963	0	122.34	4671600000	40	1.30664	0.229598	2.45643	tr|E9PJK1|E9PJK1_HUMAN;tr|E9PRJ8|E9PRJ8_HUMAN;tr|H0YDL9|H0YDL9_HUMAN;tr|H0YDJ9|H0YDJ9_HUMAN;sp|P60033|CD81_HUMAN;tr|E9PIF1|E9PIF1_HUMAN;tr|A6NMH8|A6NMH8_HUMAN;tr|E9PM31|E9PM31_HUMAN;tr|H0YEE2|H0YEE2_HUMAN	tr|E9PJK1|E9PJK1_HUMAN;tr|E9PRJ8|E9PRJ8_HUMAN;tr|H0YDL9|H0YDL9_HUMAN;tr|H0YDJ9|H0YDJ9_HUMAN;sp|P60033|CD81_HUMAN;tr|E9PIF1|E9PIF1_HUMAN;tr|A6NMH8|A6NMH8_HUMAN	E9PJK1	Tetraspanin	tr|E9PJK1|E9PJK1_HUMAN Tetraspanin OS=Homo sapiens OX=9606 GN=CD81 PE=1 SV=1;tr|E9PRJ8|E9PRJ8_HUMAN Tetraspanin (Fragment) OS=Homo sapiens OX=9606 GN=CD81 PE=1 SV=1;tr|H0YDL9|H0YDL9_HUMAN Tetraspanin (Fragment) OS=Homo sapiens OX=9606 GN=CD81 PE=1 SV=1;tr|	CD81	1.17251	-0.852873
-0.29208	-1.2829	-1.13682	-0.213916	0.455185	1.28207	1.42297	-0.234505	UP	+	4h Q7_4h DMSO	Discard	11	11	11	28.9	28.9	28.9	60.959	0	42.757	4236900000	77	1.66015	0.218464	3.07257	sp|P33240|CSTF2_HUMAN;tr|E7EWR4|E7EWR4_HUMAN;tr|E9PID8|E9PID8_HUMAN;tr|A0A0A0MT56|A0A0A0MT56_HUMAN;sp|Q9H0L4|CSTFT_HUMAN	sp|P33240|CSTF2_HUMAN;tr|E7EWR4|E7EWR4_HUMAN;tr|E9PID8|E9PID8_HUMAN;tr|A0A0A0MT56|A0A0A0MT56_HUMAN	P33240	Cleavage stimulation factor subunit 2	sp|P33240|CSTF2_HUMAN Cleavage stimulation factor subunit 2 OS=Homo sapiens OX=9606 GN=CSTF2 PE=1 SV=1;tr|E7EWR4|E7EWR4_HUMAN Cleavage stimulation factor subunit 2 OS=Homo sapiens OX=9606 GN=CSTF2 PE=1 SV=1;tr|E9PID8|E9PID8_HUMAN Cleavage stimulation facto	CSTF2	1.16349	-0.85948
-1.17404	-0.128483	-0.717604	-0.802058	1.7767	-0.117436	1.12929	0.0336403	UP	+	4h Q7_4h DMSO	Discard	8	8	8	22.1	22.1	22.1	60.125	0	27.622	3046800000	52	1.51432	0.215368	2.81393	tr|C9JA08|C9JA08_HUMAN;sp|Q96D46|NMD3_HUMAN;tr|C9J0B9|C9J0B9_HUMAN	tr|C9JA08|C9JA08_HUMAN;sp|Q96D46|NMD3_HUMAN	C9JA08	60S ribosomal export protein NMD3	tr|C9JA08|C9JA08_HUMAN 60S ribosomal export protein NMD3 OS=Homo sapiens OX=9606 GN=NMD3 PE=1 SV=1;sp|Q96D46|NMD3_HUMAN 60S ribosomal export protein NMD3 OS=Homo sapiens OX=9606 GN=NMD3 PE=1 SV=1	NMD3	1.161	-0.861326
-0.504734	-0.819097	-0.2136	-1.36133	0.428534	1.88216	-0.0777261	0.665795	UP	+	4h Q7_4h DMSO	Discard	11	11	1	15.9	15.9	1.7	106.12	0	38.643	9522700000	122	1.62034	0.212187	3.00125	sp|Q9NYF8|BCLF1_HUMAN;tr|A0A1W2PQ43|A0A1W2PQ43_HUMAN;tr|E9PK09|E9PK09_HUMAN;tr|E9PQN2|E9PQN2_HUMAN;tr|E9PKI6|E9PKI6_HUMAN;tr|E9PJA7|E9PJA7_HUMAN;tr|H0YF00|H0YF00_HUMAN;tr|H0YF14|H0YF14_HUMAN	sp|Q9NYF8|BCLF1_HUMAN;tr|A0A1W2PQ43|A0A1W2PQ43_HUMAN;tr|E9PK09|E9PK09_HUMAN;tr|E9PQN2|E9PQN2_HUMAN;tr|E9PKI6|E9PKI6_HUMAN;tr|E9PJA7|E9PJA7_HUMAN	Q9NYF8	Bcl-2-associated transcription factor 1	sp|Q9NYF8|BCLF1_HUMAN Bcl-2-associated transcription factor 1 OS=Homo sapiens OX=9606 GN=BCLAF1 PE=1 SV=2;tr|A0A1W2PQ43|A0A1W2PQ43_HUMAN Bcl-2-associated transcription factor 1 OS=Homo sapiens OX=9606 GN=BCLAF1 PE=1 SV=1;tr|E9PK09|E9PK09_HUMAN Bcl-2-associ	BCLAF1	1.15844	-0.863228
-0.552197	-1.47017	0.330586	-1.14898	0.519781	1.49019	0.781654	0.0491408	UP	+	4h Q7_4h DMSO	Discard	6	6	6	38.4	38.4	38.4	29.395	0	53.966	1713000000	52	1.53914	0.209565	2.85747	sp|Q9Y676|RT18B_HUMAN;tr|A0A0G2JIC6|A0A0G2JIC6_HUMAN	sp|Q9Y676|RT18B_HUMAN;tr|A0A0G2JIC6|A0A0G2JIC6_HUMAN	Q9Y676	28S ribosomal protein S18b, mitochondrial	sp|Q9Y676|RT18B_HUMAN 28S ribosomal protein S18b, mitochondrial OS=Homo sapiens OX=9606 GN=MRPS18B PE=1 SV=1;tr|A0A0G2JIC6|A0A0G2JIC6_HUMAN 28S ribosomal protein S18b, mitochondrial OS=Homo sapiens OX=9606 GN=MRPS18B PE=1 SV=1	MRPS18B	1.15634	-0.864798
0.0190649	-0.48706	-0.365909	-1.97984	0.888798	0.840435	1.10099	-0.0164809	UP	+	4h Q7_4h DMSO	Discard	10	10	3	28.4	28.4	8.6	42.208	0	34.602	12997000000	124	1.50321	0.208734	2.79452	tr|I3L0A0|I3L0A0_HUMAN;sp|Q13404|UB2V1_HUMAN;tr|G3V2F7|G3V2F7_HUMAN;tr|A0A0A0MSL3|A0A0A0MSL3_HUMAN	tr|I3L0A0|I3L0A0_HUMAN;sp|Q13404|UB2V1_HUMAN;tr|G3V2F7|G3V2F7_HUMAN;tr|A0A0A0MSL3|A0A0A0MSL3_HUMAN	I3L0A0	HCG2044781	tr|I3L0A0|I3L0A0_HUMAN HCG2044781 OS=Homo sapiens OX=9606 GN=PEDS1-UBE2V1 PE=3 SV=1;sp|Q13404|UB2V1_HUMAN Ubiquitin-conjugating enzyme E2 variant 1 OS=Homo sapiens OX=9606 GN=UBE2V1 PE=1 SV=2;tr|G3V2F7|G3V2F7_HUMAN Ubiquitin-conjugating enzyme E2 variant 1	PEDS1-UBE2V1	1.15567	-0.865296
-1.69696	-0.513021	-0.148778	-0.604696	0.817119	1.26211	1.08157	-0.197344	UP	+	4h Q7_4h DMSO	Discard	9	9	9	20.3	20.3	20.3	65.071	0	34.226	1854300000	49	1.7183	0.207166	3.17779	sp|Q92696|PGTA_HUMAN;tr|H0YLH3|H0YLH3_HUMAN;tr|H0YKP6|H0YKP6_HUMAN;tr|H0YKZ8|H0YKZ8_HUMAN;tr|H0YMG5|H0YMG5_HUMAN;tr|H0YLG7|H0YLG7_HUMAN	sp|Q92696|PGTA_HUMAN;tr|H0YLH3|H0YLH3_HUMAN	Q92696	Geranylgeranyl transferase type-2 subunit alpha	sp|Q92696|PGTA_HUMAN Geranylgeranyl transferase type-2 subunit alpha OS=Homo sapiens OX=9606 GN=RABGGTA PE=1 SV=2;tr|H0YLH3|H0YLH3_HUMAN Geranylgeranyl transferase type-2 subunit alpha OS=Homo sapiens OX=9606 GN=RABGGTA PE=1 SV=1	RABGGTA	1.15442	-0.866237
-0.789646	-0.706873	0.222056	-1.37656	0.249933	1.84343	-0.118892	0.676554	UP	+	4h Q7_4h DMSO	Discard	8	8	8	35.4	35.4	35.4	25.835	0	72.307	5484700000	88	1.30832	0.196979	2.45928	sp|Q96CT7|CC124_HUMAN;tr|M0R2F5|M0R2F5_HUMAN	sp|Q96CT7|CC124_HUMAN	Q96CT7	Coiled-coil domain-containing protein 124	sp|Q96CT7|CC124_HUMAN Coiled-coil domain-containing protein 124 OS=Homo sapiens OX=9606 GN=CCDC124 PE=1 SV=1	CCDC124	1.1463	-0.872375
-1.32586	-0.0203925	-0.457838	-1.40107	0.853357	1.2937	0.297335	0.760775	UP	+	4h Q7_4h DMSO	Discard	8	8	8	33.2	33.2	33.2	26.145	0	66.75	15902000000	130	2.18047	0.190139	4.06678	sp|P36543|VATE1_HUMAN;tr|C9J8H1|C9J8H1_HUMAN;sp|Q96A05|VATE2_HUMAN	sp|P36543|VATE1_HUMAN;tr|C9J8H1|C9J8H1_HUMAN;sp|Q96A05|VATE2_HUMAN	P36543	V-type proton ATPase subunit E 1	sp|P36543|VATE1_HUMAN V-type proton ATPase subunit E 1 OS=Homo sapiens OX=9606 GN=ATP6V1E1 PE=1 SV=1;tr|C9J8H1|C9J8H1_HUMAN V-type proton ATPase subunit E 1 (Fragment) OS=Homo sapiens OX=9606 GN=ATP6V1E1 PE=1 SV=1;sp|Q96A05|VATE2_HUMAN V-type proton ATPase	ATP6V1E1	1.14087	-0.876521
0.114187	-0.990284	-0.174697	-1.87216	0.727979	0.968077	0.967723	0.259176	UP	+	4h Q7_4h DMSO	Discard	21	21	21	25.5	25.5	25.5	108.66	0	90.794	23274000000	240	1.65601	0.18107	3.06512	sp|Q9Y2W1|TR150_HUMAN;tr|A0A3B3ITZ9|A0A3B3ITZ9_HUMAN	sp|Q9Y2W1|TR150_HUMAN;tr|A0A3B3ITZ9|A0A3B3ITZ9_HUMAN	Q9Y2W1	Thyroid hormone receptor-associated protein 3	sp|Q9Y2W1|TR150_HUMAN Thyroid hormone receptor-associated protein 3 OS=Homo sapiens OX=9606 GN=THRAP3 PE=1 SV=2;tr|A0A3B3ITZ9|A0A3B3ITZ9_HUMAN Thyroid hormone receptor-associated protein 3 OS=Homo sapiens OX=9606 GN=THRAP3 PE=1 SV=1	THRAP3	1.13372	-0.882049
-0.867011	-1.33979	0.334317	-1.11865	0.0105716	0.849593	1.28647	0.844497	UP	+	4h Q7_4h DMSO	Discard	23	23	23	25.9	25.9	25.9	106.92	0	77.953	9572500000	144	1.76289	0.176875	3.25936	sp|O94906|PRP6_HUMAN	sp|O94906|PRP6_HUMAN	O94906	Pre-mRNA-processing factor 6	sp|O94906|PRP6_HUMAN Pre-mRNA-processing factor 6 OS=Homo sapiens OX=9606 GN=PRPF6 PE=1 SV=1	PRPF6	1.13043	-0.884617
-0.442634	-0.701746	-1.96074	0.127003	0.545885	1.12147	0.79007	0.520692	UP	+	4h Q7_4h DMSO	Discard	15	15	1	34.9	34.9	2.5	67.821	0	115.31	9936900000	211	1.7417	0.17677	3.2205	tr|J3KN66|J3KN66_HUMAN	tr|J3KN66|J3KN66_HUMAN	J3KN66	Torsin-1A-interacting protein 1	tr|J3KN66|J3KN66_HUMAN Torsin-1A-interacting protein 1 OS=Homo sapiens OX=9606 GN=TOR1AIP1 PE=1 SV=1	TOR1AIP1	1.13035	-0.884681
-0.903866	-0.962769	-0.58192	-1.13559	1.03943	1.10925	1.09641	0.339058	UP	+	4h Q7_4h DMSO	Discard	9	9	7	22.2	22.2	17.9	53.425	0	72.102	39559000000	238	3.7431	0.174725	8.17282	sp|P35637|FUS_HUMAN;tr|H3BPE7|H3BPE7_HUMAN	sp|P35637|FUS_HUMAN;tr|H3BPE7|H3BPE7_HUMAN	P35637	RNA-binding protein FUS	sp|P35637|FUS_HUMAN RNA-binding protein FUS OS=Homo sapiens OX=9606 GN=FUS PE=1 SV=1;tr|H3BPE7|H3BPE7_HUMAN RNA-binding protein FUS OS=Homo sapiens OX=9606 GN=FUS PE=1 SV=1	FUS	1.12875	-0.885936
-1.75733	-0.839897	-0.253229	-0.392219	0.292927	0.963138	0.964399	1.02221	UP	+	4h Q7_4h DMSO	Discard	18	18	18	47.6	47.6	47.6	60.078	0	108.33	21781000000	235	2.27147	0.174124	4.25473	tr|A0A087WSW9|A0A087WSW9_HUMAN;tr|A0A087WSY9|A0A087WSY9_HUMAN;sp|Q16881|TRXR1_HUMAN;tr|E9PIR7|E9PIR7_HUMAN;tr|F8W809|F8W809_HUMAN;tr|A0A182DWI3|A0A182DWI3_HUMAN;tr|E2QRB9|E2QRB9_HUMAN;tr|E9PKD3|E9PKD3_HUMAN;tr|A0A0B4J225|A0A0B4J225_HUMAN;tr|E9PIZ5|E9PIZ5_HUMAN;tr|E9PRI8|E9PRI8_HUMAN;tr|E9PQI3|E9PQI3_HUMAN;tr|E9PLT3|E9PLT3_HUMAN;tr|E9PKI4|E9PKI4_HUMAN	tr|A0A087WSW9|A0A087WSW9_HUMAN;tr|A0A087WSY9|A0A087WSY9_HUMAN;sp|Q16881|TRXR1_HUMAN;tr|E9PIR7|E9PIR7_HUMAN;tr|F8W809|F8W809_HUMAN;tr|A0A182DWI3|A0A182DWI3_HUMAN;tr|E2QRB9|E2QRB9_HUMAN	A0A087WSW9	Thioredoxin-disulfide reductase	tr|A0A087WSW9|A0A087WSW9_HUMAN Thioredoxin-disulfide reductase OS=Homo sapiens OX=9606 GN=TXNRD1 PE=1 SV=1;tr|A0A087WSY9|A0A087WSY9_HUMAN Thioredoxin reductase 1, cytoplasmic OS=Homo sapiens OX=9606 GN=TXNRD1 PE=1 SV=2;sp|Q16881|TRXR1_HUMAN Thioredoxin red	TXNRD1	1.12828	-0.886306
-0.460088	-1.3462	0.479198	-1.40217	0.190937	0.615852	1.46951	0.45295	UP	+	4h Q7_4h DMSO	Discard	4	4	4	41.5	41.5	41.5	15.296	0	10.341	3060400000	40	1.39775	0.165003	2.61192	tr|C9JQ41|C9JQ41_HUMAN;tr|H7C525|H7C525_HUMAN;sp|Q4VC31|MIX23_HUMAN;tr|C9JBU9|C9JBU9_HUMAN	tr|C9JQ41|C9JQ41_HUMAN;tr|H7C525|H7C525_HUMAN;sp|Q4VC31|MIX23_HUMAN	C9JQ41	Coiled-coil domain-containing protein 58	tr|C9JQ41|C9JQ41_HUMAN Coiled-coil domain-containing protein 58 OS=Homo sapiens OX=9606 GN=MIX23 PE=1 SV=1;tr|H7C525|H7C525_HUMAN Coiled-coil domain-containing protein 58 (Fragment) OS=Homo sapiens OX=9606 GN=MIX23 PE=1 SV=1;sp|Q4VC31|MIX23_HUMAN Protein M	MIX23	1.12117	-0.891927
-0.411925	-0.943238	-1.05583	-0.934544	0.816715	0.160194	1.66106	0.707574	UP	+	4h Q7_4h DMSO	Discard	15	15	15	49	49	49	46.268	0	65.915	6643300000	108	2.56292	0.152306	4.89096	sp|Q9BT78|CSN4_HUMAN;tr|D6RFN0|D6RFN0_HUMAN;tr|D6RAX7|D6RAX7_HUMAN;tr|D6RD63|D6RD63_HUMAN;tr|D6REK7|D6REK7_HUMAN	sp|Q9BT78|CSN4_HUMAN;tr|D6RFN0|D6RFN0_HUMAN;tr|D6RAX7|D6RAX7_HUMAN;tr|D6RD63|D6RD63_HUMAN	Q9BT78	COP9 signalosome complex subunit 4	sp|Q9BT78|CSN4_HUMAN COP9 signalosome complex subunit 4 OS=Homo sapiens OX=9606 GN=COPS4 PE=1 SV=1;tr|D6RFN0|D6RFN0_HUMAN COP9 signalosome complex subunit 4 OS=Homo sapiens OX=9606 GN=COPS4 PE=1 SV=1;tr|D6RAX7|D6RAX7_HUMAN COP9 signalosome complex subunit	COPS4	1.11134	-0.899811
-1.09583	-0.303021	-1.2241	-0.133878	1.17093	1.5921	-0.380658	0.374456	UP	+	4h Q7_4h DMSO	Discard	27	27	27	64	64	64	55.52	0	323.31	87275000000	618	1.43109	0.139148	2.66931	sp|P43490|NAMPT_HUMAN;tr|A0A7P0T9I9|A0A7P0T9I9_HUMAN;tr|A0A7P0T895|A0A7P0T895_HUMAN;tr|A0A7P0T931|A0A7P0T931_HUMAN;tr|A0A7P0T8L3|A0A7P0T8L3_HUMAN;tr|A0A7P0T973|A0A7P0T973_HUMAN;tr|A0A7P0T862|A0A7P0T862_HUMAN;tr|A0A7P0TAS5|A0A7P0TAS5_HUMAN;tr|A0A7P0T8D2|A0A7P0T8D2_HUMAN;tr|A0A0C4DFS8|A0A0C4DFS8_HUMAN;tr|A0A7P0TA73|A0A7P0TA73_HUMAN;tr|A0A7P0TBB7|A0A7P0TBB7_HUMAN;tr|A0A7P0T941|A0A7P0T941_HUMAN;tr|A0…	sp|P43490|NAMPT_HUMAN;tr|A0A7P0T9I9|A0A7P0T9I9_HUMAN;tr|A0A7P0T895|A0A7P0T895_HUMAN;tr|A0A7P0T931|A0A7P0T931_HUMAN;tr|A0A7P0T8L3|A0A7P0T8L3_HUMAN;tr|A0A7P0T973|A0A7P0T973_HUMAN;tr|A0A7P0T862|A0A7P0T862_HUMAN;tr|A0A7P0TAS5|A0A7P0TAS5_HUMAN;tr|A0A7P0T8D2|A0A7P0T8D2_HUMAN;tr|A0A0C4DFS8|A0A0C4DFS8_HUMAN	P43490	Nicotinamide phosphoribosyltransferase	sp|P43490|NAMPT_HUMAN Nicotinamide phosphoribosyltransferase OS=Homo sapiens OX=9606 GN=NAMPT PE=1 SV=1;tr|A0A7P0T9I9|A0A7P0T9I9_HUMAN Nicotinamide phosphoribosyltransferase OS=Homo sapiens OX=9606 GN=NAMPT PE=4 SV=1;tr|A0A7P0T895|A0A7P0T895_HUMAN Nicotina	NAMPT	1.10125	-0.908055
-0.661292	-2.01763	-0.224856	-0.00501112	0.626835	1.18704	0.688698	0.406213	UP	+	4h Q7_4h DMSO	Discard	10	10	10	51	51	51	21.995	0	107.6	9589600000	156	1.63498	0.135557	3.02742	sp|Q15126|PMVK_HUMAN	sp|Q15126|PMVK_HUMAN	Q15126	Phosphomevalonate kinase	sp|Q15126|PMVK_HUMAN Phosphomevalonate kinase OS=Homo sapiens OX=9606 GN=PMVK PE=1 SV=3	PMVK	1.09852	-0.910318
-0.460706	-1.86042	-0.0304344	-0.609013	0.0117014	1.16067	0.959779	0.828425	UP	+	4h Q7_4h DMSO	Discard	9	9	7	51.2	51.2	41.4	18.884	0	16.075	5735400000	78	1.71376	0.132407	3.16952	sp|Q9UMY4|SNX12_HUMAN;tr|A0A087X0R6|A0A087X0R6_HUMAN	sp|Q9UMY4|SNX12_HUMAN;tr|A0A087X0R6|A0A087X0R6_HUMAN	Q9UMY4	Sorting nexin-12	sp|Q9UMY4|SNX12_HUMAN Sorting nexin-12 OS=Homo sapiens OX=9606 GN=SNX12 PE=1 SV=4;tr|A0A087X0R6|A0A087X0R6_HUMAN Sorting nexin-12 OS=Homo sapiens OX=9606 GN=SNX12 PE=1 SV=1	SNX12	1.09612	-0.912308
-1.70829	-0.775525	0.0942672	-0.576097	0.25998	0.917866	1.45574	0.332059	UP	+	4h Q7_4h DMSO	Discard	7	7	7	18.6	18.6	18.6	52.269	0	69.849	5419100000	91	1.72177	0.115596	3.18411	tr|F8WJN3|F8WJN3_HUMAN;sp|Q16630|CPSF6_HUMAN;tr|F8W084|F8W084_HUMAN;tr|A0A3B3ISW1|A0A3B3ISW1_HUMAN	tr|F8WJN3|F8WJN3_HUMAN;sp|Q16630|CPSF6_HUMAN	F8WJN3	Cleavage and polyadenylation specificity factor subunit 6	tr|F8WJN3|F8WJN3_HUMAN Cleavage and polyadenylation specificity factor subunit 6 OS=Homo sapiens OX=9606 GN=CPSF6 PE=1 SV=1;sp|Q16630|CPSF6_HUMAN Cleavage and polyadenylation specificity factor subunit 6 OS=Homo sapiens OX=9606 GN=CPSF6 PE=1 SV=2	CPSF6	1.08342	-0.923001
-1.4089	-0.636478	0.143944	-1.14556	0.762658	0.00337352	1.35709	0.92387	UP	+	4h Q7_4h DMSO	Discard	26	26	16	69.8	69.8	46	64.132	0	292.82	78095000000	500	1.85844	0.105302	3.43689	sp|P14866|HNRPL_HUMAN;tr|M0QXS5|M0QXS5_HUMAN;tr|A0A3B3ITJ4|A0A3B3ITJ4_HUMAN;tr|M0R1W6|M0R1W6_HUMAN;tr|M0QYL7|M0QYL7_HUMAN;tr|M0R076|M0R076_HUMAN;tr|B4DVF8|B4DVF8_HUMAN	sp|P14866|HNRPL_HUMAN;tr|M0QXS5|M0QXS5_HUMAN;tr|A0A3B3ITJ4|A0A3B3ITJ4_HUMAN	P14866	Heterogeneous nuclear ribonucleoprotein L	sp|P14866|HNRPL_HUMAN Heterogeneous nuclear ribonucleoprotein L OS=Homo sapiens OX=9606 GN=HNRNPL PE=1 SV=2;tr|M0QXS5|M0QXS5_HUMAN Heterogeneous nuclear ribonucleoprotein L (Fragment) OS=Homo sapiens OX=9606 GN=HNRNPL PE=1 SV=1;tr|A0A3B3ITJ4|A0A3B3ITJ4_HUM	HNRNPL	1.07572	-0.92961
1.52652	-0.295506	1.22271	0.248961	-0.163382	-1.4907	-0.860998	-0.187609	Down	+	4h Q7_4h DMSO	Discard	14	8	1	57.3	41.4	3.8	38.58	0	119.92	44279000000	203	1.36656	-0.108621	-2.55848	sp|Q15366|PCBP2_HUMAN;tr|F8W0G4|F8W0G4_HUMAN;tr|F8VXH9|F8VXH9_HUMAN;tr|F8W1G6|F8W1G6_HUMAN;tr|H3BND9|H3BND9_HUMAN;tr|H3BSS4|H3BSS4_HUMAN	sp|Q15366|PCBP2_HUMAN;tr|F8W0G4|F8W0G4_HUMAN;tr|F8VXH9|F8VXH9_HUMAN	Q15366	Poly(rC)-binding protein 2	sp|Q15366|PCBP2_HUMAN Poly(rC)-binding protein 2 OS=Homo sapiens OX=9606 GN=PCBP2 PE=1 SV=1;tr|F8W0G4|F8W0G4_HUMAN Poly(rC)-binding protein 2 (Fragment) OS=Homo sapiens OX=9606 GN=PCBP2 PE=1 SV=1;tr|F8VXH9|F8VXH9_HUMAN Poly(rC)-binding protein 2 (Fragment)	PCBP2	0.927474	-1.0782
1.20226	0.454185	-0.230043	1.24541	-1.5887	-0.870759	-0.574998	0.362644	Down	+	4h Q7_4h DMSO	Discard	7	7	7	26.7	26.7	26.7	43.294	0	27.232	4053300000	87	1.33139	-0.113901	-2.49847	tr|B6VEX4|B6VEX4_HUMAN;tr|A0A0A0MRT6|A0A0A0MRT6_HUMAN;sp|Q8IZP0|ABI1_HUMAN;tr|E9PEZ7|E9PEZ7_HUMAN;tr|E7EW77|E7EW77_HUMAN;tr|E7EP65|E7EP65_HUMAN;tr|A0A0C4DG21|A0A0C4DG21_HUMAN;tr|A0A7D9NKC8|A0A7D9NKC8_HUMAN;sp|Q9NYB9|ABI2_HUMAN;tr|F8WAL6|F8WAL6_HUMAN;tr|H0Y6B5|H0Y6B5_HUMAN	tr|B6VEX4|B6VEX4_HUMAN;tr|A0A0A0MRT6|A0A0A0MRT6_HUMAN;sp|Q8IZP0|ABI1_HUMAN	B6VEX4	Abl interactor 1	tr|B6VEX4|B6VEX4_HUMAN Abl interactor 1 OS=Homo sapiens OX=9606 GN=ABI1 PE=1 SV=1;tr|A0A0A0MRT6|A0A0A0MRT6_HUMAN Abl interactor 1 OS=Homo sapiens OX=9606 GN=ABI1 PE=1 SV=1;sp|Q8IZP0|ABI1_HUMAN Abl interactor 1 OS=Homo sapiens OX=9606 GN=ABI1 PE=1 SV=4	ABI1	0.924086	-1.08215
1.21371	1.62197	0.0919993	-0.272199	0.180052	-0.800718	-0.830588	-1.20422	Down	+	4h Q7_4h DMSO	Discard	24	24	24	22.6	22.6	22.6	157.18	0	108.32	10332000000	235	1.31322	-0.136671	-2.46759	sp|Q15021|CND1_HUMAN;tr|E7EN77|E7EN77_HUMAN;tr|F5GZK7|F5GZK7_HUMAN;tr|F5H431|F5H431_HUMAN;REV__sp|Q02790|FKBP4_HUMAN	sp|Q15021|CND1_HUMAN;tr|E7EN77|E7EN77_HUMAN	Q15021	Condensin complex subunit 1	sp|Q15021|CND1_HUMAN Condensin complex subunit 1 OS=Homo sapiens OX=9606 GN=NCAPD2 PE=1 SV=3;tr|E7EN77|E7EN77_HUMAN Condensin complex subunit 1 (Fragment) OS=Homo sapiens OX=9606 GN=NCAPD2 PE=1 SV=2	NCAPD2	0.909616	-1.09937
0.494796	1.66409	-0.340244	1.04907	-0.672601	-1.30389	-0.113955	-0.777266	Down	+	4h Q7_4h DMSO	Discard	20	20	20	23.5	23.5	23.5	102.36	0	51.886	8373600000	157	1.57616	-0.138201	-2.92274	sp|P78344|IF4G2_HUMAN;tr|H0Y3P2|H0Y3P2_HUMAN;tr|D3DQV9|D3DQV9_HUMAN;tr|H0YCH5|H0YCH5_HUMAN;tr|E9PKF8|E9PKF8_HUMAN;tr|H0YD77|H0YD77_HUMAN;tr|H0YEC5|H0YEC5_HUMAN;tr|H0YE22|H0YE22_HUMAN;tr|H0YCF8|H0YCF8_HUMAN;tr|H0YD99|H0YD99_HUMAN;tr|H0YEN8|H0YEN8_HUMAN;tr|H0YDC0|H0YDC0_HUMAN;tr|H0YE87|H0YE87_HUMAN;tr|H0YEI7|H0YEI7_HUMAN;tr|H0YE44|H0YE44_HUMAN	sp|P78344|IF4G2_HUMAN;tr|H0Y3P2|H0Y3P2_HUMAN;tr|D3DQV9|D3DQV9_HUMAN	P78344	Eukaryotic translation initiation factor 4 gamma 2	sp|P78344|IF4G2_HUMAN Eukaryotic translation initiation factor 4 gamma 2 OS=Homo sapiens OX=9606 GN=EIF4G2 PE=1 SV=1;tr|H0Y3P2|H0Y3P2_HUMAN Eukaryotic translation initiation factor 4 gamma 2 OS=Homo sapiens OX=9606 GN=EIF4G2 PE=1 SV=1;tr|D3DQV9|D3DQV9_HUMA	EIF4G2	0.908652	-1.10053
0.794675	1.51068	-0.471186	1.21858	-0.60862	-0.710089	-0.841763	-0.89228	Down	+	4h Q7_4h DMSO	Discard	18	18	18	11.9	11.9	11.9	217.24	0	47.156	3354800000	68	1.86876	-0.173873	-3.4563	tr|A0A6Q8PGB0|A0A6Q8PGB0_HUMAN;sp|P24928|RPB1_HUMAN	tr|A0A6Q8PGB0|A0A6Q8PGB0_HUMAN;sp|P24928|RPB1_HUMAN	A0A6Q8PGB0	DNA-directed RNA polymerase subunit	tr|A0A6Q8PGB0|A0A6Q8PGB0_HUMAN DNA-directed RNA polymerase subunit OS=Homo sapiens OX=9606 GN=POLR2A PE=1 SV=2;sp|P24928|RPB1_HUMAN DNA-directed RNA polymerase II subunit RPB1 OS=Homo sapiens OX=9606 GN=POLR2A PE=1 SV=2	POLR2A	0.88646	-1.12808
0.450456	1.68581	0.0302685	0.954572	-1.34788	-0.519174	-0.918879	-0.335179	Down	+	4h Q7_4h DMSO	Discard	14	14	14	17.2	17.2	17.2	128.25	0	53.798	3579600000	112	1.99857	-0.197928	-3.70465	sp|P35251|RFC1_HUMAN;tr|A0A1W2PP02|A0A1W2PP02_HUMAN;tr|H0Y8U4|H0Y8U4_HUMAN;tr|H0Y9P8|H0Y9P8_HUMAN;tr|E0CX09|E0CX09_HUMAN;tr|D6RAD2|D6RAD2_HUMAN	sp|P35251|RFC1_HUMAN	P35251	Replication factor C subunit 1	sp|P35251|RFC1_HUMAN Replication factor C subunit 1 OS=Homo sapiens OX=9606 GN=RFC1 PE=1 SV=4	RFC1	0.871802	-1.14705
0.696124	0.737843	1.00481	1.02432	-1.30067	-1.10849	-0.0599377	-0.994006	Down	+	4h Q7_4h DMSO	Discard	9	9	9	40.6	40.6	40.6	49.512	0	79.705	3616900000	97	3.01107	-0.203849	-5.98787	sp|O14929|HAT1_HUMAN;tr|F8WEW1|F8WEW1_HUMAN;tr|F8W9G7|F8W9G7_HUMAN	sp|O14929|HAT1_HUMAN	O14929	Histone acetyltransferase type B catalytic subunit	sp|O14929|HAT1_HUMAN Histone acetyltransferase type B catalytic subunit OS=Homo sapiens OX=9606 GN=HAT1 PE=1 SV=1	HAT1	0.868231	-1.15177
1.41229	1.36969	0.563835	-0.427504	-0.740773	-0.932851	-0.155899	-1.08879	Down	+	4h Q7_4h DMSO	Discard	6	6	6	26.4	26.4	26.4	28.134	0	15.952	2517400000	22	1.64908	-0.239266	-3.05267	sp|Q9Y2R9|RT07_HUMAN;tr|J3QLS3|J3QLS3_HUMAN;tr|J3KSI8|J3KSI8_HUMAN;tr|J3QQS1|J3QQS1_HUMAN;tr|J3QKW2|J3QKW2_HUMAN	sp|Q9Y2R9|RT07_HUMAN;tr|J3QLS3|J3QLS3_HUMAN;tr|J3KSI8|J3KSI8_HUMAN;tr|J3QQS1|J3QQS1_HUMAN;tr|J3QKW2|J3QKW2_HUMAN	Q9Y2R9	28S ribosomal protein S7, mitochondrial	sp|Q9Y2R9|RT07_HUMAN 28S ribosomal protein S7, mitochondrial OS=Homo sapiens OX=9606 GN=MRPS7 PE=1 SV=2;tr|J3QLS3|J3QLS3_HUMAN 28S ribosomal protein S7, mitochondrial OS=Homo sapiens OX=9606 GN=MRPS7 PE=1 SV=1;tr|J3KSI8|J3KSI8_HUMAN 28S ribosomal protein S	MRPS7	0.847176	-1.18039
1.29862	0.722084	0.84366	0.138388	-1.74201	-0.761222	-0.651276	0.151757	Down	+	4h Q7_4h DMSO	Discard	11	11	11	55.5	55.5	55.5	22.391	0	106.96	25183000000	198	1.78214	-0.256837	-3.29481	tr|M0R0F0|M0R0F0_HUMAN;sp|P46782|RS5_HUMAN;tr|M0R0R2|M0R0R2_HUMAN;tr|M0QZN2|M0QZN2_HUMAN	tr|M0R0F0|M0R0F0_HUMAN;sp|P46782|RS5_HUMAN;tr|M0R0R2|M0R0R2_HUMAN;tr|M0QZN2|M0QZN2_HUMAN	M0R0F0	40S ribosomal protein S5 (Fragment)	tr|M0R0F0|M0R0F0_HUMAN 40S ribosomal protein S5 (Fragment) OS=Homo sapiens OX=9606 GN=RPS5 PE=1 SV=1;sp|P46782|RS5_HUMAN 40S ribosomal protein S5 OS=Homo sapiens OX=9606 GN=RPS5 PE=1 SV=4;tr|M0R0R2|M0R0R2_HUMAN 40S ribosomal protein S5 OS=Homo sapiens OX=9	RPS5	0.836921	-1.19486
-0.203249	2.09017	0.224436	0.599899	-0.774148	-1.09161	-0.297662	-0.547831	Down	+	4h Q7_4h DMSO	Discard	4	4	4	14.8	14.8	14.8	34.032	0	6.6245	1141800000	24	1.37652	-0.266772	-2.57551	tr|C9JG87|C9JG87_HUMAN;sp|Q9NYK5|RM39_HUMAN	tr|C9JG87|C9JG87_HUMAN;sp|Q9NYK5|RM39_HUMAN	C9JG87	39S ribosomal protein L39, mitochondrial (Fragment)	tr|C9JG87|C9JG87_HUMAN 39S ribosomal protein L39, mitochondrial (Fragment) OS=Homo sapiens OX=9606 GN=MRPL39 PE=1 SV=1;sp|Q9NYK5|RM39_HUMAN 39S ribosomal protein L39, mitochondrial OS=Homo sapiens OX=9606 GN=MRPL39 PE=1 SV=3	MRPL39	0.831177	-1.20311
0.639662	1.70404	0.858242	-0.294845	-0.0684265	-0.607538	-1.0955	-1.13563	Down	+	4h Q7_4h DMSO	Discard	3	3	3	24.3	24.3	24.3	16.817	0	5.6876	8672100000	29	1.63251	-0.293934	-3.02299	tr|A0A087WY85|A0A087WY85_HUMAN;sp|P61077|UB2D3_HUMAN;tr|D6RFM0|D6RFM0_HUMAN;sp|P62837|UB2D2_HUMAN;tr|A0A0A0MQU3|A0A0A0MQU3_HUMAN;tr|H9KV45|H9KV45_HUMAN;tr|D6RAH7|D6RAH7_HUMAN;tr|D6RA11|D6RA11_HUMAN;tr|D6RAW0|D6RAW0_HUMAN;tr|A0A087WW00|A0A087WW00_HUMAN;tr|D6R933|D6R933_HUMAN;tr|C9J9H9|C9J9H9_HUMAN;tr|D6RIZ3|D6RIZ3_HUMAN;tr|D6R980|D6R980_HUMAN;sp|P51668|UB2D1_HUMAN;sp|Q9Y2X8|UB2D4_HUMAN;tr|D6RGD0|D…	tr|A0A087WY85|A0A087WY85_HUMAN;sp|P61077|UB2D3_HUMAN;tr|D6RFM0|D6RFM0_HUMAN;sp|P62837|UB2D2_HUMAN;tr|A0A0A0MQU3|A0A0A0MQU3_HUMAN;tr|H9KV45|H9KV45_HUMAN;tr|D6RAH7|D6RAH7_HUMAN;tr|D6RA11|D6RA11_HUMAN;tr|D6RAW0|D6RAW0_HUMAN	A0A087WY85	Ubiquitin-conjugating enzyme E2 D3	tr|A0A087WY85|A0A087WY85_HUMAN Ubiquitin-conjugating enzyme E2 D3 OS=Homo sapiens OX=9606 GN=UBE2D3 PE=1 SV=1;sp|P61077|UB2D3_HUMAN Ubiquitin-conjugating enzyme E2 D3 OS=Homo sapiens OX=9606 GN=UBE2D3 PE=1 SV=1;tr|D6RFM0|D6RFM0_HUMAN Ubiquitin-conjugating	UBE2D3	0.815675	-1.22598
0.170631	-0.255667	1.32976	1.67559	-0.96919	-0.934108	-0.490975	-0.526039	Down	+	4h Q7_4h DMSO	Discard	4	4	4	8.6	8.6	8.6	80.608	0	4.568	873240000	32	1.65206	-0.303892	-3.05803	tr|A0A0B4J211|A0A0B4J211_HUMAN;sp|Q6PL18|ATAD2_HUMAN	tr|A0A0B4J211|A0A0B4J211_HUMAN;sp|Q6PL18|ATAD2_HUMAN	A0A0B4J211	ATPase family AAA domain-containing protein 2	tr|A0A0B4J211|A0A0B4J211_HUMAN ATPase family AAA domain-containing protein 2 OS=Homo sapiens OX=9606 GN=ATAD2 PE=1 SV=1;sp|Q6PL18|ATAD2_HUMAN ATPase family AAA domain-containing protein 2 OS=Homo sapiens OX=9606 GN=ATAD2 PE=1 SV=1	ATAD2	0.810064	-1.23447
0.429439	1.28022	0.727781	0.666165	-1.23899	-0.999032	0.372008	-1.23759	Down	+	4h Q7_4h DMSO	Discard	8	8	8	10.9	10.9	10.9	118.82	0	20.691	1747000000	46	1.96395	-0.309067	-3.63763	tr|I3L2C7|I3L2C7_HUMAN;sp|P57678|GEMI4_HUMAN;tr|I3L399|I3L399_HUMAN;tr|I3L4A4|I3L4A4_HUMAN;tr|E7EN12|E7EN12_HUMAN;tr|I3L4M4|I3L4M4_HUMAN	tr|I3L2C7|I3L2C7_HUMAN;sp|P57678|GEMI4_HUMAN	I3L2C7	Gem-associated protein 4	tr|I3L2C7|I3L2C7_HUMAN Gem-associated protein 4 OS=Homo sapiens OX=9606 GN=GEMIN4 PE=1 SV=1;sp|P57678|GEMI4_HUMAN Gem-associated protein 4 OS=Homo sapiens OX=9606 GN=GEMIN4 PE=1 SV=2	GEMIN4	0.807164	-1.23891
0.948224	1.76326	0.652858	-0.350498	-0.945924	-0.643002	-0.468255	-0.956667	Down	+	4h Q7_4h DMSO	Discard	3	3	3	1.9	1.9	1.9	210.71	0	4.8624	2670700000	49	1.80081	-0.318382	-3.32935	sp|Q15746|MYLK_HUMAN	sp|Q15746|MYLK_HUMAN	Q15746	Myosin light chain kinase, smooth muscle	sp|Q15746|MYLK_HUMAN Myosin light chain kinase, smooth muscle OS=Homo sapiens OX=9606 GN=MYLK PE=1 SV=4	MYLK	0.801969	-1.24693
0.519095	1.07517	0.992403	0.195977	-0.605817	-1.58543	-1.16051	0.569115	Down	+	4h Q7_4h DMSO	Discard	7	5	5	34.6	24.6	24.6	23.712	0	26.77	4765400000	70	1.46322	-0.328771	-2.72492	sp|P57729|RAB38_HUMAN;tr|H0YEA4|H0YEA4_HUMAN;tr|H0YDB7|H0YDB7_HUMAN	sp|P57729|RAB38_HUMAN	P57729	Ras-related protein Rab-38	sp|P57729|RAB38_HUMAN Ras-related protein Rab-38 OS=Homo sapiens OX=9606 GN=RAB38 PE=1 SV=1	RAB38	0.796214	-1.25594
1.16812	1.30764	0.640441	-0.388179	-1.2589	0.343219	-1.00575	-0.806583	Down	+	4h Q7_4h DMSO	Discard	7	7	7	74.4	74.4	74.4	10.116	0	62.949	29324000000	111	1.39628	-0.342127	-2.60939	sp|Q9H3K6|BOLA2_HUMAN;tr|A0A087WZT3|A0A087WZT3_HUMAN;tr|H3BV85|H3BV85_HUMAN;tr|H3BTW0|H3BTW0_HUMAN;tr|A0A0B4J295|A0A0B4J295_HUMAN;tr|H3BVE0|H3BVE0_HUMAN;tr|H3BPT9|H3BPT9_HUMAN	sp|Q9H3K6|BOLA2_HUMAN;tr|A0A087WZT3|A0A087WZT3_HUMAN	Q9H3K6	BolA-like protein 2	sp|Q9H3K6|BOLA2_HUMAN BolA-like protein 2 OS=Homo sapiens OX=9606 GN=BOLA2 PE=1 SV=1;tr|A0A087WZT3|A0A087WZT3_HUMAN BolA-like protein 2 OS=Homo sapiens OX=9606 GN=BOLA2B PE=1 SV=2	BOLA2	0.788877	-1.26762
0.271031	0.849668	0.0492187	1.58789	-0.010097	-1.15574	-0.0618923	-1.53008	Down	+	4h Q7_4h DMSO	Discard	9	9	9	35.7	35.7	35.7	45.468	0	39.434	3109400000	53	1.43228	-0.353566	-2.67138	sp|Q9HCU5|PREB_HUMAN;tr|B5MC98|B5MC98_HUMAN;tr|H7C2N7|H7C2N7_HUMAN;tr|F8WCS5|F8WCS5_HUMAN;tr|H7C0W3|H7C0W3_HUMAN	sp|Q9HCU5|PREB_HUMAN;tr|B5MC98|B5MC98_HUMAN	Q9HCU5	Prolactin regulatory element-binding protein	sp|Q9HCU5|PREB_HUMAN Prolactin regulatory element-binding protein OS=Homo sapiens OX=9606 GN=PREB PE=1 SV=2;tr|B5MC98|B5MC98_HUMAN Prolactin regulatory element-binding protein OS=Homo sapiens OX=9606 GN=PREB PE=1 SV=1	PREB	0.782647	-1.27771
1.00432	0.49657	0.0696852	1.46135	-0.0716509	-1.54643	-1.02964	-0.384202	Down	+	4h Q7_4h DMSO	Discard	15	15	15	10.1	10.1	10.1	237.34	0	78.054	4393900000	80	1.83189	-0.354867	-3.38718	sp|Q9HD67|MYO10_HUMAN;tr|A0A0A0MQX1|A0A0A0MQX1_HUMAN;tr|E9PEW5|E9PEW5_HUMAN;tr|D6RGD1|D6RGD1_HUMAN	sp|Q9HD67|MYO10_HUMAN;tr|A0A0A0MQX1|A0A0A0MQX1_HUMAN;tr|E9PEW5|E9PEW5_HUMAN	Q9HD67	Unconventional myosin-X	sp|Q9HD67|MYO10_HUMAN Unconventional myosin-X OS=Homo sapiens OX=9606 GN=MYO10 PE=1 SV=3;tr|A0A0A0MQX1|A0A0A0MQX1_HUMAN Unconventional myosin-X OS=Homo sapiens OX=9606 GN=MYO10 PE=1 SV=1;tr|E9PEW5|E9PEW5_HUMAN Unconventional myosin-X OS=Homo sapiens OX=960	MYO10	0.781942	-1.27887
-0.588918	1.65305	0.810635	0.917394	-1.1472	-0.487663	-0.263751	-0.893543	Down	+	4h Q7_4h DMSO	Discard	4	4	4	28.6	28.6	28.6	28.536	0	10.586	633600000	23	1.47531	-0.358418	-2.7459	sp|Q9H0R4|HDHD2_HUMAN;tr|K7ER15|K7ER15_HUMAN;tr|K7EMY7|K7EMY7_HUMAN;tr|K7EQD2|K7EQD2_HUMAN	sp|Q9H0R4|HDHD2_HUMAN;tr|K7ER15|K7ER15_HUMAN;tr|K7EMY7|K7EMY7_HUMAN	Q9H0R4	Haloacid dehalogenase-like hydrolase domain-containing protein 2	sp|Q9H0R4|HDHD2_HUMAN Haloacid dehalogenase-like hydrolase domain-containing protein 2 OS=Homo sapiens OX=9606 GN=HDHD2 PE=1 SV=1;tr|K7ER15|K7ER15_HUMAN Haloacid dehalogenase-like hydrolase domain-containing protein 2 (Fragment) OS=Homo sapiens OX=9606 GN=	HDHD2	0.780019	-1.28202
1.13413	0.553171	1.29164	0.495723	-1.126	-0.315549	-0.844148	-1.18897	Down	+	4h Q7_4h DMSO	Discard	3	3	3	23.4	23.4	23.4	18.88	0	12.247	1720600000	19	3.06529	-0.370087	-6.13169	tr|A0A7P0T882|A0A7P0T882_HUMAN;tr|A0A7P0T850|A0A7P0T850_HUMAN;tr|A0A7P0T9X2|A0A7P0T9X2_HUMAN;tr|A0A7P0Z4I2|A0A7P0Z4I2_HUMAN;tr|B4DR67|B4DR67_HUMAN;tr|A0A7P0TAL2|A0A7P0TAL2_HUMAN;tr|A0A7P0T9C7|A0A7P0T9C7_HUMAN;tr|A0A7P0T901|A0A7P0T901_HUMAN;tr|A0A7P0TB27|A0A7P0TB27_HUMAN;tr|A0A7P0T9B8|A0A7P0T9B8_HUMAN;sp|Q9Y673|ALG5_HUMAN;tr|A0A7P0TA98|A0A7P0TA98_HUMAN;tr|A0A7P0TAI2|A0A7P0TAI2_HUMAN	tr|A0A7P0T882|A0A7P0T882_HUMAN;tr|A0A7P0T850|A0A7P0T850_HUMAN;tr|A0A7P0T9X2|A0A7P0T9X2_HUMAN;tr|A0A7P0Z4I2|A0A7P0Z4I2_HUMAN;tr|B4DR67|B4DR67_HUMAN;tr|A0A7P0TAL2|A0A7P0TAL2_HUMAN;tr|A0A7P0T9C7|A0A7P0T9C7_HUMAN;tr|A0A7P0T901|A0A7P0T901_HUMAN;tr|A0A7P0TB27|A0A7P0TB27_HUMAN;tr|A0A7P0T9B8|A0A7P0T9B8_HUMAN;sp|Q9Y673|ALG5_HUMAN;tr|A0A7P0TA98|A0A7P0TA98_HUMAN;tr|A0A7P0TAI2|A0A7P0TAI2_HUMAN	A0A7P0T882	Dolichyl-phosphate beta-glucosyltransferase	tr|A0A7P0T882|A0A7P0T882_HUMAN Dolichyl-phosphate beta-glucosyltransferase OS=Homo sapiens OX=9606 GN=ALG5 PE=4 SV=1;tr|A0A7P0T850|A0A7P0T850_HUMAN Dolichyl-phosphate beta-glucosyltransferase OS=Homo sapiens OX=9606 GN=ALG5 PE=4 SV=1;tr|A0A7P0T9X2|A0A7P0T9	ALG5	0.773736	-1.29243
1.48478	0.0956911	0.419235	0.905973	-0.374681	-0.374197	-0.309184	-1.84762	Down	+	4h Q7_4h DMSO	Discard	8	8	8	37.7	37.7	37.7	37.765	0	35.348	3027700000	40	1.63044	-0.400616	-3.01928	sp|Q96C23|GALM_HUMAN;tr|B8ZZ75|B8ZZ75_HUMAN;tr|H7C1B5|H7C1B5_HUMAN;tr|H7C320|H7C320_HUMAN	sp|Q96C23|GALM_HUMAN;tr|B8ZZ75|B8ZZ75_HUMAN;tr|H7C1B5|H7C1B5_HUMAN	Q96C23	Galactose mutarotase	sp|Q96C23|GALM_HUMAN Galactose mutarotase OS=Homo sapiens OX=9606 GN=GALM PE=1 SV=1;tr|B8ZZ75|B8ZZ75_HUMAN Galactose mutarotase OS=Homo sapiens OX=9606 GN=GALM PE=1 SV=1;tr|H7C1B5|H7C1B5_HUMAN Galactose mutarotase (Fragment) OS=Homo sapiens OX=9606 GN=GALM	GALM	0.757535	-1.32007
0.494479	1.81735	-0.292971	0.657782	-1.22577	-0.400553	-1.12503	0.0747142	Down	+	4h Q7_4h DMSO	Discard	7	7	7	30.5	30.5	30.5	44.94	0	36.374	3012900000	53	1.33681	-0.559493	-2.50771	sp|Q9BWS9|CHID1_HUMAN;tr|E9PPA0|E9PPA0_HUMAN;tr|E9PI70|E9PI70_HUMAN;tr|E9PIP0|E9PIP0_HUMAN;tr|E9PRL3|E9PRL3_HUMAN;tr|E9PPH0|E9PPH0_HUMAN	sp|Q9BWS9|CHID1_HUMAN	Q9BWS9	Chitinase domain-containing protein 1	sp|Q9BWS9|CHID1_HUMAN Chitinase domain-containing protein 1 OS=Homo sapiens OX=9606 GN=CHID1 PE=1 SV=1	CHID1	0.678541	-1.47375
0.905063	1.20579	0.256643	0.711443	0.299417	-1.17563	-1.45995	-0.742778	Down	+	4h Q7_4h DMSO	Discard	5	5	5	6.1	6.1	6.1	104.2	0	9.3725	1749300000	38	1.91681	-0.704654	-3.54732	sp|Q01968|OCRL_HUMAN;tr|A0A2R8YF88|A0A2R8YF88_HUMAN;tr|A0A2R8YCN4|A0A2R8YCN4_HUMAN;tr|A0A2R8YG38|A0A2R8YG38_HUMAN	sp|Q01968|OCRL_HUMAN	Q01968	Inositol polyphosphate 5-phosphatase OCRL	sp|Q01968|OCRL_HUMAN Inositol polyphosphate 5-phosphatase OCRL OS=Homo sapiens OX=9606 GN=OCRL PE=1 SV=3	OCRL	0.61359	-1.62975
0.823495	0.488869	0.844506	0.573064	-2.05459	-0.257114	0.368103	-0.786334	Down	+	4h Q7_4h DMSO	Discard	5	5	5	4.9	4.9	4.9	121.25	0	7.5144	854710000	19	1.39856	-0.826104	-2.61331	tr|A0A087WYS3|A0A087WYS3_HUMAN;sp|Q9ULU4|PKCB1_HUMAN;tr|H7C4X9|H7C4X9_HUMAN;tr|A0A087WVZ6|A0A087WVZ6_HUMAN;tr|A0A087WV57|A0A087WV57_HUMAN	tr|A0A087WYS3|A0A087WYS3_HUMAN;sp|Q9ULU4|PKCB1_HUMAN;tr|H7C4X9|H7C4X9_HUMAN;tr|A0A087WVZ6|A0A087WVZ6_HUMAN	A0A087WYS3	Protein kinase C-binding protein 1	tr|A0A087WYS3|A0A087WYS3_HUMAN Protein kinase C-binding protein 1 OS=Homo sapiens OX=9606 GN=ZMYND8 PE=1 SV=1;sp|Q9ULU4|PKCB1_HUMAN Protein kinase C-binding protein 1 OS=Homo sapiens OX=9606 GN=ZMYND8 PE=1 SV=2;tr|H7C4X9|H7C4X9_HUMAN Protein kinase C-bindi	ZMYND8	0.56405	-1.77289
0.680234	0.731619	0.832891	0.580784	-1.68663	-0.472758	0.583691	-1.24983	Down	+	4h Q7_4h DMSO	Discard	5	5	5	6.8	6.8	6.8	122.56	0	8.255	994990000	16	1.51874	-1.38641	-2.82168	sp|Q14139|UBE4A_HUMAN;tr|B7Z7P0|B7Z7P0_HUMAN	sp|Q14139|UBE4A_HUMAN;tr|B7Z7P0|B7Z7P0_HUMAN	Q14139	Ubiquitin conjugation factor E4 A	sp|Q14139|UBE4A_HUMAN Ubiquitin conjugation factor E4 A OS=Homo sapiens OX=9606 GN=UBE4A PE=1 SV=2;tr|B7Z7P0|B7Z7P0_HUMAN Ubiquitin conjugation factor E4 A OS=Homo sapiens OX=9606 GN=UBE4A PE=1 SV=1	UBE4A	0.382515	-2.61427

## Sheet: 8h
8h DMSO n=1	8h DMSO n=2	8h DMSO n=3	8h DMSO n=4	8h Q7 n=1	8h Q7 n=2	8h Q7 n=3	8h Q7 n=4	UP/DOWN	C: Student's T-test Significant 8h Q7_8h DMSO	C: Student's T-test significant	C: FC .5	C: FC -.5	C: FC .5_FC -.5	C: P 0.05	C: FC .5_FC -.5_P 0.05	N: Peptides	N: Razor + unique peptides	N: Unique peptides	N: Sequence coverage [%]	N: Unique + razor sequence coverage [%]	N: Unique sequence coverage [%]	N: Mol. weight [kDa]	N: Q-value	N: Score	N: Intensity	N: MS/MS count	N: -Log Student's T-test p-value 8h Q7_8h DMSO	N: Student's T-test Difference 8h Q7_8h DMSO	N: Student's T-test Test statistic 8h Q7_8h DMSO	T: Protein IDs	T: Majority protein IDs	T: Uniprot	T: Protein Names	T: Fasta headers	T: GENE	Fold Change	Fold Change
-0.404964	-0.979399	-0.976669	-1.2443	0.857568	0.958487	1.13934	0.649937	UP	+	8h Q7_8h DMSO	Keep	Discard	Keep_Discard	Keep	Keep_Discard_Keep	13	13	13	59.4	59.4	59.4	32.818	0	81.849	12380000000	139	3.92943	3.03938	8.82412	sp|P09601|HMOX1_HUMAN;tr|A0A7I2V3I1|A0A7I2V3I1_HUMAN;tr|B1AHA8|B1AHA8_HUMAN;tr|A0A7I2V277|A0A7I2V277_HUMAN;tr|A0A7I2V3M0|A0A7I2V3M0_HUMAN	sp|P09601|HMOX1_HUMAN;tr|A0A7I2V3I1|A0A7I2V3I1_HUMAN;tr|B1AHA8|B1AHA8_HUMAN	P09601	Heme oxygenase 1	sp|P09601|HMOX1_HUMAN Heme oxygenase 1 OS=Homo sapiens OX=9606 GN=HMOX1 PE=1 SV=1;tr|A0A7I2V3I1|A0A7I2V3I1_HUMAN Heme oxygenase OS=Homo sapiens OX=9606 GN=HMOX1 PE=1 SV=1;tr|B1AHA8|B1AHA8_HUMAN Heme oxygenase (biliverdin-producing) (Fragment) OS=Homo sapie	HMOX1	8.22138	-0.121634
-0.749549	-0.947056	0.511001	-1.75251	0.879531	0.777948	0.569479	0.711159	UP	+	8h Q7_8h DMSO	Keep	Discard	Keep_Discard	Keep	Keep_Discard_Keep	3	3	3	26.6	26.6	26.6	13.623	0	9.1051	1357100000	21	1.67894	1.52109	3.10642	sp|Q9UHA4|LTOR3_HUMAN	sp|Q9UHA4|LTOR3_HUMAN	Q9UHA4	Ragulator complex protein LAMTOR3	sp|Q9UHA4|LTOR3_HUMAN Ragulator complex protein LAMTOR3 OS=Homo sapiens OX=9606 GN=LAMTOR3 PE=1 SV=1	LAMTOR3	2.87008	-0.348423
-0.622858	-1.70423	-0.519726	-0.345038	0.696961	0.624728	1.52402	0.346145	UP	+	8h Q7_8h DMSO	Keep	Discard	Keep_Discard	Keep	Keep_Discard_Keep	4	4	4	17.9	17.9	17.9	34.14	0	7.0797	545240000	14	2.14976	1.30913	4.0044	sp|Q99988|GDF15_HUMAN;tr|A0A0A0MTT8|A0A0A0MTT8_HUMAN	sp|Q99988|GDF15_HUMAN;tr|A0A0A0MTT8|A0A0A0MTT8_HUMAN	Q99988	Growth/differentiation factor 15	sp|Q99988|GDF15_HUMAN Growth/differentiation factor 15 OS=Homo sapiens OX=9606 GN=GDF15 PE=1 SV=3;tr|A0A0A0MTT8|A0A0A0MTT8_HUMAN Growth/differentiation factor 15 (Fragment) OS=Homo sapiens OX=9606 GN=GDF15 PE=1 SV=1	GDF15	2.47792	-0.403564
-1.59255	0.242487	0.0763122	-1.43589	0.253753	0.690979	0.537419	1.22749	UP	+	8h Q7_8h DMSO	Keep	Discard	Keep_Discard	Keep	Keep_Discard_Keep	14	14	14	29.1	29.1	29.1	58.826	0	116.52	3086000000	60	1.37464	1.26759	2.57229	sp|P13645|K1C10_HUMAN;tr|A0A1B0GVI3|A0A1B0GVI3_HUMAN;sp|Q7Z3Y8|K1C27_HUMAN;sp|Q7Z3Y7|K1C28_HUMAN;tr|K7EMD9|K7EMD9_HUMAN;tr|K7ERE3|K7ERE3_HUMAN;sp|Q7Z3Z0|K1C25_HUMAN;sp|P13646|K1C13_HUMAN;sp|Q2M2I5|K1C24_HUMAN;tr|K7EQH6|K7EQH6_HUMAN;tr|C9JTG5|C9JTG5_HUMAN;tr|A8MT21|A8MT21_HUMAN;sp|P19012|K1C15_HUMAN;sp|Q7Z3Y9|K1C26_HUMAN;sp|P02533|K1C14_HUMAN;sp|P08779|K1C16_HUMAN	sp|P13645|K1C10_HUMAN;tr|A0A1B0GVI3|A0A1B0GVI3_HUMAN	P13645	Keratin, type I cytoskeletal 10	sp|P13645|K1C10_HUMAN Keratin, type I cytoskeletal 10 OS=Homo sapiens OX=9606 GN=KRT10 PE=1 SV=6;tr|A0A1B0GVI3|A0A1B0GVI3_HUMAN Keratin, type I cytoskeletal 10 OS=Homo sapiens OX=9606 GN=KRT10 PE=1 SV=2	KRT10	2.40759	-0.415353
-0.0516597	-0.330247	-0.949417	-1.38408	1.94012	0.405286	0.377913	-0.00791847	UP	+	8h Q7_8h DMSO	Keep	Discard	Keep_Discard	Keep	Keep_Discard_Keep	6	1	1	61.1	11.5	11.5	12.823	0	8.3727	274110000	26	1.38138	1.03457	2.58383	sp|O60739|EIF1B_HUMAN;tr|K7EQP2|K7EQP2_HUMAN	sp|O60739|EIF1B_HUMAN	O60739	Eukaryotic translation initiation factor 1b	sp|O60739|EIF1B_HUMAN Eukaryotic translation initiation factor 1b OS=Homo sapiens OX=9606 GN=EIF1B PE=1 SV=2	EIF1B	2.0485	-0.488161
-0.77684	-1.53812	-0.645228	0.0283547	0.281877	0.377891	1.7725	0.499564	UP	+	8h Q7_8h DMSO	Keep	Discard	Keep_Discard	Keep	Keep_Discard_Keep	4	4	4	12.4	12.4	12.4	51.992	0	10	399120000	6	1.66938	0.919462	3.08918	sp|Q9UJX0|OSGI1_HUMAN;tr|J3KRK7|J3KRK7_HUMAN	sp|Q9UJX0|OSGI1_HUMAN	Q9UJX0	Oxidative stress-induced growth inhibitor 1	sp|Q9UJX0|OSGI1_HUMAN Oxidative stress-induced growth inhibitor 1 OS=Homo sapiens OX=9606 GN=OSGIN1 PE=1 SV=4	OSGIN1	1.89141	-0.528706
-0.548949	-0.865322	-0.855562	-0.499394	0.756831	2.02625	-0.387653	0.373798	UP	+	8h Q7_8h DMSO	Keep	Discard	Keep_Discard	Keep	Keep_Discard_Keep	4	4	1	11.9	11.9	3.8	47.989	0	16.149	251260000	22	1.44641	0.80286	2.69579	sp|Q9NQA3|WASH6_HUMAN;tr|A0A7I2YQU6|A0A7I2YQU6_HUMAN	sp|Q9NQA3|WASH6_HUMAN;tr|A0A7I2YQU6|A0A7I2YQU6_HUMAN	Q9NQA3	WAS protein family homolog 6	sp|Q9NQA3|WASH6_HUMAN WAS protein family homolog 6 OS=Homo sapiens OX=9606 GN=WASH6P PE=1 SV=3;tr|A0A7I2YQU6|A0A7I2YQU6_HUMAN WAS protein family homolog 6 OS=Homo sapiens OX=9606 GN=WASH6P PE=1 SV=1	WASH6P	1.74456	-0.573212
-0.844814	-1.49113	-0.547573	-0.512982	1.43178	0.984624	0.496294	0.483797	UP	+	8h Q7_8h DMSO	Keep	Discard	Keep_Discard	Keep	Keep_Discard_Keep	3	3	3	43	43	43	16.432	0	3.8659	2067900000	21	2.73772	0.80195	5.30032	tr|H0YNA7|H0YNA7_HUMAN;sp|Q8TCT8|SPP2A_HUMAN	tr|H0YNA7|H0YNA7_HUMAN;sp|Q8TCT8|SPP2A_HUMAN	H0YNA7	Signal peptide peptidase-like 2A (Fragment)	tr|H0YNA7|H0YNA7_HUMAN Signal peptide peptidase-like 2A (Fragment) OS=Homo sapiens OX=9606 GN=SPPL2A PE=1 SV=8;sp|Q8TCT8|SPP2A_HUMAN Signal peptide peptidase-like 2A OS=Homo sapiens OX=9606 GN=SPPL2A PE=1 SV=2	SPPL2A	1.74346	-0.573573
-0.899365	-0.806254	-1.3172	-0.275458	0.330796	0.840067	0.492685	1.63473	UP	+	8h Q7_8h DMSO	Keep	Discard	Keep_Discard	Keep	Keep_Discard_Keep	5	5	5	11.7	11.7	11.7	51.927	0	17.622	2909100000	27	2.42034	0.789589	4.57287	sp|P48723|HSP13_HUMAN	sp|P48723|HSP13_HUMAN	P48723	Heat shock 70 kDa protein 13	sp|P48723|HSP13_HUMAN Heat shock 70 kDa protein 13 OS=Homo sapiens OX=9606 GN=HSPA13 PE=1 SV=1	HSPA13	1.72858	-0.578509
0.276249	-1.56703	-0.678056	-1.1356	0.929988	0.455067	1.15009	0.569294	UP	+	8h Q7_8h DMSO	Keep	Discard	Keep_Discard	Keep	Keep_Discard_Keep	2	2	2	3.2	3.2	3.2	80.305	0	8.3065	1092700000	41	1.96557	0.624827	3.64076	tr|A0A494C0T4|A0A494C0T4_HUMAN;tr|A0A1W2PNW1|A0A1W2PNW1_HUMAN;sp|P42226|STAT6_HUMAN;tr|H0YJH6|H0YJH6_HUMAN;tr|Q5FBW6|Q5FBW6_HUMAN;tr|G3V2L2|G3V2L2_HUMAN;tr|G3V2M3|G3V2M3_HUMAN;tr|G3V2H4|G3V2H4_HUMAN;tr|G3V5I8|G3V5I8_HUMAN;tr|G3V568|G3V568_HUMAN;tr|G3V370|G3V370_HUMAN;tr|G3V5K5|G3V5K5_HUMAN	tr|A0A494C0T4|A0A494C0T4_HUMAN;tr|A0A1W2PNW1|A0A1W2PNW1_HUMAN;sp|P42226|STAT6_HUMAN;tr|H0YJH6|H0YJH6_HUMAN;tr|Q5FBW6|Q5FBW6_HUMAN;tr|G3V2L2|G3V2L2_HUMAN;tr|G3V2M3|G3V2M3_HUMAN;tr|G3V2H4|G3V2H4_HUMAN;tr|G3V5I8|G3V5I8_HUMAN;tr|G3V568|G3V568_HUMAN;tr|G3V370|G3V370_HUMAN;tr|G3V5K5|G3V5K5_HUMAN	A0A494C0T4	Signal transducer and activator of transcription	tr|A0A494C0T4|A0A494C0T4_HUMAN Signal transducer and activator of transcription OS=Homo sapiens OX=9606 GN=STAT6 PE=1 SV=1;tr|A0A1W2PNW1|A0A1W2PNW1_HUMAN Signal transducer and activator of transcription (Fragment) OS=Homo sapiens OX=9606 GN=STAT6 PE=1 SV=2	STAT6	1.54203	-0.648498
-0.380902	-1.54737	-0.790016	-0.736883	0.657318	1.29466	0.585092	0.918102	UP	+	8h Q7_8h DMSO	Keep	Discard	Keep_Discard	Keep	Keep_Discard_Keep	3	3	3	6.6	6.6	6.6	60.908	0	10.789	878720000	37	2.97521	0.594862	5.89414	sp|O00400|ACATN_HUMAN;tr|H7C562|H7C562_HUMAN;tr|A0A2R8YF57|A0A2R8YF57_HUMAN;tr|H7C577|H7C577_HUMAN;tr|A0A2R8YEX5|A0A2R8YEX5_HUMAN;tr|A0A2R8Y359|A0A2R8Y359_HUMAN;tr|H7C532|H7C532_HUMAN;tr|A0A2R8Y5I5|A0A2R8Y5I5_HUMAN;tr|A0A2R8Y6H1|A0A2R8Y6H1_HUMAN	sp|O00400|ACATN_HUMAN;tr|H7C562|H7C562_HUMAN;tr|A0A2R8YF57|A0A2R8YF57_HUMAN	O00400	Acetyl-coenzyme A transporter 1	sp|O00400|ACATN_HUMAN Acetyl-coenzyme A transporter 1 OS=Homo sapiens OX=9606 GN=SLC33A1 PE=1 SV=1;tr|H7C562|H7C562_HUMAN Acetyl-coenzyme A transporter 1 (Fragment) OS=Homo sapiens OX=9606 GN=SLC33A1 PE=1 SV=1;tr|A0A2R8YF57|A0A2R8YF57_HUMAN Acetyl-coenzyme	SLC33A1	1.51033	-0.662108
-0.240831	-1.98186	0.215632	-0.696047	0.500535	0.162969	1.27099	0.768607	UP	+	8h Q7_8h DMSO	Keep	Discard	Keep_Discard	Keep	Keep_Discard_Keep	5	5	5	10.7	10.7	10.7	61.437	0	15.58	2000900000	35	1.36704	0.584907	2.55929	sp|Q16880|CGT_HUMAN;tr|D6RFW2|D6RFW2_HUMAN	sp|Q16880|CGT_HUMAN	Q16880	2-hydroxyacylsphingosine 1-beta-galactosyltransferase	sp|Q16880|CGT_HUMAN 2-hydroxyacylsphingosine 1-beta-galactosyltransferase OS=Homo sapiens OX=9606 GN=UGT8 PE=1 SV=2	UGT8	1.49994	-0.666692
-0.965564	-0.373385	-0.884113	-0.957407	1.05491	1.19166	1.261	-0.327094	UP	+	8h Q7_8h DMSO	Keep	Discard	Keep_Discard	Keep	Keep_Discard_Keep	3	3	3	15.2	15.2	15.2	29.13	0	8.959	1607000000	31	2.12411	0.554783	3.95269	sp|Q16270|IBP7_HUMAN	sp|Q16270|IBP7_HUMAN	Q16270	Insulin-like growth factor-binding protein 7	sp|Q16270|IBP7_HUMAN Insulin-like growth factor-binding protein 7 OS=Homo sapiens OX=9606 GN=IGFBP7 PE=1 SV=1	IGFBP7	1.46895	-0.680759
-0.419501	-1.12666	-0.287736	-1.03821	-0.496693	0.757853	1.01876	1.59219	UP	+	8h Q7_8h DMSO	Keep	Discard	Keep_Discard	Keep	Keep_Discard_Keep	3	3	3	17.2	17.2	17.2	21.943	0	9.6186	563600000	16	1.58231	0.514196	2.93363	sp|O14925|TIM23_HUMAN;sp|Q5SRD1|TI23B_HUMAN	sp|O14925|TIM23_HUMAN;sp|Q5SRD1|TI23B_HUMAN	O14925	Mitochondrial import inner membrane translocase subunit Tim23	sp|O14925|TIM23_HUMAN Mitochondrial import inner membrane translocase subunit Tim23 OS=Homo sapiens OX=9606 GN=TIMM23 PE=1 SV=1;sp|Q5SRD1|TI23B_HUMAN Mitochondrial import inner membrane translocase subunit Tim23B OS=Homo sapiens OX=9606 GN=TIMM23B PE=1 SV=	TIMM23	1.4282	-0.700183
-0.52669	-1.71915	-0.0162045	-0.836986	1.24994	0.995365	0.154091	0.699634	UP	+	8h Q7_8h DMSO	Keep	Discard	Keep_Discard	Keep	Keep_Discard_Keep	8	8	8	10.9	10.9	10.9	95.114	0	21.468	1237800000	31	1.95506	0.508673	3.62052	sp|Q15398|DLGP5_HUMAN	sp|Q15398|DLGP5_HUMAN	Q15398	Disks large-associated protein 5	sp|Q15398|DLGP5_HUMAN Disks large-associated protein 5 OS=Homo sapiens OX=9606 GN=DLGAP5 PE=1 SV=2	DLGAP5	1.42274	-0.702869
-1.17148	-1.2519	-0.845545	0.171072	0.419401	0.405045	1.57943	0.693977	UP	+	8h Q7_8h DMSO	Keep	Discard	Keep_Discard	Keep	Keep_Discard_Keep	5	5	5	5.2	5.2	5.2	108.17	0	9.2215	465330000	22	1.95279	0.508533	3.61616	sp|Q96HW7|INT4_HUMAN;tr|F8WAA7|F8WAA7_HUMAN;tr|E9PIM3|E9PIM3_HUMAN	sp|Q96HW7|INT4_HUMAN	Q96HW7	Integrator complex subunit 4	sp|Q96HW7|INT4_HUMAN Integrator complex subunit 4 OS=Homo sapiens OX=9606 GN=INTS4 PE=1 SV=2	INTS4	1.4226	-0.702937
0.00169069	-1.63811	-1.06238	-0.211175	1.16138	1.10062	-0.108024	0.755997	UP	+	8h Q7_8h DMSO	Discard	Discard	Discard_Discard	Keep	Discard_Discard_Keep	2	2	2	3	3	3	103.5	0	5.2931	633800000	20	1.63673	0.488738	3.03054	sp|Q9H8V3|ECT2_HUMAN;tr|H7C3G1|H7C3G1_HUMAN	sp|Q9H8V3|ECT2_HUMAN;tr|H7C3G1|H7C3G1_HUMAN	Q9H8V3	Protein ECT2	sp|Q9H8V3|ECT2_HUMAN Protein ECT2 OS=Homo sapiens OX=9606 GN=ECT2 PE=1 SV=4;tr|H7C3G1|H7C3G1_HUMAN Protein ECT2 (Fragment) OS=Homo sapiens OX=9606 GN=ECT2 PE=1 SV=1	ECT2	1.40322	-0.712648
-0.961353	-1.6553	0.519742	-0.587551	1.34229	0.015903	0.523622	0.802655	UP	+	8h Q7_8h DMSO	Discard	Discard	Discard_Discard	Keep	Discard_Discard_Keep	8	8	6	8.2	8.2	6.8	174.91	0	43.473	2725700000	54	1.34567	0.48496	2.5228	tr|A0A0G2JNZ2|A0A0G2JNZ2_HUMAN;sp|Q14160|SCRIB_HUMAN;tr|A0A0G2JPP5|A0A0G2JPP5_HUMAN;tr|A0A669KB89|A0A669KB89_HUMAN;tr|A0A0G2JMS7|A0A0G2JMS7_HUMAN;tr|H0YCG0|H0YCG0_HUMAN;tr|A0A669KAX5|A0A669KAX5_HUMAN	tr|A0A0G2JNZ2|A0A0G2JNZ2_HUMAN;sp|Q14160|SCRIB_HUMAN;tr|A0A0G2JPP5|A0A0G2JPP5_HUMAN;tr|A0A669KB89|A0A669KB89_HUMAN;tr|A0A0G2JMS7|A0A0G2JMS7_HUMAN	A0A0G2JNZ2	Protein scribble homolog	tr|A0A0G2JNZ2|A0A0G2JNZ2_HUMAN Protein scribble homolog OS=Homo sapiens OX=9606 GN=SCRIB PE=1 SV=1;sp|Q14160|SCRIB_HUMAN Protein scribble homolog OS=Homo sapiens OX=9606 GN=SCRIB PE=1 SV=4;tr|A0A0G2JPP5|A0A0G2JPP5_HUMAN Protein scribble homolog OS=Homo sap	SCRIB	1.39955	-0.714517
-0.332754	-1.61103	-0.378238	-0.735505	0.295957	0.243554	0.876445	1.64157	UP	+	8h Q7_8h DMSO	Discard	Discard	Discard_Discard	Keep	Discard_Discard_Keep	5	5	5	9.4	9.4	9.4	86.435	0	16.479	2145000000	26	1.87738	0.481259	3.47255	sp|Q2TAL8|QRIC1_HUMAN	sp|Q2TAL8|QRIC1_HUMAN	Q2TAL8	Transcriptional regulator QRICH1	sp|Q2TAL8|QRIC1_HUMAN Transcriptional regulator QRICH1 OS=Homo sapiens OX=9606 GN=QRICH1 PE=1 SV=1	QRICH1	1.39596	-0.716352
0.156844	-1.32013	-0.36748	-1.38945	0.705523	0.319021	1.56861	0.327063	UP	+	8h Q7_8h DMSO	Discard	Discard	Discard_Discard	Keep	Discard_Discard_Keep	6	6	6	10.4	10.4	10.4	65.418	0	12.292	1408900000	29	1.65192	0.469949	3.05777	sp|Q9NPH3|IL1AP_HUMAN;tr|C9J1D9|C9J1D9_HUMAN;tr|C9JT28|C9JT28_HUMAN;tr|C9J9W1|C9J9W1_HUMAN;tr|H7C3W4|H7C3W4_HUMAN	sp|Q9NPH3|IL1AP_HUMAN;tr|C9J1D9|C9J1D9_HUMAN	Q9NPH3	Interleukin-1 receptor accessory protein	sp|Q9NPH3|IL1AP_HUMAN Interleukin-1 receptor accessory protein OS=Homo sapiens OX=9606 GN=IL1RAP PE=1 SV=2;tr|C9J1D9|C9J1D9_HUMAN Interleukin-1 receptor accessory protein (Fragment) OS=Homo sapiens OX=9606 GN=IL1RAP PE=1 SV=1	IL1RAP	1.38506	-0.72199
-0.751687	-0.822662	0.365622	-1.5563	0.354628	0.964986	1.46462	-0.0192105	UP	+	8h Q7_8h DMSO	Discard	Discard	Discard_Discard	Keep	Discard_Discard_Keep	8	8	8	40.1	40.1	40.1	30.727	0	57.902	5329500000	69	1.44119	0.437997	2.68677	sp|P48507|GSH0_HUMAN	sp|P48507|GSH0_HUMAN	P48507	Glutamate--cysteine ligase regulatory subunit	sp|P48507|GSH0_HUMAN Glutamate--cysteine ligase regulatory subunit OS=Homo sapiens OX=9606 GN=GCLM PE=1 SV=1	GCLM	1.35472	-0.738159
-0.447295	-1.11804	0.523101	-1.79283	0.649522	0.669277	0.90427	0.611992	UP	+	8h Q7_8h DMSO	Discard	Discard	Discard_Discard	Keep	Discard_Discard_Keep	4	4	4	7.2	7.2	7.2	71.169	0	10.576	802090000	31	1.53146	0.435774	2.84398	tr|A0A2R8Y473|A0A2R8Y473_HUMAN;tr|A0A590UJS8|A0A590UJS8_HUMAN;tr|B4DGL8|B4DGL8_HUMAN;sp|O75027|ABCB7_HUMAN;tr|A0A5F9ZA98|A0A5F9ZA98_HUMAN;tr|E9PJR8|E9PJR8_HUMAN;tr|A0A087WW65|A0A087WW65_HUMAN;tr|E9PNQ5|E9PNQ5_HUMAN;tr|A0A2R8Y3N2|A0A2R8Y3N2_HUMAN	tr|A0A2R8Y473|A0A2R8Y473_HUMAN;tr|A0A590UJS8|A0A590UJS8_HUMAN;tr|B4DGL8|B4DGL8_HUMAN;sp|O75027|ABCB7_HUMAN;tr|A0A5F9ZA98|A0A5F9ZA98_HUMAN;tr|E9PJR8|E9PJR8_HUMAN;tr|A0A087WW65|A0A087WW65_HUMAN	A0A2R8Y473	ATP-binding cassette sub-family B member 7, mitochondrial	tr|A0A2R8Y473|A0A2R8Y473_HUMAN ATP-binding cassette sub-family B member 7, mitochondrial OS=Homo sapiens OX=9606 GN=ABCB7 PE=1 SV=1;tr|A0A590UJS8|A0A590UJS8_HUMAN ATP-binding cassette sub-family B member 7, mitochondrial OS=Homo sapiens OX=9606 GN=ABCB7 PE	ABCB7	1.35264	-0.739297
-1.13837	-0.0445645	-0.419523	-1.3572	0.725096	-0.0298294	0.587339	1.67705	UP	+	8h Q7_8h DMSO	Discard	Discard	Discard_Discard	Keep	Discard_Discard_Keep	9	9	9	35.7	35.7	35.7	45.468	0	39.434	3109400000	53	1.71232	0.427164	3.1669	sp|Q9HCU5|PREB_HUMAN;tr|B5MC98|B5MC98_HUMAN;tr|H7C2N7|H7C2N7_HUMAN;tr|F8WCS5|F8WCS5_HUMAN;tr|H7C0W3|H7C0W3_HUMAN	sp|Q9HCU5|PREB_HUMAN;tr|B5MC98|B5MC98_HUMAN	Q9HCU5	Prolactin regulatory element-binding protein	sp|Q9HCU5|PREB_HUMAN Prolactin regulatory element-binding protein OS=Homo sapiens OX=9606 GN=PREB PE=1 SV=2;tr|B5MC98|B5MC98_HUMAN Prolactin regulatory element-binding protein OS=Homo sapiens OX=9606 GN=PREB PE=1 SV=1	PREB	1.34459	-0.743722
-1.31698	-0.711725	-0.165024	-0.999973	1.45674	0.556496	0.0410127	1.13946	UP	+	8h Q7_8h DMSO	Discard	Discard	Discard_Discard	Keep	Discard_Discard_Keep	6	6	6	47	47	47	12.476	0	40.156	123000000000	380	2.15399	0.420416	4.01296	sp|P14174|MIF_HUMAN	sp|P14174|MIF_HUMAN	P14174	Macrophage migration inhibitory factor	sp|P14174|MIF_HUMAN Macrophage migration inhibitory factor OS=Homo sapiens OX=9606 GN=MIF PE=1 SV=4	MIF	1.33831	-0.747209
-1.32294	-0.703583	-0.269539	-0.531102	-0.271913	0.506518	0.700931	1.89163	UP	+	8h Q7_8h DMSO	Discard	Discard	Discard_Discard	Keep	Discard_Discard_Keep	18	18	18	24.2	24.2	24.2	116.92	0	56.383	7548400000	126	1.52092	0.412196	2.82549	sp|O15294|OGT1_HUMAN;tr|C9JZL3|C9JZL3_HUMAN	sp|O15294|OGT1_HUMAN	O15294	UDP-N-acetylglucosamine--peptide N-acetylglucosaminyltransferase 110 kDa subunit	sp|O15294|OGT1_HUMAN UDP-N-acetylglucosamine--peptide N-acetylglucosaminyltransferase 110 kDa subunit OS=Homo sapiens OX=9606 GN=OGT PE=1 SV=3	OGT	1.33071	-0.751479
-0.664594	-0.994081	0.548228	-1.73485	0.750986	0.967776	0.813016	0.313519	UP	+	8h Q7_8h DMSO	Discard	Discard	Discard_Discard	Keep	Discard_Discard_Keep	4	4	4	10	10	10	43.892	0	7.6976	727220000	38	1.54528	0.407656	2.86827	tr|B4E128|B4E128_HUMAN;sp|Q08AF3|SLFN5_HUMAN	tr|B4E128|B4E128_HUMAN;sp|Q08AF3|SLFN5_HUMAN	B4E128	Schlafen family member 5	tr|B4E128|B4E128_HUMAN Schlafen family member 5 OS=Homo sapiens OX=9606 GN=SLFN5 PE=1 SV=1;sp|Q08AF3|SLFN5_HUMAN Schlafen family member 5 OS=Homo sapiens OX=9606 GN=SLFN5 PE=1 SV=1	SLFN5	1.32653	-0.753847
-1.29491	-0.705747	-0.0783112	-0.986989	1.70685	0.0232757	0.528727	0.807101	UP	+	8h Q7_8h DMSO	Discard	Discard	Discard_Discard	Keep	Discard_Discard_Keep	5	5	5	46.7	46.7	46.7	11.737	0	15.268	48161000000	118	1.89274	0.380303	3.5016	sp|P10599|THIO_HUMAN	sp|P10599|THIO_HUMAN	P10599	Thioredoxin	sp|P10599|THIO_HUMAN Thioredoxin OS=Homo sapiens OX=9606 GN=TXN PE=1 SV=3	TXN	1.30162	-0.768276
-0.311444	-2.07926	-0.272829	-0.352306	0.611254	0.597481	0.809471	0.997632	UP	+	8h Q7_8h DMSO	Discard	Discard	Discard_Discard	Keep	Discard_Discard_Keep	13	13	13	32.7	32.7	32.7	52.221	0	40.834	10776000000	111	1.80419	0.377551	3.33562	sp|P11172|UMPS_HUMAN;tr|E9PFD2|E9PFD2_HUMAN;tr|F2Z3P2|F2Z3P2_HUMAN;tr|F2Z303|F2Z303_HUMAN;tr|F8WDG4|F8WDG4_HUMAN	sp|P11172|UMPS_HUMAN;tr|E9PFD2|E9PFD2_HUMAN	P11172	Uridine 5-monophosphate synthase	sp|P11172|UMPS_HUMAN Uridine 5-monophosphate synthase OS=Homo sapiens OX=9606 GN=UMPS PE=1 SV=1;tr|E9PFD2|E9PFD2_HUMAN OMPdecase OS=Homo sapiens OX=9606 GN=UMPS PE=1 SV=1	UMPS	1.29913	-0.769743
-0.986037	-1.50272	-0.127263	-0.208468	0.650278	0.672511	-0.173069	1.67476	UP	+	8h Q7_8h DMSO	Discard	Discard	Discard_Discard	Keep	Discard_Discard_Keep	11	8	8	19.9	15.1	15.1	84.472	0	26.101	3103800000	67	1.51735	0.373767	2.81925	tr|A0A2R8YFH5|A0A2R8YFH5_HUMAN;sp|Q15437|SC23B_HUMAN;tr|Q5QPE2|Q5QPE2_HUMAN;tr|Q5QPE1|Q5QPE1_HUMAN;tr|A0A2R8Y633|A0A2R8Y633_HUMAN;tr|A0A2R8Y7S7|A0A2R8Y7S7_HUMAN	tr|A0A2R8YFH5|A0A2R8YFH5_HUMAN;sp|Q15437|SC23B_HUMAN;tr|Q5QPE2|Q5QPE2_HUMAN	A0A2R8YFH5	Protein transport protein SEC23	tr|A0A2R8YFH5|A0A2R8YFH5_HUMAN Protein transport protein SEC23 OS=Homo sapiens OX=9606 GN=SEC23B PE=1 SV=1;sp|Q15437|SC23B_HUMAN Protein transport protein Sec23B OS=Homo sapiens OX=9606 GN=SEC23B PE=1 SV=2;tr|Q5QPE2|Q5QPE2_HUMAN Protein transport protein S	SEC23B	1.29573	-0.771765
-1.0805	-1.09759	-0.363103	-0.236082	0.275454	0.601898	-0.0981804	1.99811	UP	+	8h Q7_8h DMSO	Discard	Discard	Discard_Discard	Keep	Discard_Discard_Keep	9	9	9	35.9	35.9	35.9	37.551	0	50.994	4968800000	72	1.45647	0.357588	2.71321	sp|Q9NZL9|MAT2B_HUMAN;tr|H7C0X7|H7C0X7_HUMAN;tr|E5RJR3|E5RJR3_HUMAN	sp|Q9NZL9|MAT2B_HUMAN	Q9NZL9	Methionine adenosyltransferase 2 subunit beta	sp|Q9NZL9|MAT2B_HUMAN Methionine adenosyltransferase 2 subunit beta OS=Homo sapiens OX=9606 GN=MAT2B PE=1 SV=1	MAT2B	1.28128	-0.780468
-1.63786	-0.083503	-0.219704	-0.730084	-0.359284	1.0476	1.50947	0.473366	UP	+	8h Q7_8h DMSO	Discard	Discard	Discard_Discard	Keep	Discard_Discard_Keep	4	4	4	10.1	10.1	10.1	63.278	0	14.791	896550000	34	1.33065	0.342252	2.49722	sp|Q9NPI6|DCP1A_HUMAN;tr|A0A087WT55|A0A087WT55_HUMAN;tr|A0A087WXD0|A0A087WXD0_HUMAN;tr|A0A087WVE6|A0A087WVE6_HUMAN	sp|Q9NPI6|DCP1A_HUMAN;tr|A0A087WT55|A0A087WT55_HUMAN	Q9NPI6	mRNA-decapping enzyme 1A	sp|Q9NPI6|DCP1A_HUMAN mRNA-decapping enzyme 1A OS=Homo sapiens OX=9606 GN=DCP1A PE=1 SV=3;tr|A0A087WT55|A0A087WT55_HUMAN mRNA-decapping enzyme 1A (Fragment) OS=Homo sapiens OX=9606 GN=DCP1A PE=1 SV=1	DCP1A	1.26773	-0.788809
-1.10658	-1.45047	0.602832	-0.779516	0.724202	0.856747	1.19993	-0.0471381	UP	+	8h Q7_8h DMSO	Discard	Discard	Discard_Discard	Keep	Discard_Discard_Keep	9	9	1	12.1	12.1	2.1	102.83	0	18.537	1997700000	59	1.40311	0.336644	2.62113	tr|E7ESP4|E7ESP4_HUMAN;tr|E7EMF1|E7EMF1_HUMAN;tr|E9PB77|E9PB77_HUMAN	tr|E7ESP4|E7ESP4_HUMAN;tr|E7EMF1|E7EMF1_HUMAN;tr|E9PB77|E9PB77_HUMAN	E7ESP4	Integrin alpha-2	tr|E7ESP4|E7ESP4_HUMAN Integrin alpha-2 OS=Homo sapiens OX=9606 GN=ITGA2 PE=1 SV=1;tr|E7EMF1|E7EMF1_HUMAN Integrin alpha-2 OS=Homo sapiens OX=9606 GN=ITGA2 PE=1 SV=1;tr|E9PB77|E9PB77_HUMAN Integrin alpha-2 OS=Homo sapiens OX=9606 GN=ITGA2 PE=1 SV=1	ITGA2	1.26282	-0.791881
-0.892717	-0.229943	-0.368764	-1.61015	0.23063	0.599598	1.59904	0.6723	UP	+	8h Q7_8h DMSO	Discard	Discard	Discard_Discard	Keep	Discard_Discard_Keep	3	3	3	24.3	24.3	24.3	16.817	0	5.6876	8672100000	29	1.95998	0.318605	3.63	tr|A0A087WY85|A0A087WY85_HUMAN;sp|P61077|UB2D3_HUMAN;tr|D6RFM0|D6RFM0_HUMAN;sp|P62837|UB2D2_HUMAN;tr|A0A0A0MQU3|A0A0A0MQU3_HUMAN;tr|H9KV45|H9KV45_HUMAN;tr|D6RAH7|D6RAH7_HUMAN;tr|D6RA11|D6RA11_HUMAN;tr|D6RAW0|D6RAW0_HUMAN;tr|A0A087WW00|A0A087WW00_HUMAN;tr|D6R933|D6R933_HUMAN;tr|C9J9H9|C9J9H9_HUMAN;tr|D6RIZ3|D6RIZ3_HUMAN;tr|D6R980|D6R980_HUMAN;sp|P51668|UB2D1_HUMAN;sp|Q9Y2X8|UB2D4_HUMAN;tr|D6RGD0|D…	tr|A0A087WY85|A0A087WY85_HUMAN;sp|P61077|UB2D3_HUMAN;tr|D6RFM0|D6RFM0_HUMAN;sp|P62837|UB2D2_HUMAN;tr|A0A0A0MQU3|A0A0A0MQU3_HUMAN;tr|H9KV45|H9KV45_HUMAN;tr|D6RAH7|D6RAH7_HUMAN;tr|D6RA11|D6RA11_HUMAN;tr|D6RAW0|D6RAW0_HUMAN	A0A087WY85	Ubiquitin-conjugating enzyme E2 D3	tr|A0A087WY85|A0A087WY85_HUMAN Ubiquitin-conjugating enzyme E2 D3 OS=Homo sapiens OX=9606 GN=UBE2D3 PE=1 SV=1;sp|P61077|UB2D3_HUMAN Ubiquitin-conjugating enzyme E2 D3 OS=Homo sapiens OX=9606 GN=UBE2D3 PE=1 SV=1;tr|D6RFM0|D6RFM0_HUMAN Ubiquitin-conjugating	UBE2D3	1.24712	-0.801845
-1.60218	-0.797713	0.637713	-0.891809	0.337355	1.10944	1.11417	0.093027	UP	+	8h Q7_8h DMSO	Discard	Discard	Discard_Discard	Keep	Discard_Discard_Keep	16	16	16	22.1	22.1	22.1	109.96	0	47.077	6690400000	116	1.31158	0.30718	2.46481	sp|O43592|XPOT_HUMAN;tr|F8WDU6|F8WDU6_HUMAN;tr|F5GYW6|F5GYW6_HUMAN	sp|O43592|XPOT_HUMAN	O43592	Exportin-T	sp|O43592|XPOT_HUMAN Exportin-T OS=Homo sapiens OX=9606 GN=XPOT PE=1 SV=2	XPOT	1.23729	-0.80822
-0.0405445	-2.17384	0.112117	-0.582998	0.41475	0.616335	0.838286	0.815899	UP	+	8h Q7_8h DMSO	Discard	Discard	Discard_Discard	Keep	Discard_Discard_Keep	11	11	10	27.2	27.2	25.5	46.913	0	72.05	5973400000	77	1.34658	0.301661	2.52435	tr|E7ETZ4|E7ETZ4_HUMAN;sp|Q9Y6E2|BZW2_HUMAN;tr|B5MCH7|B5MCH7_HUMAN;tr|Q75MG1|Q75MG1_HUMAN;tr|B5MCE7|B5MCE7_HUMAN;tr|E9PFD4|E9PFD4_HUMAN;tr|E7EMS9|E7EMS9_HUMAN;tr|E9PFE3|E9PFE3_HUMAN;tr|C9JF98|C9JF98_HUMAN;tr|F8WDX8|F8WDX8_HUMAN	tr|E7ETZ4|E7ETZ4_HUMAN;sp|Q9Y6E2|BZW2_HUMAN;tr|B5MCH7|B5MCH7_HUMAN;tr|Q75MG1|Q75MG1_HUMAN;tr|B5MCE7|B5MCE7_HUMAN;tr|E9PFD4|E9PFD4_HUMAN	E7ETZ4	Basic leucine zipper and W2 domain-containing protein 2 (Fragment)	tr|E7ETZ4|E7ETZ4_HUMAN Basic leucine zipper and W2 domain-containing protein 2 (Fragment) OS=Homo sapiens OX=9606 GN=BZW2 PE=1 SV=1;sp|Q9Y6E2|BZW2_HUMAN Basic leucine zipper and W2 domain-containing protein 2 OS=Homo sapiens OX=9606 GN=BZW2 PE=1 SV=1;tr|B5	BZW2	1.23256	-0.811318
-1.47871	-0.540388	0.419437	-1.22521	0.0162343	0.783755	1.31224	0.712636	UP	+	8h Q7_8h DMSO	Discard	Discard	Discard_Discard	Keep	Discard_Discard_Keep	11	11	6	7.7	7.7	4.5	196.69	0	24.255	3508900000	99	1.51786	0.301376	2.82013	sp|O14646|CHD1_HUMAN;tr|H0Y8V4|H0Y8V4_HUMAN;tr|A0A087WVF4|A0A087WVF4_HUMAN	sp|O14646|CHD1_HUMAN	O14646	Chromodomain-helicase-DNA-binding protein 1	sp|O14646|CHD1_HUMAN Chromodomain-helicase-DNA-binding protein 1 OS=Homo sapiens OX=9606 GN=CHD1 PE=1 SV=2	CHD1	1.23232	-0.811478
0.113205	-1.94025	-0.261265	-0.649767	0.836677	0.180121	0.35157	1.36971	UP	+	8h Q7_8h DMSO	Discard	Discard	Discard_Discard	Keep	Discard_Discard_Keep	6	6	6	37.9	37.9	37.9	25.171	0	19.212	4069900000	52	1.40831	0.295166	2.63006	sp|Q9Y3B3|TMED7_HUMAN;tr|A0A0A6YYA0|A0A0A6YYA0_HUMAN;tr|G3V2Y2|G3V2Y2_HUMAN	sp|Q9Y3B3|TMED7_HUMAN;tr|A0A0A6YYA0|A0A0A6YYA0_HUMAN	Q9Y3B3	Transmembrane emp24 domain-containing protein 7	sp|Q9Y3B3|TMED7_HUMAN Transmembrane emp24 domain-containing protein 7 OS=Homo sapiens OX=9606 GN=TMED7 PE=1 SV=2;tr|A0A0A6YYA0|A0A0A6YYA0_HUMAN Protein TMED7-TICAM2 OS=Homo sapiens OX=9606 GN=TMED7-TICAM2 PE=3 SV=1	TMED7	1.22703	-0.814979
-0.169522	-1.53876	-0.0466518	-1.16463	0.673212	1.29513	1.05092	-0.0996872	UP	+	8h Q7_8h DMSO	Discard	Discard	Discard_Discard	Keep	Discard_Discard_Keep	6	6	6	26.3	26.3	26.3	39.315	0	33.846	2535700000	49	1.65095	0.29452	3.05603	sp|Q9NXG2|THUM1_HUMAN;tr|H3BNW0|H3BNW0_HUMAN	sp|Q9NXG2|THUM1_HUMAN	Q9NXG2	THUMP domain-containing protein 1	sp|Q9NXG2|THUM1_HUMAN THUMP domain-containing protein 1 OS=Homo sapiens OX=9606 GN=THUMPD1 PE=1 SV=2	THUMPD1	1.22648	-0.815344
-1.60644	-0.614887	-0.144462	-0.420392	0.931274	0.337112	-0.166	1.6838	UP	+	8h Q7_8h DMSO	Discard	Discard	Discard_Discard	Keep	Discard_Discard_Keep	10	10	10	84.1	84.1	84.1	13.802	0	157.52	116000000000	343	1.46771	0.287686	2.7327	sp|P49773|HINT1_HUMAN;tr|D6REP8|D6REP8_HUMAN;tr|D6RE99|D6RE99_HUMAN;tr|H0YC49|H0YC49_HUMAN;tr|D6RD60|D6RD60_HUMAN;tr|A0A6Q8PGQ8|A0A6Q8PGQ8_HUMAN;tr|D6RC06|D6RC06_HUMAN	sp|P49773|HINT1_HUMAN;tr|D6REP8|D6REP8_HUMAN;tr|D6RE99|D6RE99_HUMAN;tr|H0YC49|H0YC49_HUMAN;tr|D6RD60|D6RD60_HUMAN;tr|A0A6Q8PGQ8|A0A6Q8PGQ8_HUMAN	P49773	Histidine triad nucleotide-binding protein 1	sp|P49773|HINT1_HUMAN Histidine triad nucleotide-binding protein 1 OS=Homo sapiens OX=9606 GN=HINT1 PE=1 SV=2;tr|D6REP8|D6REP8_HUMAN Histidine triad nucleotide-binding protein 1 OS=Homo sapiens OX=9606 GN=HINT1 PE=1 SV=1;tr|D6RE99|D6RE99_HUMAN Histidine tr	HINT1	1.22068	-0.819215
-1.15704	0.00453722	-0.526657	-1.27257	-0.262157	1.35294	0.67192	1.18903	UP	+	8h Q7_8h DMSO	Discard	Discard	Discard_Discard	Keep	Discard_Discard_Keep	7	7	7	29.4	29.4	29.4	43.955	0	39.939	7064700000	84	1.69992	0.280818	3.14439	sp|Q9H488|OFUT1_HUMAN	sp|Q9H488|OFUT1_HUMAN	Q9H488	GDP-fucose protein O-fucosyltransferase 1	sp|Q9H488|OFUT1_HUMAN GDP-fucose protein O-fucosyltransferase 1 OS=Homo sapiens OX=9606 GN=POFUT1 PE=1 SV=1	POFUT1	1.21488	-0.823124
-1.58476	-0.362214	-1.09213	0.0100533	0.0526209	1.29777	0.654201	1.02446	UP	+	8h Q7_8h DMSO	Discard	Discard	Discard_Discard	Keep	Discard_Discard_Keep	22	22	22	38.8	38.8	38.8	70.478	0	205.06	49718000000	375	1.8269	0.271788	3.37786	tr|A0A7P0Z4P5|A0A7P0Z4P5_HUMAN;tr|J3KPF3|J3KPF3_HUMAN;sp|P08195|4F2_HUMAN;tr|A0A7P0TAN7|A0A7P0TAN7_HUMAN;tr|A0A7P0Z4A0|A0A7P0Z4A0_HUMAN;tr|F5GZS6|F5GZS6_HUMAN;tr|A0A7P0T9F7|A0A7P0T9F7_HUMAN;tr|A0A7P0TBF8|A0A7P0TBF8_HUMAN;tr|F5H056|F5H056_HUMAN;tr|F5GZI0|F5GZI0_HUMAN;tr|A0A7P0TAS6|A0A7P0TAS6_HUMAN;tr|A0A7P0T8U7|A0A7P0T8U7_HUMAN;tr|A0A7P0T8F1|A0A7P0T8F1_HUMAN;tr|H0YH36|H0YH36_HUMAN;tr|A0A7P0TAT7|A0…	tr|A0A7P0Z4P5|A0A7P0Z4P5_HUMAN;tr|J3KPF3|J3KPF3_HUMAN;sp|P08195|4F2_HUMAN;tr|A0A7P0TAN7|A0A7P0TAN7_HUMAN;tr|A0A7P0Z4A0|A0A7P0Z4A0_HUMAN;tr|F5GZS6|F5GZS6_HUMAN;tr|A0A7P0T9F7|A0A7P0T9F7_HUMAN;tr|A0A7P0TBF8|A0A7P0TBF8_HUMAN;tr|F5H056|F5H056_HUMAN;tr|F5GZI0|F5GZI0_HUMAN;tr|A0A7P0TAS6|A0A7P0TAS6_HUMAN;tr|A0A7P0T8U7|A0A7P0T8U7_HUMAN;tr|A0A7P0T8F1|A0A7P0T8F1_HUMAN;tr|H0YH36|H0YH36_HUMAN	A0A7P0Z4P5	4F2 cell-surface antigen heavy chain	tr|A0A7P0Z4P5|A0A7P0Z4P5_HUMAN 4F2 cell-surface antigen heavy chain OS=Homo sapiens OX=9606 GN=SLC3A2 PE=4 SV=1;tr|J3KPF3|J3KPF3_HUMAN 4F2 cell-surface antigen heavy chain OS=Homo sapiens OX=9606 GN=SLC3A2 PE=1 SV=1;sp|P08195|4F2_HUMAN 4F2 cell-surface ant	SLC3A2	1.2073	-0.828292
0.289115	-1.61268	-0.150859	-1.25398	0.81725	0.494946	0.073779	1.34243	UP	+	8h Q7_8h DMSO	Discard	Discard	Discard_Discard	Keep	Discard_Discard_Keep	11	11	11	4.7	4.7	4.7	318.38	0	19.737	2014600000	62	1.39675	0.269643	2.61019	sp|O75691|UTP20_HUMAN	sp|O75691|UTP20_HUMAN	O75691	Small subunit processome component 20 homolog	sp|O75691|UTP20_HUMAN Small subunit processome component 20 homolog OS=Homo sapiens OX=9606 GN=UTP20 PE=1 SV=3	UTP20	1.20551	-0.829525
-1.18326	-0.507227	-1.14403	-0.13416	0.385341	1.36786	-0.185221	1.4007	UP	+	8h Q7_8h DMSO	Discard	Discard	Discard_Discard	Keep	Discard_Discard_Keep	10	9	9	49.4	45.2	45.2	28.664	0	78.746	8457900000	75	1.72659	0.258439	3.19289	tr|H3BVI6|H3BVI6_HUMAN;tr|B4DDF4|B4DDF4_HUMAN;sp|Q99439|CNN2_HUMAN;tr|B4DUT8|B4DUT8_HUMAN;tr|A0A087X271|A0A087X271_HUMAN;tr|A0A087X1X5|A0A087X1X5_HUMAN;tr|K7ES69|K7ES69_HUMAN;tr|H3BQH0|H3BQH0_HUMAN;tr|A0A087WV51|A0A087WV51_HUMAN;tr|U3KPS3|U3KPS3_HUMAN	tr|H3BVI6|H3BVI6_HUMAN;tr|B4DDF4|B4DDF4_HUMAN;sp|Q99439|CNN2_HUMAN;tr|B4DUT8|B4DUT8_HUMAN;tr|A0A087X271|A0A087X271_HUMAN;tr|A0A087X1X5|A0A087X1X5_HUMAN;tr|K7ES69|K7ES69_HUMAN	H3BVI6	Calponin	tr|H3BVI6|H3BVI6_HUMAN Calponin OS=Homo sapiens OX=9606 GN=CNN2 PE=1 SV=2;tr|B4DDF4|B4DDF4_HUMAN Calponin OS=Homo sapiens OX=9606 GN=CNN2 PE=1 SV=1;sp|Q99439|CNN2_HUMAN Calponin-2 OS=Homo sapiens OX=9606 GN=CNN2 PE=1 SV=4;tr|B4DUT8|B4DUT8_HUMAN Calponin OS	CNN2	1.19618	-0.835992
-0.559182	-1.49331	-0.217465	-0.617395	1.40852	0.635643	-0.380092	1.22328	UP	+	8h Q7_8h DMSO	Discard	Discard	Discard_Discard	Keep	Discard_Discard_Keep	10	10	10	35.3	35.3	35.3	48.099	0	80.777	17143000000	135	1.60391	0.256756	2.97198	tr|B4DLN1|B4DLN1_HUMAN;sp|P52815|RM12_HUMAN;sp|Q9UBX3|DIC_HUMAN;tr|F6RGN5|F6RGN5_HUMAN;tr|I3L1E8|I3L1E8_HUMAN	tr|B4DLN1|B4DLN1_HUMAN;sp|P52815|RM12_HUMAN;sp|Q9UBX3|DIC_HUMAN	B4DLN1	cDNA FLJ60124, highly similar to Mitochondrial dicarboxylate carrier	tr|B4DLN1|B4DLN1_HUMAN cDNA FLJ60124, highly similar to Mitochondrial dicarboxylate carrier OS=Homo sapiens OX=9606 PE=2 SV=1;sp|P52815|RM12_HUMAN 39S ribosomal protein L12, mitochondrial OS=Homo sapiens OX=9606 GN=MRPL12 PE=1 SV=2;sp|Q9UBX3|DIC_HUMAN Mito	cDNA	1.19479	-0.836968
-0.289893	-1.8993	-0.152665	-0.721867	0.594162	0.36934	1.23627	0.863953	UP	+	8h Q7_8h DMSO	Discard	Discard	Discard_Discard	Keep	Discard_Discard_Keep	14	13	13	33	30.7	30.7	63.704	0	99.278	8277200000	150	1.88866	0.251837	3.49387	sp|O00425|IF2B3_HUMAN;tr|F8WD15|F8WD15_HUMAN	sp|O00425|IF2B3_HUMAN	O00425	Insulin-like growth factor 2 mRNA-binding protein 3	sp|O00425|IF2B3_HUMAN Insulin-like growth factor 2 mRNA-binding protein 3 OS=Homo sapiens OX=9606 GN=IGF2BP3 PE=1 SV=2	IGF2BP3	1.19072	-0.839826
-0.831033	-1.28253	-0.921063	-0.573349	0.556503	1.06459	0.805684	1.1812	UP	+	8h Q7_8h DMSO	Discard	Discard	Discard_Discard	Keep	Discard_Discard_Keep	14	14	14	45.8	45.8	45.8	50.435	0	110	10079000000	175	3.95477	0.247657	8.91608	sp|Q07960|RHG01_HUMAN;tr|H0YE29|H0YE29_HUMAN;tr|E9PNR6|E9PNR6_HUMAN	sp|Q07960|RHG01_HUMAN;tr|H0YE29|H0YE29_HUMAN;tr|E9PNR6|E9PNR6_HUMAN	Q07960	Rho GTPase-activating protein 1	sp|Q07960|RHG01_HUMAN Rho GTPase-activating protein 1 OS=Homo sapiens OX=9606 GN=ARHGAP1 PE=1 SV=1;tr|H0YE29|H0YE29_HUMAN Rho GTPase-activating protein 1 (Fragment) OS=Homo sapiens OX=9606 GN=ARHGAP1 PE=1 SV=1;tr|E9PNR6|E9PNR6_HUMAN Rho GTPase-activating p	ARHGAP1	1.18728	-0.842263
-0.496786	-0.693963	-0.434884	-1.4666	1.65882	0.0179515	0.409564	1.00589	UP	+	8h Q7_8h DMSO	Discard	Discard	Discard_Discard	Keep	Discard_Discard_Keep	3	3	3	3.4	3.4	3.4	104.82	0.00026288	3.0037	720050000	17	1.94198	0.247583	3.59542	sp|Q12872|SFSWA_HUMAN;tr|H0YFR9|H0YFR9_HUMAN	sp|Q12872|SFSWA_HUMAN	Q12872	Splicing factor, suppressor of white-apricot homolog	sp|Q12872|SFSWA_HUMAN Splicing factor, suppressor of white-apricot homolog OS=Homo sapiens OX=9606 GN=SFSWAP PE=1 SV=3	SFSWAP	1.18722	-0.842306
-1.12672	-0.860968	-0.98311	0.050996	0.550225	0.81231	-0.181827	1.7391	UP	+	8h Q7_8h DMSO	Discard	Discard	Discard_Discard	Keep	Discard_Discard_Keep	9	9	9	16	16	16	92.525	0	105.01	3474600000	90	1.6513	0.244185	3.05667	sp|Q6GQQ9|OTU7B_HUMAN;tr|Q5SZ59|Q5SZ59_HUMAN;sp|Q8TE49|OTU7A_HUMAN	sp|Q6GQQ9|OTU7B_HUMAN;tr|Q5SZ59|Q5SZ59_HUMAN	Q6GQQ9	OTU domain-containing protein 7B	sp|Q6GQQ9|OTU7B_HUMAN OTU domain-containing protein 7B OS=Homo sapiens OX=9606 GN=OTUD7B PE=1 SV=1;tr|Q5SZ59|Q5SZ59_HUMAN Ubiquitinyl hydrolase 1 (Fragment) OS=Homo sapiens OX=9606 GN=OTUD7B PE=1 SV=1	OTUD7B	1.18442	-0.844293
-1.43216	-0.560556	0.0480867	-0.723826	1.46743	0.0659799	1.37579	-0.240752	UP	+	8h Q7_8h DMSO	Discard	Discard	Discard_Discard	Keep	Discard_Discard_Keep	7	7	7	24.6	24.6	24.6	46.655	0	28.223	2743700000	47	1.32762	0.24178	2.49207	sp|P34949|MPI_HUMAN;tr|H3BPP3|H3BPP3_HUMAN;tr|H3BUZ9|H3BUZ9_HUMAN;tr|H3BMZ9|H3BMZ9_HUMAN;tr|H3BPB8|H3BPB8_HUMAN;tr|H3BPM5|H3BPM5_HUMAN;tr|H3BQX0|H3BQX0_HUMAN;tr|H3BNY8|H3BNY8_HUMAN;tr|H3BT48|H3BT48_HUMAN;tr|H3BP57|H3BP57_HUMAN;tr|H3BPU7|H3BPU7_HUMAN;tr|H3BT46|H3BT46_HUMAN;tr|H3BN01|H3BN01_HUMAN;tr|H3BU66|H3BU66_HUMAN;tr|H3BUG1|H3BUG1_HUMAN;tr|F5GX71|F5GX71_HUMAN;tr|B4DYB8|B4DYB8_HUMAN	sp|P34949|MPI_HUMAN;tr|H3BPP3|H3BPP3_HUMAN;tr|H3BUZ9|H3BUZ9_HUMAN;tr|H3BMZ9|H3BMZ9_HUMAN;tr|H3BPB8|H3BPB8_HUMAN;tr|H3BPM5|H3BPM5_HUMAN;tr|H3BQX0|H3BQX0_HUMAN;tr|H3BNY8|H3BNY8_HUMAN;tr|H3BT48|H3BT48_HUMAN;tr|H3BP57|H3BP57_HUMAN;tr|H3BPU7|H3BPU7_HUMAN;tr|H3BT46|H3BT46_HUMAN;tr|H3BN01|H3BN01_HUMAN;tr|H3BU66|H3BU66_HUMAN;tr|H3BUG1|H3BUG1_HUMAN;tr|F5GX71|F5GX71_HUMAN	P34949	Mannose-6-phosphate isomerase	sp|P34949|MPI_HUMAN Mannose-6-phosphate isomerase OS=Homo sapiens OX=9606 GN=MPI PE=1 SV=2;tr|H3BPP3|H3BPP3_HUMAN Mannose-6-phosphate isomerase OS=Homo sapiens OX=9606 GN=MPI PE=1 SV=1;tr|H3BUZ9|H3BUZ9_HUMAN Mannose-6-phosphate isomerase OS=Homo sapiens OX	MPI	1.18245	-0.845701
-0.459744	-1.53302	0.454328	-1.11177	-0.0120667	0.250781	1.0931	1.31839	UP	+	8h Q7_8h DMSO	Discard	Discard	Discard_Discard	Keep	Discard_Discard_Keep	14	14	14	51.8	51.8	51.8	53.5	0	77.8	32774000000	259	1.30742	0.237783	2.45775	sp|P26368|U2AF2_HUMAN;tr|K7ENG2|K7ENG2_HUMAN;tr|K7ELP8|K7ELP8_HUMAN	sp|P26368|U2AF2_HUMAN;tr|K7ENG2|K7ENG2_HUMAN	P26368	Splicing factor U2AF 65 kDa subunit	sp|P26368|U2AF2_HUMAN Splicing factor U2AF 65 kDa subunit OS=Homo sapiens OX=9606 GN=U2AF2 PE=1 SV=4;tr|K7ENG2|K7ENG2_HUMAN U2 snRNP auxiliary factor large subunit OS=Homo sapiens OX=9606 GN=U2AF2 PE=1 SV=1	U2AF2	1.17918	-0.848048
-1.27024	-1.2968	-0.0459915	-0.153435	1.19446	-0.359258	0.606153	1.32511	UP	+	8h Q7_8h DMSO	Discard	Discard	Discard_Discard	Keep	Discard_Discard_Keep	15	15	15	10.5	10.5	10.5	204.29	0	36.771	2858800000	92	1.44298	0.237549	2.68985	sp|Q5VYK3|ECM29_HUMAN;tr|J3KN16|J3KN16_HUMAN;tr|R4GMY1|R4GMY1_HUMAN;tr|R4GMY3|R4GMY3_HUMAN;tr|F6XAQ5|F6XAQ5_HUMAN	sp|Q5VYK3|ECM29_HUMAN;tr|J3KN16|J3KN16_HUMAN	Q5VYK3	Proteasome adapter and scaffold protein ECM29	sp|Q5VYK3|ECM29_HUMAN Proteasome adapter and scaffold protein ECM29 OS=Homo sapiens OX=9606 GN=ECPAS PE=1 SV=2;tr|J3KN16|J3KN16_HUMAN Proteasome adapter and scaffold protein ECM29 OS=Homo sapiens OX=9606 GN=ECPAS PE=1 SV=1	ECPAS	1.17899	-0.848185
0.204792	-1.32316	-1.25441	-0.549048	0.370699	1.53154	0.103908	0.915679	UP	+	8h Q7_8h DMSO	Discard	Discard	Discard_Discard	Keep	Discard_Discard_Keep	31	31	31	44.4	44.4	44.4	107.77	0	198.39	32532000000	323	1.65432	0.232953	3.06209	sp|P22102|PUR2_HUMAN;tr|F8WD69|F8WD69_HUMAN;tr|C9JBJ1|C9JBJ1_HUMAN;tr|C9JTV6|C9JTV6_HUMAN;tr|C9JZG2|C9JZG2_HUMAN;tr|C9JKQ7|C9JKQ7_HUMAN;tr|A0A140TA71|A0A140TA71_HUMAN;tr|H7C366|H7C366_HUMAN	sp|P22102|PUR2_HUMAN	P22102	Trifunctional purine biosynthetic protein adenosine-3	sp|P22102|PUR2_HUMAN Trifunctional purine biosynthetic protein adenosine-3 OS=Homo sapiens OX=9606 GN=GART PE=1 SV=1	GART	1.17524	-0.850891
-0.501489	-0.539666	-0.421333	-1.2418	-0.36234	0.676944	0.390831	1.99885	UP	+	8h Q7_8h DMSO	Discard	Discard	Discard_Discard	Keep	Discard_Discard_Keep	28	28	28	46.4	46.4	46.4	76.689	0	194.3	27244000000	325	1.36841	0.223131	2.56164	sp|P16435|NCPR_HUMAN;tr|H0Y4R2|H0Y4R2_HUMAN;tr|E7EMD0|E7EMD0_HUMAN;tr|E7EWU0|E7EWU0_HUMAN	sp|P16435|NCPR_HUMAN;tr|H0Y4R2|H0Y4R2_HUMAN;tr|E7EMD0|E7EMD0_HUMAN	P16435	NADPH--cytochrome P450 reductase	sp|P16435|NCPR_HUMAN NADPH--cytochrome P450 reductase OS=Homo sapiens OX=9606 GN=POR PE=1 SV=2;tr|H0Y4R2|H0Y4R2_HUMAN NADPH--hemoprotein reductase (Fragment) OS=Homo sapiens OX=9606 GN=POR PE=1 SV=1;tr|E7EMD0|E7EMD0_HUMAN NADPH--cytochrome P450 reductase O	POR	1.16726	-0.856704
0.324691	-1.5085	-0.709213	-1.09916	0.507828	1.2966	0.956808	0.230946	UP	+	8h Q7_8h DMSO	Discard	Discard	Discard_Discard	Keep	Discard_Discard_Keep	11	11	11	36.1	36.1	36.1	47.355	0	36.764	2715100000	42	1.76461	0.213016	3.26252	sp|O75955|FLOT1_HUMAN;tr|A0A140T9R1|A0A140T9R1_HUMAN;tr|A0A140T9W4|A0A140T9W4_HUMAN;tr|A2AB09|A2AB09_HUMAN;tr|A0A140T9X0|A0A140T9X0_HUMAN;tr|A0A140T974|A0A140T974_HUMAN;tr|A2AB10|A2AB10_HUMAN;tr|A2AB12|A2AB12_HUMAN;tr|A0A0G2JJQ6|A0A0G2JJQ6_HUMAN;tr|A2AB11|A2AB11_HUMAN;tr|A2AB13|A2AB13_HUMAN;tr|A0A140T959|A0A140T959_HUMAN;tr|A0A140T9C3|A0A140T9C3_HUMAN;tr|A0A140T910|A0A140T910_HUMAN;tr|A0A140T957|…	sp|O75955|FLOT1_HUMAN;tr|A0A140T9R1|A0A140T9R1_HUMAN;tr|A0A140T9W4|A0A140T9W4_HUMAN	O75955	Flotillin-1	sp|O75955|FLOT1_HUMAN Flotillin-1 OS=Homo sapiens OX=9606 GN=FLOT1 PE=1 SV=3;tr|A0A140T9R1|A0A140T9R1_HUMAN Flotillin (Fragment) OS=Homo sapiens OX=9606 GN=FLOT1 PE=1 SV=1;tr|A0A140T9W4|A0A140T9W4_HUMAN Flotillin (Fragment) OS=Homo sapiens OX=9606 GN=FLOT1	FLOT1	1.15911	-0.862732
-1.68223	-0.800852	0.372921	-0.642788	0.214524	0.349352	1.54862	0.640457	UP	+	8h Q7_8h DMSO	Discard	Discard	Discard_Discard	Keep	Discard_Discard_Keep	9	9	9	26.2	26.2	26.2	45.835	0	38.997	4058900000	89	1.42634	0.204402	2.66112	tr|B4DR80|B4DR80_HUMAN;sp|Q9Y6E0|STK24_HUMAN;tr|H0Y630|H0Y630_HUMAN;tr|Q8NBY1|Q8NBY1_HUMAN;sp|Q9P289|STK26_HUMAN;tr|B4E0Y9|B4E0Y9_HUMAN;tr|Q5JV98|Q5JV98_HUMAN;tr|C9JDH9|C9JDH9_HUMAN;tr|C9J6L2|C9J6L2_HUMAN;tr|C9JCC0|C9JCC0_HUMAN;tr|C9J232|C9J232_HUMAN;tr|H7C279|H7C279_HUMAN;sp|O00506|STK25_HUMAN;tr|Q5JV99|Q5JV99_HUMAN;tr|C9JJV0|C9JJV0_HUMAN	tr|B4DR80|B4DR80_HUMAN;sp|Q9Y6E0|STK24_HUMAN;tr|H0Y630|H0Y630_HUMAN;tr|Q8NBY1|Q8NBY1_HUMAN;sp|Q9P289|STK26_HUMAN;tr|B4E0Y9|B4E0Y9_HUMAN	B4DR80	Serine/threonine-protein kinase 24	tr|B4DR80|B4DR80_HUMAN Serine/threonine-protein kinase 24 OS=Homo sapiens OX=9606 GN=STK24 PE=1 SV=1;sp|Q9Y6E0|STK24_HUMAN Serine/threonine-protein kinase 24 OS=Homo sapiens OX=9606 GN=STK24 PE=1 SV=1;tr|H0Y630|H0Y630_HUMAN Serine/threonine-protein kinase	STK24	1.15221	-0.867898
-0.859672	-1.48732	0.298139	-0.77362	-0.10434	0.401103	1.26868	1.25704	UP	+	8h Q7_8h DMSO	Discard	Discard	Discard_Discard	Keep	Discard_Discard_Keep	14	14	14	19.4	19.4	19.4	99.365	0	32.952	5258700000	117	1.5147	0.191467	2.8146	tr|A0A0A0MTB8|A0A0A0MTB8_HUMAN;sp|Q8NI36|WDR36_HUMAN	tr|A0A0A0MTB8|A0A0A0MTB8_HUMAN;sp|Q8NI36|WDR36_HUMAN	A0A0A0MTB8	WD repeat-containing protein 36	tr|A0A0A0MTB8|A0A0A0MTB8_HUMAN WD repeat-containing protein 36 OS=Homo sapiens OX=9606 GN=WDR36 PE=1 SV=1;sp|Q8NI36|WDR36_HUMAN WD repeat-containing protein 36 OS=Homo sapiens OX=9606 GN=WDR36 PE=1 SV=1	WDR36	1.14192	-0.875715
-1.57888	-0.821347	-0.0307247	-0.72096	1.49943	0.560136	0.822896	0.269456	UP	+	8h Q7_8h DMSO	Discard	Discard	Discard_Discard	Keep	Discard_Discard_Keep	7	7	7	37.2	37.2	37.2	27.547	0	23.033	5418500000	99	2.06207	0.190139	3.8291	sp|O95336|6PGL_HUMAN;tr|M0R1L2|M0R1L2_HUMAN;tr|M0R261|M0R261_HUMAN;tr|M0R0U3|M0R0U3_HUMAN	sp|O95336|6PGL_HUMAN;tr|M0R1L2|M0R1L2_HUMAN;tr|M0R261|M0R261_HUMAN;tr|M0R0U3|M0R0U3_HUMAN	O95336	6-phosphogluconolactonase	sp|O95336|6PGL_HUMAN 6-phosphogluconolactonase OS=Homo sapiens OX=9606 GN=PGLS PE=1 SV=2;tr|M0R1L2|M0R1L2_HUMAN 6-phosphogluconolactonase (Fragment) OS=Homo sapiens OX=9606 GN=PGLS PE=1 SV=1;tr|M0R261|M0R261_HUMAN 6-phosphogluconolactonase (Fragment) OS=Ho	PGLS	1.14087	-0.876521
-1.80523	-0.611242	0.10059	-0.343671	0.239824	0.0813404	1.63883	0.699561	UP	+	8h Q7_8h DMSO	Discard	Discard	Discard_Discard	Keep	Discard_Discard_Keep	19	19	19	28.2	28.2	28.2	112.82	0	48.51	5553500000	77	1.31773	0.189469	2.47525	tr|A0A7I2V3E3|A0A7I2V3E3_HUMAN;tr|A0A7I2V2P6|A0A7I2V2P6_HUMAN;tr|A0A3B3ISG5|A0A3B3ISG5_HUMAN;sp|P14735|IDE_HUMAN;tr|A0A7I2YQV5|A0A7I2YQV5_HUMAN;tr|A0A7I2V610|A0A7I2V610_HUMAN;tr|A0A7I2V2S1|A0A7I2V2S1_HUMAN;tr|A0A7I2V4Q3|A0A7I2V4Q3_HUMAN;tr|A0A7I2YQS6|A0A7I2YQS6_HUMAN;tr|A0A7I2V612|A0A7I2V612_HUMAN;tr|A0A7I2V373|A0A7I2V373_HUMAN;tr|A0A7I2V634|A0A7I2V634_HUMAN;tr|A0A7I2V3K9|A0A7I2V3K9_HUMAN;tr|A0A7…	tr|A0A7I2V3E3|A0A7I2V3E3_HUMAN;tr|A0A7I2V2P6|A0A7I2V2P6_HUMAN;tr|A0A3B3ISG5|A0A3B3ISG5_HUMAN;sp|P14735|IDE_HUMAN;tr|A0A7I2YQV5|A0A7I2YQV5_HUMAN;tr|A0A7I2V610|A0A7I2V610_HUMAN;tr|A0A7I2V2S1|A0A7I2V2S1_HUMAN;tr|A0A7I2V4Q3|A0A7I2V4Q3_HUMAN;tr|A0A7I2YQS6|A0A7I2YQS6_HUMAN;tr|A0A7I2V612|A0A7I2V612_HUMAN;tr|A0A7I2V373|A0A7I2V373_HUMAN	A0A7I2V3E3	Insulin-degrading enzyme	tr|A0A7I2V3E3|A0A7I2V3E3_HUMAN Insulin-degrading enzyme OS=Homo sapiens OX=9606 GN=IDE PE=1 SV=1;tr|A0A7I2V2P6|A0A7I2V2P6_HUMAN Insulin-degrading enzyme OS=Homo sapiens OX=9606 GN=IDE PE=1 SV=1;tr|A0A3B3ISG5|A0A3B3ISG5_HUMAN Insulin-degrading enzyme OS=Hom	IDE	1.14034	-0.876928
-0.15586	-0.898552	0.00360633	-1.61824	1.10258	-0.0908895	0.13867	1.51869	UP	+	8h Q7_8h DMSO	Discard	Discard	Discard_Discard	Keep	Discard_Discard_Keep	18	18	18	14.9	14.9	14.9	175.48	0	40.683	4079200000	51	1.32829	0.147074	2.49321	sp|Q6PGP7|TTC37_HUMAN;tr|D6RCE2|D6RCE2_HUMAN	sp|Q6PGP7|TTC37_HUMAN	Q6PGP7	Tetratricopeptide repeat protein 37	sp|Q6PGP7|TTC37_HUMAN Tetratricopeptide repeat protein 37 OS=Homo sapiens OX=9606 GN=TTC37 PE=1 SV=1	TTC37	1.10732	-0.90308
0.179057	-0.711737	-0.901983	-1.49242	1.33469	-0.0939451	1.16597	0.520364	UP	+	8h Q7_8h DMSO	Discard	Discard	Discard_Discard	Keep	Discard_Discard_Keep	13	13	12	54.7	54.7	51.4	36.413	0	107.07	20972000000	236	1.6622	0.139481	3.07625	sp|Q15417|CNN3_HUMAN;tr|E9PDU6|E9PDU6_HUMAN;tr|K7ESJ2|K7ESJ2_HUMAN;tr|K7ENC5|K7ENC5_HUMAN;tr|K7ERK4|K7ERK4_HUMAN;tr|B7Z7E1|B7Z7E1_HUMAN;sp|P51911|CNN1_HUMAN	sp|Q15417|CNN3_HUMAN;tr|E9PDU6|E9PDU6_HUMAN	Q15417	Calponin-3	sp|Q15417|CNN3_HUMAN Calponin-3 OS=Homo sapiens OX=9606 GN=CNN3 PE=1 SV=1;tr|E9PDU6|E9PDU6_HUMAN Calponin (Fragment) OS=Homo sapiens OX=9606 GN=CNN3 PE=1 SV=1	CNN3	1.10151	-0.907846
0.0278247	-0.984872	-0.255728	-1.46261	1.73607	-0.243503	0.430364	0.75246	UP	+	8h Q7_8h DMSO	Discard	Discard	Discard_Discard	Keep	Discard_Discard_Keep	6	6	6	41.4	41.4	41.4	24.942	0	42.551	14230000000	94	1.3354	0.135242	2.50531	sp|P67870|CSK2B_HUMAN;tr|Q5SRQ6|Q5SRQ6_HUMAN;tr|Q5SRQ3|Q5SRQ3_HUMAN;tr|A0A7I2YQ78|A0A7I2YQ78_HUMAN;tr|N0E472|N0E472_HUMAN;tr|A0A0G2JM12|A0A0G2JM12_HUMAN;tr|A0A7I2V500|A0A7I2V500_HUMAN;tr|N0E644|N0E644_HUMAN;tr|A0A0G2JM58|A0A0G2JM58_HUMAN;tr|A0A7I2YQQ2|A0A7I2YQQ2_HUMAN	sp|P67870|CSK2B_HUMAN;tr|Q5SRQ6|Q5SRQ6_HUMAN;tr|Q5SRQ3|Q5SRQ3_HUMAN;tr|A0A7I2YQ78|A0A7I2YQ78_HUMAN;tr|N0E472|N0E472_HUMAN;tr|A0A0G2JM12|A0A0G2JM12_HUMAN	P67870	Casein kinase II subunit beta	sp|P67870|CSK2B_HUMAN Casein kinase II subunit beta OS=Homo sapiens OX=9606 GN=CSNK2B PE=1 SV=1;tr|Q5SRQ6|Q5SRQ6_HUMAN Casein kinase II subunit beta OS=Homo sapiens OX=9606 GN=CSNK2B PE=1 SV=2;tr|Q5SRQ3|Q5SRQ3_HUMAN Casein kinase II subunit beta OS=Homo sa	CSNK2B	1.09828	-0.910517
-0.484835	-1.21756	-0.117377	-1.3332	0.318041	1.15742	0.271527	1.40598	UP	+	8h Q7_8h DMSO	Discard	Discard	Discard_Discard	Keep	Discard_Discard_Keep	11	11	11	40.9	40.9	40.9	46.321	0	107.46	18300000000	165	2.06431	0.134594	3.83353	sp|Q9BXW7|HDHD5_HUMAN;tr|A8MYZ9|A8MYZ9_HUMAN	sp|Q9BXW7|HDHD5_HUMAN	Q9BXW7	Haloacid dehalogenase-like hydrolase domain-containing 5	sp|Q9BXW7|HDHD5_HUMAN Haloacid dehalogenase-like hydrolase domain-containing 5 OS=Homo sapiens OX=9606 GN=HDHD5 PE=1 SV=1	HDHD5	1.09778	-0.910926
-0.663272	-0.80154	-0.261133	-1.44186	0.451919	0.0522925	1.242	1.4216	UP	+	8h Q7_8h DMSO	Discard	Discard	Discard_Discard	Keep	Discard_Discard_Keep	18	18	15	36.5	36.5	33.6	82.968	0	103.34	13411000000	160	2.09619	0.12382	3.89683	tr|F5H365|F5H365_HUMAN;sp|Q15436|SC23A_HUMAN;tr|G3V4V1|G3V4V1_HUMAN;tr|G3V1W4|G3V1W4_HUMAN;tr|G3V3G5|G3V3G5_HUMAN;tr|G3V2R6|G3V2R6_HUMAN;tr|G3V5X8|G3V5X8_HUMAN;tr|G3V4Q2|G3V4Q2_HUMAN;tr|G3V5K1|G3V5K1_HUMAN;tr|A0A2R8YF30|A0A2R8YF30_HUMAN	tr|F5H365|F5H365_HUMAN;sp|Q15436|SC23A_HUMAN	F5H365	Protein transport protein SEC23	tr|F5H365|F5H365_HUMAN Protein transport protein SEC23 OS=Homo sapiens OX=9606 GN=SEC23A PE=1 SV=1;sp|Q15436|SC23A_HUMAN Protein transport protein Sec23A OS=Homo sapiens OX=9606 GN=SEC23A PE=1 SV=2	SEC23A	1.08962	-0.917754
-0.0328824	-1.04852	-1.01058	-1.08502	1.01354	0.443918	0.153267	1.56627	UP	+	8h Q7_8h DMSO	Discard	Discard	Discard_Discard	Keep	Discard_Discard_Keep	12	12	2	90.7	90.7	25.8	16.93	0	76.23	129000000000	246	2.11637	0.11771	3.93718	sp|P60660|MYL6_HUMAN;tr|F8W1R7|F8W1R7_HUMAN;tr|J3KND3|J3KND3_HUMAN;tr|G3V1V0|G3V1V0_HUMAN;tr|B7Z6Z4|B7Z6Z4_HUMAN;tr|G3V1Y7|G3V1Y7_HUMAN;tr|F8VPF3|F8VPF3_HUMAN;tr|H0YI43|H0YI43_HUMAN	sp|P60660|MYL6_HUMAN;tr|F8W1R7|F8W1R7_HUMAN;tr|J3KND3|J3KND3_HUMAN;tr|G3V1V0|G3V1V0_HUMAN;tr|B7Z6Z4|B7Z6Z4_HUMAN;tr|G3V1Y7|G3V1Y7_HUMAN;tr|F8VPF3|F8VPF3_HUMAN	P60660	Myosin light polypeptide 6	sp|P60660|MYL6_HUMAN Myosin light polypeptide 6 OS=Homo sapiens OX=9606 GN=MYL6 PE=1 SV=2;tr|F8W1R7|F8W1R7_HUMAN Myosin light polypeptide 6 OS=Homo sapiens OX=9606 GN=MYL6 PE=1 SV=1;tr|J3KND3|J3KND3_HUMAN Myosin light polypeptide 6 OS=Homo sapiens OX=9606	MYL6	1.08501	-0.921649
-1.12283	-1.35265	-0.118947	-0.0751045	1.03255	0.1612	-0.186418	1.6622	UP	+	8h Q7_8h DMSO	Discard	Discard	Discard_Discard	Keep	Discard_Discard_Keep	61	61	61	29.1	29.1	29.1	292.75	0	205.38	29980000000	431	1.32883	0.113349	2.49413	sp|Q92616|GCN1_HUMAN	sp|Q92616|GCN1_HUMAN	Q92616	eIF-2-alpha kinase activator GCN1	sp|Q92616|GCN1_HUMAN eIF-2-alpha kinase activator GCN1 OS=Homo sapiens OX=9606 GN=GCN1 PE=1 SV=6	GCN1	1.08174	-0.92444
-0.944136	-1.7512	-0.198241	0.214354	1.02865	0.248051	0.048012	1.35451	UP	+	8h Q7_8h DMSO	Discard	Discard	Discard_Discard	Keep	Discard_Discard_Keep	31	31	31	66.2	66.2	66.2	64.615	0	175.76	27864000000	409	1.33973	0.112071	2.51267	sp|P31939|PUR9_HUMAN;tr|H7C1S2|H7C1S2_HUMAN;tr|C9JLK0|C9JLK0_HUMAN;tr|F8WEF0|F8WEF0_HUMAN	sp|P31939|PUR9_HUMAN	P31939	Bifunctional purine biosynthesis protein ATIC	sp|P31939|PUR9_HUMAN Bifunctional purine biosynthesis protein ATIC OS=Homo sapiens OX=9606 GN=ATIC PE=1 SV=3	ATIC	1.08078	-0.925259
0.201308	-1.86309	0.0645042	-1.09197	0.196111	0.530716	0.829247	1.13316	UP	+	8h Q7_8h DMSO	Discard	Discard	Discard_Discard	Keep	Discard_Discard_Keep	13	13	13	44	44	44	39.93	0	65.646	21272000000	187	1.3511	0.108563	2.53207	sp|O15372|EIF3H_HUMAN;tr|B3KS98|B3KS98_HUMAN;tr|A0A087WZK9|A0A087WZK9_HUMAN;tr|E5RJT0|E5RJT0_HUMAN;tr|E5RGU4|E5RGU4_HUMAN;tr|E5RFW7|E5RFW7_HUMAN;tr|E5RFH0|E5RFH0_HUMAN;tr|E5RHC7|E5RHC7_HUMAN;tr|E5RH59|E5RH59_HUMAN	sp|O15372|EIF3H_HUMAN;tr|B3KS98|B3KS98_HUMAN;tr|A0A087WZK9|A0A087WZK9_HUMAN;tr|E5RJT0|E5RJT0_HUMAN	O15372	Eukaryotic translation initiation factor 3 subunit H	sp|O15372|EIF3H_HUMAN Eukaryotic translation initiation factor 3 subunit H OS=Homo sapiens OX=9606 GN=EIF3H PE=1 SV=1;tr|B3KS98|B3KS98_HUMAN Eukaryotic translation initiation factor 3 subunit H OS=Homo sapiens OX=9606 GN=EIF3H PE=1 SV=1;tr|A0A087WZK9|A0A08	EIF3H	1.07815	-0.927511
-1.59159	-0.798227	0.112533	-0.78504	0.382401	1.11837	1.32138	0.240173	UP	+	8h Q7_8h DMSO	Discard	Discard	Discard_Discard	Keep	Discard_Discard_Keep	17	13	13	32.9	27.1	27.1	85.018	0	78.101	10575000000	145	1.8861	0.104311	3.48903	sp|P17858|PFKAL_HUMAN	sp|P17858|PFKAL_HUMAN	P17858	ATP-dependent 6-phosphofructokinase, liver type	sp|P17858|PFKAL_HUMAN ATP-dependent 6-phosphofructokinase, liver type OS=Homo sapiens OX=9606 GN=PFKL PE=1 SV=6	PFKL	1.07498	-0.930249
-0.601503	-1.08628	-1.20433	-0.407118	1.57841	0.676701	0.105158	0.938963	UP	+	8h Q7_8h DMSO	Discard	Discard	Discard_Discard	Keep	Discard_Discard_Keep	11	11	11	23.4	23.4	23.4	86.557	0	57.198	2785000000	59	2.42307	0.103787	4.57885	sp|Q5W0V3|FHI2A_HUMAN;tr|Q5W0V4|Q5W0V4_HUMAN;tr|Q5W0V1|Q5W0V1_HUMAN;sp|Q86V87|FHI2B_HUMAN	sp|Q5W0V3|FHI2A_HUMAN	Q5W0V3	FHF complex subunit HOOK interacting protein 2A	sp|Q5W0V3|FHI2A_HUMAN FHF complex subunit HOOK interacting protein 2A OS=Homo sapiens OX=9606 GN=FHIP2A PE=1 SV=1	FHIP2A	1.07459	-0.930587
-1.12495	-1.09873	-0.169064	-0.906854	0.383474	0.355369	1.52962	1.03113	UP	+	8h Q7_8h DMSO	Discard	Discard	Discard_Discard	Keep	Discard_Discard_Keep	21	21	20	51.5	51.5	49.1	54.392	0	217.66	32742000000	334	2.4241	0.101663	4.58111	sp|Q96HE7|ERO1A_HUMAN;tr|G3V3E6|G3V3E6_HUMAN;tr|G3V2H0|G3V2H0_HUMAN;tr|G3V5B3|G3V5B3_HUMAN;tr|G3V503|G3V503_HUMAN	sp|Q96HE7|ERO1A_HUMAN	Q96HE7	ERO1-like protein alpha	sp|Q96HE7|ERO1A_HUMAN ERO1-like protein alpha OS=Homo sapiens OX=9606 GN=ERO1A PE=1 SV=2	ERO1A	1.07301	-0.931958
-1.06906	0.551638	-0.571268	-1.66101	1.04585	1.07241	0.20549	0.425948	UP	+	8h Q7_8h DMSO	Discard	Discard	Discard_Discard	Keep	Discard_Discard_Keep	22	22	22	48.7	48.7	48.7	47.697	0	223.47	113000000000	446	1.42237	0.0864992	2.65427	sp|P36578|RL4_HUMAN;tr|H3BM89|H3BM89_HUMAN;tr|H3BTP7|H3BTP7_HUMAN;tr|H3BU31|H3BU31_HUMAN	sp|P36578|RL4_HUMAN;tr|H3BM89|H3BM89_HUMAN	P36578	60S ribosomal protein L4	sp|P36578|RL4_HUMAN 60S ribosomal protein L4 OS=Homo sapiens OX=9606 GN=RPL4 PE=1 SV=5;tr|H3BM89|H3BM89_HUMAN 60S ribosomal protein L4 OS=Homo sapiens OX=9606 GN=RPL4 PE=1 SV=1	RPL4	1.06179	-0.941805
-0.259471	-1.93893	0.183651	-0.918307	0.84103	0.447835	0.957451	0.68674	UP	+	8h Q7_8h DMSO	Discard	Discard	Discard_Discard	Keep	Discard_Discard_Keep	17	17	17	23.6	23.6	23.6	118.71	0	150.51	10025000000	207	1.67123	0.0844288	3.09252	sp|Q8TEX9|IPO4_HUMAN;tr|H0YN14|H0YN14_HUMAN;tr|H0YMR4|H0YMR4_HUMAN;tr|H0YLV0|H0YLV0_HUMAN;tr|H0YL92|H0YL92_HUMAN;tr|H0YN07|H0YN07_HUMAN;tr|H0YK93|H0YK93_HUMAN;tr|H0YKG5|H0YKG5_HUMAN	sp|Q8TEX9|IPO4_HUMAN;tr|H0YN14|H0YN14_HUMAN	Q8TEX9	Importin-4	sp|Q8TEX9|IPO4_HUMAN Importin-4 OS=Homo sapiens OX=9606 GN=IPO4 PE=1 SV=2;tr|H0YN14|H0YN14_HUMAN Importin-4 OS=Homo sapiens OX=9606 GN=IPO4 PE=1 SV=1	IPO4	1.06027	-0.943158
1.00116	1.82241	-0.343722	0.187716	-1.39621	-0.574372	-0.370098	-0.326876	DOWN	+	8h Q7_8h DMSO	Discard	Discard	Discard_Discard	Keep	Discard_Discard_Keep	26	26	16	69.8	69.8	46	64.132	0	292.82	78095000000	500	1.32663	-0.0563283	-2.49038	sp|P14866|HNRPL_HUMAN;tr|M0QXS5|M0QXS5_HUMAN;tr|A0A3B3ITJ4|A0A3B3ITJ4_HUMAN;tr|M0R1W6|M0R1W6_HUMAN;tr|M0QYL7|M0QYL7_HUMAN;tr|M0R076|M0R076_HUMAN;tr|B4DVF8|B4DVF8_HUMAN	sp|P14866|HNRPL_HUMAN;tr|M0QXS5|M0QXS5_HUMAN;tr|A0A3B3ITJ4|A0A3B3ITJ4_HUMAN	P14866	Heterogeneous nuclear ribonucleoprotein L	sp|P14866|HNRPL_HUMAN Heterogeneous nuclear ribonucleoprotein L OS=Homo sapiens OX=9606 GN=HNRNPL PE=1 SV=2;tr|M0QXS5|M0QXS5_HUMAN Heterogeneous nuclear ribonucleoprotein L (Fragment) OS=Homo sapiens OX=9606 GN=HNRNPL PE=1 SV=1;tr|A0A3B3ITJ4|A0A3B3ITJ4_HUM	HNRNPL	0.961709	-1.03982
0.69119	-0.0277125	0.580159	1.51802	-1.51106	0.395553	-1.03027	-0.615882	DOWN	+	8h Q7_8h DMSO	Discard	Discard	Discard_Discard	Keep	Discard_Discard_Keep	30	30	30	48	48	48	93.296	0	263.72	31043000000	412	1.43703	-0.0729885	-2.67957	tr|K7EJE8|K7EJE8_HUMAN;tr|K7EKE6|K7EKE6_HUMAN;sp|P36776|LONM_HUMAN;tr|K7ER27|K7ER27_HUMAN;tr|K7ERR6|K7ERR6_HUMAN;tr|K7ER56|K7ER56_HUMAN;tr|K7EQF8|K7EQF8_HUMAN	tr|K7EJE8|K7EJE8_HUMAN;tr|K7EKE6|K7EKE6_HUMAN;sp|P36776|LONM_HUMAN	K7EJE8	Lon protease homolog, mitochondrial	tr|K7EJE8|K7EJE8_HUMAN Lon protease homolog, mitochondrial OS=Homo sapiens OX=9606 GN=LONP1 PE=1 SV=1;tr|K7EKE6|K7EKE6_HUMAN Lon protease homolog, mitochondrial OS=Homo sapiens OX=9606 GN=LONP1 PE=1 SV=1;sp|P36776|LONM_HUMAN Lon protease homolog, mitochond	LONP1	0.950667	-1.05189
0.463453	0.985724	0.172908	1.16157	-1.33162	-1.26599	-0.814533	0.628493	DOWN	+	8h Q7_8h DMSO	Discard	Discard	Discard_Discard	Keep	Discard_Discard_Keep	21	21	21	66.2	66.2	66.2	41.487	0	205.98	45694000000	431	1.4645	-0.0958195	-2.72714	sp|Q15019|SEPT2_HUMAN;tr|B5MCX3|B5MCX3_HUMAN;tr|C9J2Q4|C9J2Q4_HUMAN;tr|H7C2Y0|H7C2Y0_HUMAN;tr|C9JB25|C9JB25_HUMAN;tr|C9J938|C9J938_HUMAN;tr|C9IY94|C9IY94_HUMAN;tr|H7C310|H7C310_HUMAN;tr|C9IZU3|C9IZU3_HUMAN;tr|C9JQJ4|C9JQJ4_HUMAN;tr|C9JZI2|C9JZI2_HUMAN;tr|B5MD47|B5MD47_HUMAN;tr|F8WB65|F8WB65_HUMAN;tr|C9JFT1|C9JFT1_HUMAN;tr|A0A1B0GXJ2|A0A1B0GXJ2_HUMAN;tr|C9JT15|C9JT15_HUMAN;tr|C9JSE7|C9JSE7_HUMAN;t…	sp|Q15019|SEPT2_HUMAN;tr|B5MCX3|B5MCX3_HUMAN;tr|C9J2Q4|C9J2Q4_HUMAN;tr|H7C2Y0|H7C2Y0_HUMAN	Q15019	Septin-2	sp|Q15019|SEPT2_HUMAN Septin-2 OS=Homo sapiens OX=9606 GN=SEPTIN2 PE=1 SV=1;tr|B5MCX3|B5MCX3_HUMAN Septin-2 OS=Homo sapiens OX=9606 GN=SEPTIN2 PE=1 SV=1;tr|C9J2Q4|C9J2Q4_HUMAN Septin-2 (Fragment) OS=Homo sapiens OX=9606 GN=SEPTIN2 PE=1 SV=1;tr|H7C2Y0|H7C2Y	SEPTIN2	0.935741	-1.06867
0.656159	-0.29667	1.01858	1.4419	-1.32743	-1.24468	-0.0169843	-0.230867	DOWN	+	8h Q7_8h DMSO	Discard	Discard	Discard_Discard	Keep	Discard_Discard_Keep	39	39	14	58.1	58.1	21.1	75.872	0	241.85	55422000000	602	1.51137	-0.107079	-2.80879	sp|P08133|ANXA6_HUMAN;tr|E7EMC6|E7EMC6_HUMAN;tr|E5RJF5|E5RJF5_HUMAN;tr|E5RK63|E5RK63_HUMAN;tr|E5RFF0|E5RFF0_HUMAN;tr|E5RI05|E5RI05_HUMAN;tr|E5RIU8|E5RIU8_HUMAN;tr|E5RJR0|E5RJR0_HUMAN;tr|H0YC77|H0YC77_HUMAN	sp|P08133|ANXA6_HUMAN;tr|E7EMC6|E7EMC6_HUMAN	P08133	Annexin A6	sp|P08133|ANXA6_HUMAN Annexin A6 OS=Homo sapiens OX=9606 GN=ANXA6 PE=1 SV=3;tr|E7EMC6|E7EMC6_HUMAN Annexin OS=Homo sapiens OX=9606 GN=ANXA6 PE=1 SV=1	ANXA6	0.928466	-1.07705
0.225371	1.30054	1.29134	-0.0906525	-1.79861	-0.469886	-0.125831	-0.332264	DOWN	+	8h Q7_8h DMSO	Discard	Discard	Discard_Discard	Keep	Discard_Discard_Keep	10	10	10	48.7	48.7	48.7	17.718	0	75.238	56494000000	230	1.39459	-0.107698	-2.60649	sp|P62269|RS18_HUMAN;tr|A0A0G2JQH2|A0A0G2JQH2_HUMAN;tr|Q5GGW2|Q5GGW2_HUMAN;tr|J3JS69|J3JS69_HUMAN	sp|P62269|RS18_HUMAN	P62269	40S ribosomal protein S18	sp|P62269|RS18_HUMAN 40S ribosomal protein S18 OS=Homo sapiens OX=9606 GN=RPS18 PE=1 SV=3	RPS18	0.928068	-1.07751
0.844595	0.351361	0.409504	1.41709	-1.50664	0.289975	-0.939738	-0.866147	DOWN	+	8h Q7_8h DMSO	Discard	Discard	Discard_Discard	Keep	Discard_Discard_Keep	35	35	35	45.8	45.8	45.8	105.84	0	226.55	32961000000	444	1.81567	-0.112885	-3.35694	sp|Q99460|PSMD1_HUMAN;tr|A0A087WW66|A0A087WW66_HUMAN;tr|A0A7P0MW50|A0A7P0MW50_HUMAN;tr|A0A7I2V523|A0A7I2V523_HUMAN;tr|A0A7I2V5C8|A0A7I2V5C8_HUMAN;tr|A0A7I2V262|A0A7I2V262_HUMAN;tr|A0A7I2YQY1|A0A7I2YQY1_HUMAN;tr|A0A7I2V2K8|A0A7I2V2K8_HUMAN;tr|A0A7I2V479|A0A7I2V479_HUMAN;tr|A0A7I2V641|A0A7I2V641_HUMAN;tr|A0A7I2V4X0|A0A7I2V4X0_HUMAN;tr|A0A7I2YQI9|A0A7I2YQI9_HUMAN;tr|A0A7I2V491|A0A7I2V491_HUMAN;tr|A0…	sp|Q99460|PSMD1_HUMAN;tr|A0A087WW66|A0A087WW66_HUMAN;tr|A0A7P0MW50|A0A7P0MW50_HUMAN;tr|A0A7I2V523|A0A7I2V523_HUMAN;tr|A0A7I2V5C8|A0A7I2V5C8_HUMAN;tr|A0A7I2V262|A0A7I2V262_HUMAN;tr|A0A7I2YQY1|A0A7I2YQY1_HUMAN;tr|A0A7I2V2K8|A0A7I2V2K8_HUMAN;tr|A0A7I2V479|A0A7I2V479_HUMAN;tr|A0A7I2V641|A0A7I2V641_HUMAN;tr|A0A7I2V4X0|A0A7I2V4X0_HUMAN;tr|A0A7I2YQI9|A0A7I2YQI9_HUMAN;tr|A0A7I2V491|A0A7I2V491_HUMAN	Q99460	26S proteasome non-ATPase regulatory subunit 1	sp|Q99460|PSMD1_HUMAN 26S proteasome non-ATPase regulatory subunit 1 OS=Homo sapiens OX=9606 GN=PSMD1 PE=1 SV=2;tr|A0A087WW66|A0A087WW66_HUMAN 26S proteasome non-ATPase regulatory subunit 1 OS=Homo sapiens OX=9606 GN=PSMD1 PE=1 SV=2;tr|A0A7P0MW50|A0A7P0MW5	PSMD1	0.924737	-1.08139
1.37037	0.83473	0.327881	0.26964	-0.810957	0.410085	-0.683646	-1.71811	DOWN	+	8h Q7_8h DMSO	Discard	Discard	Discard_Discard	Keep	Discard_Discard_Keep	38	38	38	66.2	66.2	66.2	59.62	0	229.16	88284000000	580	1.48875	-0.119457	-2.7693	sp|P50990|TCPQ_HUMAN;tr|H7C4C8|H7C4C8_HUMAN;tr|H7C2U0|H7C2U0_HUMAN	sp|P50990|TCPQ_HUMAN	P50990	T-complex protein 1 subunit theta	sp|P50990|TCPQ_HUMAN T-complex protein 1 subunit theta OS=Homo sapiens OX=9606 GN=CCT8 PE=1 SV=4	CCT8	0.920534	-1.08633
-0.639346	0.994672	0.890616	1.56884	-0.745415	-0.356938	-1.17097	-0.541458	DOWN	+	8h Q7_8h DMSO	Discard	Discard	Discard_Discard	Keep	Discard_Discard_Keep	10	10	10	14.1	14.1	14.1	89.42	0	35.91	4022200000	110	1.50457	-0.121402	-2.7969	sp|P22059|OSBP1_HUMAN;tr|H0YCV6|H0YCV6_HUMAN;tr|H7C1R2|H7C1R2_HUMAN;tr|H7C368|H7C368_HUMAN;tr|H7C428|H7C428_HUMAN;tr|A0A0A0MSB4|A0A0A0MSB4_HUMAN;tr|Q6ZN50|Q6ZN50_HUMAN;sp|Q969R2|OSBP2_HUMAN	sp|P22059|OSBP1_HUMAN	P22059	Oxysterol-binding protein 1	sp|P22059|OSBP1_HUMAN Oxysterol-binding protein 1 OS=Homo sapiens OX=9606 GN=OSBP PE=1 SV=1	OSBP	0.919294	-1.08779
0.197795	1.11477	0.986975	0.583698	-0.269414	-0.053048	-0.556115	-2.00466	DOWN	+	8h Q7_8h DMSO	Discard	Discard	Discard_Discard	Keep	Discard_Discard_Keep	10	10	10	63.6	63.6	63.6	17.818	0	161.97	76369000000	295	1.59804	-0.121543	-2.96154	sp|P30050|RL12_HUMAN	sp|P30050|RL12_HUMAN	P30050	60S ribosomal protein L12	sp|P30050|RL12_HUMAN 60S ribosomal protein L12 OS=Homo sapiens OX=9606 GN=RPL12 PE=1 SV=1	RPL12	0.919204	-1.0879
0.338076	1.12718	-0.0671773	1.3757	-1.35415	-1.22768	0.327556	-0.519503	DOWN	+	8h Q7_8h DMSO	Discard	Discard	Discard_Discard	Keep	Discard_Discard_Keep	4	4	4	7.2	7.2	7.2	68.894	0	9.2165	1678300000	50	1.45208	-0.124473	-2.70561	sp|Q96RF0|SNX18_HUMAN	sp|Q96RF0|SNX18_HUMAN	Q96RF0	Sorting nexin-18	sp|Q96RF0|SNX18_HUMAN Sorting nexin-18 OS=Homo sapiens OX=9606 GN=SNX18 PE=1 SV=2	SNX18	0.917339	-1.09011
1.19414	1.60829	0.251011	-0.235525	-0.275242	-0.3611	-0.714534	-1.46705	DOWN	+	8h Q7_8h DMSO	Discard	Discard	Discard_Discard	Keep	Discard_Discard_Keep	8	8	8	24.6	24.6	24.6	46.323	0	24.065	3804000000	52	1.50869	-0.129239	-2.8041	sp|Q8IWB7|WDFY1_HUMAN;tr|C9JJ54|C9JJ54_HUMAN;tr|A0A494C0A6|A0A494C0A6_HUMAN	sp|Q8IWB7|WDFY1_HUMAN	Q8IWB7	WD repeat and FYVE domain-containing protein 1	sp|Q8IWB7|WDFY1_HUMAN WD repeat and FYVE domain-containing protein 1 OS=Homo sapiens OX=9606 GN=WDFY1 PE=1 SV=1	WDFY1	0.914314	-1.09372
0.91802	0.650701	1.31922	-0.17321	0.369401	-0.896023	-0.532683	-1.65542	DOWN	+	8h Q7_8h DMSO	Discard	Discard	Discard_Discard	Keep	Discard_Discard_Keep	25	25	25	53.9	53.9	53.9	66.726	0	282.39	45642000000	432	1.38059	-0.130553	-2.58248	sp|Q9Y262|EIF3L_HUMAN;tr|B0QY89|B0QY89_HUMAN;tr|B0QY90|B0QY90_HUMAN;tr|C9JHP4|C9JHP4_HUMAN;tr|C9K0Q7|C9K0Q7_HUMAN;tr|H7C3A0|H7C3A0_HUMAN;tr|H0Y7E6|H0Y7E6_HUMAN	sp|Q9Y262|EIF3L_HUMAN;tr|B0QY89|B0QY89_HUMAN;tr|B0QY90|B0QY90_HUMAN	Q9Y262	Eukaryotic translation initiation factor 3 subunit L	sp|Q9Y262|EIF3L_HUMAN Eukaryotic translation initiation factor 3 subunit L OS=Homo sapiens OX=9606 GN=EIF3L PE=1 SV=1;tr|B0QY89|B0QY89_HUMAN Eukaryotic translation initiation factor 3 subunit L OS=Homo sapiens OX=9606 GN=EIF3L PE=1 SV=1;tr|B0QY90|B0QY90_HU	EIF3L	0.913481	-1.09471
0.918973	-0.504141	1.53513	0.897902	-0.200648	-0.402651	-1.02996	-1.21461	DOWN	+	8h Q7_8h DMSO	Discard	Discard	Discard_Discard	Keep	Discard_Discard_Keep	19	19	19	24.3	24.3	24.3	115.73	0	47.716	7382600000	68	1.54878	-0.133536	-2.87442	sp|Q9H0A0|NAT10_HUMAN;tr|A0A087WV29|A0A087WV29_HUMAN;tr|E9PJN6|E9PJN6_HUMAN;tr|E9PMU0|E9PMU0_HUMAN	sp|Q9H0A0|NAT10_HUMAN;tr|A0A087WV29|A0A087WV29_HUMAN	Q9H0A0	RNA cytidine acetyltransferase	sp|Q9H0A0|NAT10_HUMAN RNA cytidine acetyltransferase OS=Homo sapiens OX=9606 GN=NAT10 PE=1 SV=2;tr|A0A087WV29|A0A087WV29_HUMAN RNA cytidine acetyltransferase OS=Homo sapiens OX=9606 GN=NAT10 PE=1 SV=1	NAT10	0.911594	-1.09698
1.38237	1.24983	-0.767526	0.883026	-0.773667	-0.571252	-0.34828	-1.0545	DOWN	+	8h Q7_8h DMSO	Discard	Discard	Discard_Discard	Keep	Discard_Discard_Keep	46	46	35	74.9	74.9	58.4	67.819	0	323.31	196000000000	936	1.41994	-0.137406	-2.65008	sp|P26038|MOES_HUMAN;tr|V9GZ54|V9GZ54_HUMAN;tr|E9PQ82|E9PQ82_HUMAN;tr|E9PNP4|E9PNP4_HUMAN	sp|P26038|MOES_HUMAN	P26038	Moesin	sp|P26038|MOES_HUMAN Moesin OS=Homo sapiens OX=9606 GN=MSN PE=1 SV=3	MSN	0.909152	-1.09993
1.41003	-0.15134	1.34223	0.123185	-0.901523	0.0422782	-0.376194	-1.48866	DOWN	+	8h Q7_8h DMSO	Discard	Discard	Discard_Discard	Keep	Discard_Discard_Keep	31	31	31	43	43	43	92.888	0	261.42	41345000000	424	1.39163	-0.145555	-2.60141	sp|Q14566|MCM6_HUMAN	sp|Q14566|MCM6_HUMAN	Q14566	DNA replication licensing factor MCM6	sp|Q14566|MCM6_HUMAN DNA replication licensing factor MCM6 OS=Homo sapiens OX=9606 GN=MCM6 PE=1 SV=1	MCM6	0.904032	-1.10616
0.9511	0.476061	0.961086	0.915388	-1.23336	-0.844538	0.135969	-1.36171	DOWN	+	8h Q7_8h DMSO	Discard	Discard	Discard_Discard	Keep	Discard_Discard_Keep	18	18	18	35.2	35.2	35.2	62.942	0	116.31	26223000000	224	2.4357	-0.146713	-4.60649	sp|O43776|SYNC_HUMAN;tr|K7EIU7|K7EIU7_HUMAN;tr|K7EQ35|K7EQ35_HUMAN;tr|K7EJ19|K7EJ19_HUMAN;tr|K7EPK2|K7EPK2_HUMAN;tr|K7EMQ6|K7EMQ6_HUMAN	sp|O43776|SYNC_HUMAN	O43776	Asparagine--tRNA ligase, cytoplasmic	sp|O43776|SYNC_HUMAN Asparagine--tRNA ligase, cytoplasmic OS=Homo sapiens OX=9606 GN=NARS1 PE=1 SV=1	NARS1	0.903306	-1.10704
1.2161	1.51312	-0.0523235	0.0814239	-0.861869	0.00304427	-0.368666	-1.53083	DOWN	+	8h Q7_8h DMSO	Discard	Discard	Discard_Discard	Keep	Discard_Discard_Keep	21	21	21	41.8	41.8	41.8	66.801	0	195.68	31454000000	317	1.43292	-0.150893	-2.67248	tr|A0A6Q8PFM5|A0A6Q8PFM5_HUMAN;sp|O95831|AIFM1_HUMAN;tr|A0A6Q8PHC0|A0A6Q8PHC0_HUMAN;tr|A0A6Q8PHJ9|A0A6Q8PHJ9_HUMAN;tr|A0A7I2PK44|A0A7I2PK44_HUMAN;tr|A0A6Q8PG15|A0A6Q8PG15_HUMAN;tr|A0A6Q8PFE1|A0A6Q8PFE1_HUMAN;tr|A0A6Q8PFQ8|A0A6Q8PFQ8_HUMAN;tr|A0A6Q8PFS4|A0A6Q8PFS4_HUMAN;tr|A0A6Q8PFA7|A0A6Q8PFA7_HUMAN;tr|E9PMA0|E9PMA0_HUMAN;tr|A0A7I2RLJ8|A0A7I2RLJ8_HUMAN;tr|A0A6Q8PHJ4|A0A6Q8PHJ4_HUMAN;tr|A0A6Q8PFW2…	tr|A0A6Q8PFM5|A0A6Q8PFM5_HUMAN;sp|O95831|AIFM1_HUMAN;tr|A0A6Q8PHC0|A0A6Q8PHC0_HUMAN;tr|A0A6Q8PHJ9|A0A6Q8PHJ9_HUMAN;tr|A0A7I2PK44|A0A7I2PK44_HUMAN;tr|A0A6Q8PG15|A0A6Q8PG15_HUMAN;tr|A0A6Q8PFE1|A0A6Q8PFE1_HUMAN;tr|A0A6Q8PFQ8|A0A6Q8PFQ8_HUMAN;tr|A0A6Q8PFS4|A0A6Q8PFS4_HUMAN;tr|A0A6Q8PFA7|A0A6Q8PFA7_HUMAN;tr|E9PMA0|E9PMA0_HUMAN;tr|A0A7I2RLJ8|A0A7I2RLJ8_HUMAN	A0A6Q8PFM5	Apoptosis-inducing factor 1, mitochondrial	tr|A0A6Q8PFM5|A0A6Q8PFM5_HUMAN Apoptosis-inducing factor 1, mitochondrial OS=Homo sapiens OX=9606 GN=AIFM1 PE=1 SV=1;sp|O95831|AIFM1_HUMAN Apoptosis-inducing factor 1, mitochondrial OS=Homo sapiens OX=9606 GN=AIFM1 PE=1 SV=1;tr|A0A6Q8PHC0|A0A6Q8PHC0_HUMAN	AIFM1	0.900693	-1.11026
-0.00693289	-0.0238541	1.68564	1.04355	-0.534198	-1.60381	-0.445175	-0.115219	DOWN	+	8h Q7_8h DMSO	Discard	Discard	Discard_Discard	Keep	Discard_Discard_Keep	11	11	11	25.7	25.7	25.7	60.67	0	53.78	5806500000	102	1.36161	-0.15497	-2.55	sp|P10155|RO60_HUMAN;tr|H0Y9N5|H0Y9N5_HUMAN;tr|G5E9R9|G5E9R9_HUMAN	sp|P10155|RO60_HUMAN	P10155	60 kDa SS-A/Ro ribonucleoprotein	sp|P10155|RO60_HUMAN 60 kDa SS-A/Ro ribonucleoprotein OS=Homo sapiens OX=9606 GN=RO60 PE=1 SV=2	RO60	0.898151	-1.1134
0.976689	0.665962	0.457268	1.1552	-1.39078	-1.10427	-0.935228	0.175147	DOWN	+	8h Q7_8h DMSO	Discard	Discard	Discard_Discard	Keep	Discard_Discard_Keep	19	16	13	16	14	12	164.67	0	53.995	5138100000	80	2.30325	-0.155622	-4.32152	sp|Q9NTI5|PDS5B_HUMAN	sp|Q9NTI5|PDS5B_HUMAN	Q9NTI5	Sister chromatid cohesion protein PDS5 homolog B	sp|Q9NTI5|PDS5B_HUMAN Sister chromatid cohesion protein PDS5 homolog B OS=Homo sapiens OX=9606 GN=PDS5B PE=1 SV=1	PDS5B	0.897745	-1.1139
1.33357	1.09354	-0.241026	0.474538	-1.66998	0.246162	-0.365202	-0.871602	DOWN	+	8h Q7_8h DMSO	Discard	Discard	Discard_Discard	Keep	Discard_Discard_Keep	54	54	54	70.4	70.4	70.4	102	0	323.31	111000000000	875	1.31891	-0.156235	-2.47726	sp|Q7KZF4|SND1_HUMAN;tr|H7C597|H7C597_HUMAN	sp|Q7KZF4|SND1_HUMAN	Q7KZF4	Staphylococcal nuclease domain-containing protein 1	sp|Q7KZF4|SND1_HUMAN Staphylococcal nuclease domain-containing protein 1 OS=Homo sapiens OX=9606 GN=SND1 PE=1 SV=1	SND1	0.897364	-1.11438
-0.149631	1.7243	1.08236	0.230411	-1.01004	-0.334638	-1.24972	-0.293036	DOWN	+	8h Q7_8h DMSO	Discard	Discard	Discard_Discard	Keep	Discard_Discard_Keep	25	25	18	31.7	31.7	24.3	103.98	0	135.79	10858000000	212	1.60402	-0.158724	-2.97218	sp|Q13620|CUL4B_HUMAN;tr|K4DI93|K4DI93_HUMAN;tr|A0A669KAX4|A0A669KAX4_HUMAN;tr|A0A7P0T954|A0A7P0T954_HUMAN;tr|A0A7P0T8P8|A0A7P0T8P8_HUMAN;tr|A0A7P0TAQ3|A0A7P0TAQ3_HUMAN;tr|A0A7P0T9L3|A0A7P0T9L3_HUMAN;tr|A0A7P0T9C8|A0A7P0T9C8_HUMAN;tr|A0A7P0T9D0|A0A7P0T9D0_HUMAN;tr|A0A669KBG9|A0A669KBG9_HUMAN;tr|A0A7P0T9P5|A0A7P0T9P5_HUMAN;tr|A0A7P0TAF9|A0A7P0TAF9_HUMAN;tr|A0A7P0T9R8|A0A7P0T9R8_HUMAN;tr|A0A7P0Z4G9…	sp|Q13620|CUL4B_HUMAN;tr|K4DI93|K4DI93_HUMAN;tr|A0A669KAX4|A0A669KAX4_HUMAN;tr|A0A7P0T954|A0A7P0T954_HUMAN;tr|A0A7P0T8P8|A0A7P0T8P8_HUMAN;tr|A0A7P0TAQ3|A0A7P0TAQ3_HUMAN;tr|A0A7P0T9L3|A0A7P0T9L3_HUMAN;tr|A0A7P0T9C8|A0A7P0T9C8_HUMAN;tr|A0A7P0T9D0|A0A7P0T9D0_HUMAN;tr|A0A669KBG9|A0A669KBG9_HUMAN;tr|A0A7P0T9P5|A0A7P0T9P5_HUMAN;tr|A0A7P0TAF9|A0A7P0TAF9_HUMAN	Q13620	Cullin-4B	sp|Q13620|CUL4B_HUMAN Cullin-4B OS=Homo sapiens OX=9606 GN=CUL4B PE=1 SV=4;tr|K4DI93|K4DI93_HUMAN Cullin 4B, isoform CRA_e OS=Homo sapiens OX=9606 GN=CUL4B PE=1 SV=1;tr|A0A669KAX4|A0A669KAX4_HUMAN Cullin-4B OS=Homo sapiens OX=9606 GN=CUL4B PE=1 SV=1;tr|A0A	CUL4B	0.895817	-1.1163
0.788159	1.80903	-0.11239	0.51843	-0.513707	-0.261958	-1.03867	-1.1889	DOWN	+	8h Q7_8h DMSO	Discard	Discard	Discard_Discard	Keep	Discard_Discard_Keep	19	19	16	66.1	66.1	56.7	41.389	0	153.01	37407000000	331	1.78292	-0.160413	-3.29626	sp|P28482|MK01_HUMAN;tr|H0YDH9|H0YDH9_HUMAN;tr|K7ELV1|K7ELV1_HUMAN;tr|K7EN18|K7EN18_HUMAN;sp|P31152|MK04_HUMAN;sp|Q16659|MK06_HUMAN	sp|P28482|MK01_HUMAN	P28482	Mitogen-activated protein kinase 1	sp|P28482|MK01_HUMAN Mitogen-activated protein kinase 1 OS=Homo sapiens OX=9606 GN=MAPK1 PE=1 SV=3	MAPK1	0.894769	-1.11761
0.726616	1.64479	0.0734626	0.805473	-0.283613	-0.956844	-1.22481	-0.785075	DOWN	+	8h Q7_8h DMSO	Discard	Discard	Discard_Discard	Keep	Discard_Discard_Keep	11	11	11	20.6	20.6	20.6	70.443	0	43.669	3915200000	83	2.29096	-0.162109	-4.29562	tr|Q5JPT2|Q5JPT2_HUMAN;sp|Q96B97|SH3K1_HUMAN;tr|Q5VSN0|Q5VSN0_HUMAN;tr|Q5JPT1|Q5JPT1_HUMAN;tr|Q5JPT3|Q5JPT3_HUMAN	tr|Q5JPT2|Q5JPT2_HUMAN;sp|Q96B97|SH3K1_HUMAN	Q5JPT2	SH3 domain-containing kinase-binding protein 1 (Fragment)	tr|Q5JPT2|Q5JPT2_HUMAN SH3 domain-containing kinase-binding protein 1 (Fragment) OS=Homo sapiens OX=9606 GN=SH3KBP1 PE=1 SV=1;sp|Q96B97|SH3K1_HUMAN SH3 domain-containing kinase-binding protein 1 OS=Homo sapiens OX=9606 GN=SH3KBP1 PE=1 SV=2	SH3KBP1	0.893718	-1.11892
1.23578	1.51902	-0.123208	0.0330851	-0.220585	-0.633207	-0.177464	-1.63342	DOWN	+	8h Q7_8h DMSO	Discard	Discard	Discard_Discard	Keep	Discard_Discard_Keep	15	15	15	61.7	61.7	61.7	33.232	0	113.49	13011000000	203	1.32341	-0.16248	-2.48491	sp|P54920|SNAA_HUMAN;tr|M0R0Y2|M0R0Y2_HUMAN;tr|M0R2M1|M0R2M1_HUMAN;tr|M0R058|M0R058_HUMAN;tr|M0R213|M0R213_HUMAN;tr|M0R027|M0R027_HUMAN;tr|M0R0I4|M0R0I4_HUMAN;tr|M0QZM9|M0QZM9_HUMAN;tr|M0QZN5|M0QZN5_HUMAN;tr|M0R031|M0R031_HUMAN;sp|Q9H115|SNAB_HUMAN;tr|A0A087WZQ7|A0A087WZQ7_HUMAN	sp|P54920|SNAA_HUMAN;tr|M0R0Y2|M0R0Y2_HUMAN;tr|M0R2M1|M0R2M1_HUMAN	P54920	Alpha-soluble NSF attachment protein	sp|P54920|SNAA_HUMAN Alpha-soluble NSF attachment protein OS=Homo sapiens OX=9606 GN=NAPA PE=1 SV=3;tr|M0R0Y2|M0R0Y2_HUMAN Alpha-soluble NSF attachment protein OS=Homo sapiens OX=9606 GN=NAPA PE=1 SV=1;tr|M0R2M1|M0R2M1_HUMAN Alpha-soluble NSF attachment pr	NAPA	0.893488	-1.11921
0.465614	1.42101	-0.0562874	1.21295	-0.516347	-0.709709	-0.249822	-1.56741	DOWN	+	8h Q7_8h DMSO	Discard	Discard	Discard_Discard	Keep	Discard_Discard_Keep	17	17	17	27.9	27.9	27.9	87.03	0	104.92	8903700000	188	1.85187	-0.167404	-3.42456	tr|A0A669KB68|A0A669KB68_HUMAN;tr|A0A669KB56|A0A669KB56_HUMAN;sp|P42224|STAT1_HUMAN;tr|A0A669KBA4|A0A669KBA4_HUMAN;tr|A0A669KB53|A0A669KB53_HUMAN;tr|A0A669KBI6|A0A669KBI6_HUMAN;tr|J3KPM9|J3KPM9_HUMAN;tr|A0A669KB52|A0A669KB52_HUMAN;tr|A0A669KB75|A0A669KB75_HUMAN;tr|E7EPD2|E7EPD2_HUMAN;tr|A0A669KB17|A0A669KB17_HUMAN;tr|D2KFR9|D2KFR9_HUMAN;tr|E7ENM1|E7ENM1_HUMAN;tr|E9PH66|E9PH66_HUMAN;tr|Q67C41|Q67C…	tr|A0A669KB68|A0A669KB68_HUMAN;tr|A0A669KB56|A0A669KB56_HUMAN;sp|P42224|STAT1_HUMAN;tr|A0A669KBA4|A0A669KBA4_HUMAN;tr|A0A669KB53|A0A669KB53_HUMAN;tr|A0A669KBI6|A0A669KBI6_HUMAN;tr|J3KPM9|J3KPM9_HUMAN;tr|A0A669KB52|A0A669KB52_HUMAN;tr|A0A669KB75|A0A669KB75_HUMAN;tr|E7EPD2|E7EPD2_HUMAN	A0A669KB68	Signal transducer and activator of transcription	tr|A0A669KB68|A0A669KB68_HUMAN Signal transducer and activator of transcription OS=Homo sapiens OX=9606 GN=STAT1 PE=1 SV=1;tr|A0A669KB56|A0A669KB56_HUMAN Signal transducer and activator of transcription OS=Homo sapiens OX=9606 GN=STAT1 PE=1 SV=1;sp|P42224|	STAT1	0.890444	-1.12304
0.647703	1.46141	-0.166708	1.23813	-0.394424	-0.626895	-1.12609	-1.03313	DOWN	+	8h Q7_8h DMSO	Discard	Discard	Discard_Discard	Keep	Discard_Discard_Keep	9	9	9	67.9	67.9	67.9	10.08	0	24.912	39173000000	153	2.12425	-0.169058	-3.95299	tr|E5RIW3|E5RIW3_HUMAN;sp|O75347|TBCA_HUMAN;tr|E5RJD8|E5RJD8_HUMAN;tr|E5RHG6|E5RHG6_HUMAN;tr|E5RIX8|E5RIX8_HUMAN;tr|A0A494C144|A0A494C144_HUMAN	tr|E5RIW3|E5RIW3_HUMAN;sp|O75347|TBCA_HUMAN;tr|E5RJD8|E5RJD8_HUMAN;tr|E5RHG6|E5RHG6_HUMAN;tr|E5RIX8|E5RIX8_HUMAN	E5RIW3	Tubulin-specific chaperone A	tr|E5RIW3|E5RIW3_HUMAN Tubulin-specific chaperone A OS=Homo sapiens OX=9606 GN=TBCA PE=1 SV=1;sp|O75347|TBCA_HUMAN Tubulin-specific chaperone A OS=Homo sapiens OX=9606 GN=TBCA PE=1 SV=3;tr|E5RJD8|E5RJD8_HUMAN Tubulin-specific chaperone A OS=Homo sapiens OX	TBCA	0.889423	-1.12432
-0.100195	1.39729	0.153209	1.25245	-0.308041	0.0706063	-0.841111	-1.62422	DOWN	+	8h Q7_8h DMSO	Discard	Discard	Discard_Discard	Keep	Discard_Discard_Keep	8	8	8	32.5	32.5	32.5	31.791	0	41.884	14967000000	142	1.36665	-0.171373	-2.55862	sp|Q9H3N1|TMX1_HUMAN;tr|G3V448|G3V448_HUMAN	sp|Q9H3N1|TMX1_HUMAN	Q9H3N1	Thioredoxin-related transmembrane protein 1	sp|Q9H3N1|TMX1_HUMAN Thioredoxin-related transmembrane protein 1 OS=Homo sapiens OX=9606 GN=TMX1 PE=1 SV=1	TMX1	0.887997	-1.12613
0.959197	0.0453447	1.49308	0.467275	-1.52333	0.0109556	-0.369406	-1.08312	DOWN	+	8h Q7_8h DMSO	Discard	Discard	Discard_Discard	Keep	Discard_Discard_Keep	13	10	10	47.6	41.3	41.3	39.548	0	82.621	5141500000	73	1.72058	-0.172502	-3.18194	sp|Q6IBS0|TWF2_HUMAN;tr|A0A7I2V2U8|A0A7I2V2U8_HUMAN;tr|A0A7I2V5D3|A0A7I2V5D3_HUMAN;tr|A0A7I2V5B1|A0A7I2V5B1_HUMAN;tr|D6RG15|D6RG15_HUMAN;tr|H0Y858|H0Y858_HUMAN;tr|A0A7I2YQM6|A0A7I2YQM6_HUMAN;tr|A0A7I2V3T5|A0A7I2V3T5_HUMAN;tr|H7C5I2|H7C5I2_HUMAN	sp|Q6IBS0|TWF2_HUMAN;tr|A0A7I2V2U8|A0A7I2V2U8_HUMAN;tr|A0A7I2V5D3|A0A7I2V5D3_HUMAN;tr|A0A7I2V5B1|A0A7I2V5B1_HUMAN;tr|D6RG15|D6RG15_HUMAN;tr|H0Y858|H0Y858_HUMAN	Q6IBS0	Twinfilin-2	sp|Q6IBS0|TWF2_HUMAN Twinfilin-2 OS=Homo sapiens OX=9606 GN=TWF2 PE=1 SV=2;tr|A0A7I2V2U8|A0A7I2V2U8_HUMAN Twinfilin-2 OS=Homo sapiens OX=9606 GN=TWF2 PE=1 SV=1;tr|A0A7I2V5D3|A0A7I2V5D3_HUMAN Twinfilin-2 OS=Homo sapiens OX=9606 GN=TWF2 PE=1 SV=1;tr|A0A7I2V5	TWF2	0.887303	-1.12701
0.696368	1.02654	0.656559	0.984793	-0.479038	-0.243076	-0.94599	-1.69615	DOWN	+	8h Q7_8h DMSO	Discard	Discard	Discard_Discard	Keep	Discard_Discard_Keep	10	10	10	47.6	47.6	47.6	27.887	0	159.29	43403000000	235	2.6243	-0.175457	-5.03217	sp|O14818|PSA7_HUMAN;tr|H0Y586|H0Y586_HUMAN;sp|Q8TAA3|PSMA8_HUMAN;tr|A0A087WYS6|A0A087WYS6_HUMAN;tr|F5GY34|F5GY34_HUMAN	sp|O14818|PSA7_HUMAN;tr|H0Y586|H0Y586_HUMAN;sp|Q8TAA3|PSMA8_HUMAN	O14818	Proteasome subunit alpha type-7	sp|O14818|PSA7_HUMAN Proteasome subunit alpha type-7 OS=Homo sapiens OX=9606 GN=PSMA7 PE=1 SV=1;tr|H0Y586|H0Y586_HUMAN Proteasome subunit alpha type-7 (Fragment) OS=Homo sapiens OX=9606 GN=PSMA7 PE=1 SV=1;sp|Q8TAA3|PSMA8_HUMAN Proteasome subunit alpha-type	PSMA7	0.885487	-1.12932
-0.492635	1.79452	0.204158	1.23628	-0.878995	-0.464635	-0.688167	-0.710526	DOWN	+	8h Q7_8h DMSO	Discard	Discard	Discard_Discard	Keep	Discard_Discard_Keep	20	20	20	47.6	47.6	47.6	41.465	0	140.66	47275000000	318	1.41343	-0.178493	-2.63887	sp|P30533|AMRP_HUMAN;tr|A0A3B3IRQ7|A0A3B3IRQ7_HUMAN;tr|D6REW6|D6REW6_HUMAN	sp|P30533|AMRP_HUMAN;tr|A0A3B3IRQ7|A0A3B3IRQ7_HUMAN	P30533	Alpha-2-macroglobulin receptor-associated protein	sp|P30533|AMRP_HUMAN Alpha-2-macroglobulin receptor-associated protein OS=Homo sapiens OX=9606 GN=LRPAP1 PE=1 SV=1;tr|A0A3B3IRQ7|A0A3B3IRQ7_HUMAN Alpha-2-macroglobulin receptor-associated protein OS=Homo sapiens OX=9606 GN=LRPAP1 PE=1 SV=1	LRPAP1	0.883626	-1.1317
0.774413	1.41324	-0.492152	1.11215	-0.16471	-0.748812	-1.46775	-0.426376	DOWN	+	8h Q7_8h DMSO	Discard	Discard	Discard_Discard	Keep	Discard_Discard_Keep	34	34	34	58.9	58.9	58.9	61.585	0	323.31	85226000000	507	1.49526	-0.180783	-2.78065	sp|Q14247|SRC8_HUMAN;tr|H0YCD9|H0YCD9_HUMAN;tr|H0YEV2|H0YEV2_HUMAN	sp|Q14247|SRC8_HUMAN	Q14247	Src substrate cortactin	sp|Q14247|SRC8_HUMAN Src substrate cortactin OS=Homo sapiens OX=9606 GN=CTTN PE=1 SV=2	CTTN	0.882224	-1.1335
0.696739	0.850022	0.143802	1.33693	-0.866125	-1.64623	0.184606	-0.699743	DOWN	+	8h Q7_8h DMSO	Discard	Discard	Discard_Discard	Keep	Discard_Discard_Keep	15	15	15	26.4	26.4	26.4	96.669	0	65.498	6146500000	116	1.82419	-0.181635	-3.37281	tr|E9PFH4|E9PFH4_HUMAN;sp|Q9Y5L0|TNPO3_HUMAN;tr|C9J7E5|C9J7E5_HUMAN	tr|E9PFH4|E9PFH4_HUMAN;sp|Q9Y5L0|TNPO3_HUMAN;tr|C9J7E5|C9J7E5_HUMAN	E9PFH4	Transportin-3	tr|E9PFH4|E9PFH4_HUMAN Transportin-3 OS=Homo sapiens OX=9606 GN=TNPO3 PE=1 SV=1;sp|Q9Y5L0|TNPO3_HUMAN Transportin-3 OS=Homo sapiens OX=9606 GN=TNPO3 PE=1 SV=3;tr|C9J7E5|C9J7E5_HUMAN Transportin-3 OS=Homo sapiens OX=9606 GN=TNPO3 PE=1 SV=1	TNPO3	0.881703	-1.13417
-0.375623	1.37987	0.524007	1.3896	-1.03776	-1.17908	-0.485386	-0.215637	DOWN	+	8h Q7_8h DMSO	Discard	Discard	Discard_Discard	Keep	Discard_Discard_Keep	15	15	15	38.5	38.5	38.5	61.397	0	80.583	8853500000	177	1.64841	-0.183065	-3.05147	sp|P00367|DHE3_HUMAN;sp|P49448|DHE4_HUMAN	sp|P00367|DHE3_HUMAN;sp|P49448|DHE4_HUMAN	P00367	Glutamate dehydrogenase 1, mitochondrial	sp|P00367|DHE3_HUMAN Glutamate dehydrogenase 1, mitochondrial OS=Homo sapiens OX=9606 GN=GLUD1 PE=1 SV=2;sp|P49448|DHE4_HUMAN Glutamate dehydrogenase 2, mitochondrial OS=Homo sapiens OX=9606 GN=GLUD2 PE=1 SV=2	GLUD1	0.88083	-1.13529
-0.0527687	1.51165	-0.0666755	1.28075	-0.140033	-1.6191	-0.522969	-0.390854	DOWN	+	8h Q7_8h DMSO	Discard	Discard	Discard_Discard	Keep	Discard_Discard_Keep	10	10	10	54.7	54.7	54.7	27.692	0	63.963	50661000000	194	1.33267	-0.184034	-2.50066	sp|P30048|PRDX3_HUMAN	sp|P30048|PRDX3_HUMAN	P30048	Thioredoxin-dependent peroxide reductase, mitochondrial	sp|P30048|PRDX3_HUMAN Thioredoxin-dependent peroxide reductase, mitochondrial OS=Homo sapiens OX=9606 GN=PRDX3 PE=1 SV=3	PRDX3	0.880238	-1.13606
0.763408	0.992764	0.737364	1.00624	-1.45951	-0.192363	-0.903064	-0.944839	DOWN	+	8h Q7_8h DMSO	Discard	Discard	Discard_Discard	Keep	Discard_Discard_Keep	18	18	18	41.5	41.5	41.5	64.009	0	50.775	8526400000	133	3.19173	-0.184798	-6.47738	sp|Q13131|AAPK1_HUMAN;tr|Q96E92|Q96E92_HUMAN;tr|A0A087WXX9|A0A087WXX9_HUMAN;sp|P54646|AAPK2_HUMAN	sp|Q13131|AAPK1_HUMAN	Q13131	5-AMP-activated protein kinase catalytic subunit alpha-1	sp|Q13131|AAPK1_HUMAN 5-AMP-activated protein kinase catalytic subunit alpha-1 OS=Homo sapiens OX=9606 GN=PRKAA1 PE=1 SV=4	PRKAA1	0.879772	-1.13666
0.834248	1.83341	0.391822	-0.0670927	-0.606844	-0.240019	-0.903749	-1.24177	DOWN	+	8h Q7_8h DMSO	Discard	Discard	Discard_Discard	Keep	Discard_Discard_Keep	41	41	41	39	39	39	141.44	0	239.61	28158000000	426	1.76494	-0.185871	-3.26313	tr|A0A024R4E5|A0A024R4E5_HUMAN;sp|Q00341|VIGLN_HUMAN;tr|H0Y394|H0Y394_HUMAN;tr|H7C0A4|H7C0A4_HUMAN;tr|C9JIZ1|C9JIZ1_HUMAN;tr|C9J5E5|C9J5E5_HUMAN;tr|C9JZI8|C9JZI8_HUMAN;tr|C9JHS7|C9JHS7_HUMAN;tr|C9JES8|C9JES8_HUMAN;tr|C9JHZ8|C9JHZ8_HUMAN;tr|H7BZC3|H7BZC3_HUMAN;tr|H7C2D1|H7C2D1_HUMAN;tr|C9JK79|C9JK79_HUMAN;tr|C9JT62|C9JT62_HUMAN;tr|C9JHN6|C9JHN6_HUMAN;tr|C9JEJ8|C9JEJ8_HUMAN;tr|C9JBS3|C9JBS3_HUMAN;t…	tr|A0A024R4E5|A0A024R4E5_HUMAN;sp|Q00341|VIGLN_HUMAN;tr|H0Y394|H0Y394_HUMAN	A0A024R4E5	High density lipoprotein binding protein (Vigilin), isoform CRA_a	tr|A0A024R4E5|A0A024R4E5_HUMAN High density lipoprotein binding protein (Vigilin), isoform CRA_a OS=Homo sapiens OX=9606 GN=HDLBP PE=1 SV=1;sp|Q00341|VIGLN_HUMAN Vigilin OS=Homo sapiens OX=9606 GN=HDLBP PE=1 SV=2;tr|H0Y394|H0Y394_HUMAN Vigilin (Fragment) O	HDLBP	0.879118	-1.1375
1.2983	0.730449	0.0405037	1.21902	-1.22354	-0.937039	-0.188159	-0.939536	DOWN	+	8h Q7_8h DMSO	Discard	Discard	Discard_Discard	Keep	Discard_Discard_Keep	31	31	20	22.5	22.5	15.7	174.38	0	101.46	10930000000	197	2.39217	-0.190917	-4.51163	sp|P11388|TOP2A_HUMAN;tr|J3KTB7|J3KTB7_HUMAN	sp|P11388|TOP2A_HUMAN	P11388	DNA topoisomerase 2-alpha	sp|P11388|TOP2A_HUMAN DNA topoisomerase 2-alpha OS=Homo sapiens OX=9606 GN=TOP2A PE=1 SV=3	TOP2A	0.876049	-1.14149
0.702765	0.869026	0.390766	1.33887	-1.02929	-1.29223	0.0560514	-1.03596	DOWN	+	8h Q7_8h DMSO	Discard	Discard	Discard_Discard	Keep	Discard_Discard_Keep	13	13	13	30.9	30.9	30.9	48.755	0	131.08	12245000000	119	2.42934	-0.19113	-4.59257	sp|P36957|ODO2_HUMAN;tr|Q86SW4|Q86SW4_HUMAN;tr|H0YJF9|H0YJF9_HUMAN;tr|G3V3F0|G3V3F0_HUMAN;tr|G3V5M3|G3V5M3_HUMAN	sp|P36957|ODO2_HUMAN;tr|Q86SW4|Q86SW4_HUMAN	P36957	Dihydrolipoyllysine-residue succinyltransferase component of 2-oxoglutarate dehydrogenase complex, mitochondrial	sp|P36957|ODO2_HUMAN Dihydrolipoyllysine-residue succinyltransferase component of 2-oxoglutarate dehydrogenase complex, mitochondrial OS=Homo sapiens OX=9606 GN=DLST PE=1 SV=4;tr|Q86SW4|Q86SW4_HUMAN Dihydrolipoamide acetyltransferase component of pyruvate	DLST	0.875919	-1.14166
0.336041	1.23789	0.612067	0.644717	-1.89119	-0.773413	0.350444	-0.516563	DOWN	+	8h Q7_8h DMSO	Discard	Discard	Discard_Discard	Keep	Discard_Discard_Keep	10	10	10	36	36	36	38.287	0	143.48	12467000000	152	1.52565	-0.191741	-2.83378	sp|O14828|SCAM3_HUMAN	sp|O14828|SCAM3_HUMAN	O14828	Secretory carrier-associated membrane protein 3	sp|O14828|SCAM3_HUMAN Secretory carrier-associated membrane protein 3 OS=Homo sapiens OX=9606 GN=SCAMP3 PE=1 SV=3	SCAMP3	0.875548	-1.14214
-0.0918069	1.00167	0.430752	1.45357	-0.766521	-0.7001	0.266515	-1.59408	DOWN	+	8h Q7_8h DMSO	Discard	Discard	Discard_Discard	Keep	Discard_Discard_Keep	6	6	6	21.5	21.5	21.5	43.878	0	71.664	4707800000	85	1.4779	-0.193451	-2.75041	sp|P51810|GP143_HUMAN;tr|C9J9N1|C9J9N1_HUMAN;tr|H7BZN6|H7BZN6_HUMAN	sp|P51810|GP143_HUMAN	P51810	G-protein coupled receptor 143	sp|P51810|GP143_HUMAN G-protein coupled receptor 143 OS=Homo sapiens OX=9606 GN=GPR143 PE=1 SV=2	GPR143	0.874511	-1.1435
0.78341	-0.11539	0.580741	1.74304	-0.801764	-0.323814	-0.428923	-1.4373	DOWN	+	8h Q7_8h DMSO	Discard	Discard	Discard_Discard	Keep	Discard_Discard_Keep	9	9	9	40.6	40.6	40.6	49.512	0	79.705	3616900000	97	1.76399	-0.213171	-3.26138	sp|O14929|HAT1_HUMAN;tr|F8WEW1|F8WEW1_HUMAN;tr|F8W9G7|F8W9G7_HUMAN	sp|O14929|HAT1_HUMAN	O14929	Histone acetyltransferase type B catalytic subunit	sp|O14929|HAT1_HUMAN Histone acetyltransferase type B catalytic subunit OS=Homo sapiens OX=9606 GN=HAT1 PE=1 SV=1	HAT1	0.862639	-1.15923
0.476568	1.86623	-0.0065796	0.493734	-1.12343	-0.261438	-1.30205	-0.143039	DOWN	+	8h Q7_8h DMSO	Discard	Discard	Discard_Discard	Keep	Discard_Discard_Keep	14	14	14	65	65	65	28.994	0	126.71	17257000000	207	1.52463	-0.220423	-2.832	sp|P50402|EMD_HUMAN;tr|Q5HY57|Q5HY57_HUMAN;tr|F8WEQ1|F8WEQ1_HUMAN	sp|P50402|EMD_HUMAN;tr|Q5HY57|Q5HY57_HUMAN	P50402	Emerin	sp|P50402|EMD_HUMAN Emerin OS=Homo sapiens OX=9606 GN=EMD PE=1 SV=1;tr|Q5HY57|Q5HY57_HUMAN Emerin OS=Homo sapiens OX=9606 GN=EMD PE=1 SV=1	EMD	0.858314	-1.16508
-0.325427	1.46178	0.275057	1.44485	-1.01653	-1.0661	-0.636726	-0.136896	DOWN	+	8h Q7_8h DMSO	Discard	Discard	Discard_Discard	Keep	Discard_Discard_Keep	13	13	13	38.9	38.9	38.9	45.199	0	178.65	16476000000	226	1.56027	-0.222343	-2.89467	sp|P24752|THIL_HUMAN;tr|A0A5F9ZHL1|A0A5F9ZHL1_HUMAN;tr|A0A5F9ZHJ7|A0A5F9ZHJ7_HUMAN;tr|A0A5F9ZHJ0|A0A5F9ZHJ0_HUMAN;tr|A0A5F9ZHD4|A0A5F9ZHD4_HUMAN;tr|A0A5F9ZI66|A0A5F9ZI66_HUMAN;tr|A0A5F9ZHH9|A0A5F9ZHH9_HUMAN;tr|H0YEL7|H0YEL7_HUMAN;tr|A0A5F9ZHL7|A0A5F9ZHL7_HUMAN;tr|E9PRQ6|E9PRQ6_HUMAN	sp|P24752|THIL_HUMAN;tr|A0A5F9ZHL1|A0A5F9ZHL1_HUMAN;tr|A0A5F9ZHJ7|A0A5F9ZHJ7_HUMAN;tr|A0A5F9ZHJ0|A0A5F9ZHJ0_HUMAN;tr|A0A5F9ZHD4|A0A5F9ZHD4_HUMAN;tr|A0A5F9ZI66|A0A5F9ZI66_HUMAN;tr|A0A5F9ZHH9|A0A5F9ZHH9_HUMAN	P24752	Acetyl-CoA acetyltransferase, mitochondrial	sp|P24752|THIL_HUMAN Acetyl-CoA acetyltransferase, mitochondrial OS=Homo sapiens OX=9606 GN=ACAT1 PE=1 SV=1;tr|A0A5F9ZHL1|A0A5F9ZHL1_HUMAN Acetyl-CoA acetyltransferase, mitochondrial OS=Homo sapiens OX=9606 GN=ACAT1 PE=1 SV=1;tr|A0A5F9ZHJ7|A0A5F9ZHJ7_HUMAN	ACAT1	0.857172	-1.16663
-0.197545	1.8886	-0.0247135	1.09481	-0.880762	-0.57577	-0.308329	-0.996298	DOWN	+	8h Q7_8h DMSO	Discard	Discard	Discard_Discard	Keep	Discard_Discard_Keep	19	19	19	43.4	43.4	43.4	53.836	0	61.862	17232000000	228	1.43641	-0.222718	-2.67851	sp|P22570|ADRO_HUMAN;tr|A0A0C4DFN8|A0A0C4DFN8_HUMAN;tr|A0A0A0MSZ4|A0A0A0MSZ4_HUMAN;tr|A0A0A0MTN9|A0A0A0MTN9_HUMAN;tr|A0A0A0MTR6|A0A0A0MTR6_HUMAN;tr|A0A0C4DGN7|A0A0C4DGN7_HUMAN;tr|A0A0A0MT64|A0A0A0MT64_HUMAN;tr|J3QQX3|J3QQX3_HUMAN;tr|J3QKZ8|J3QKZ8_HUMAN;tr|J3QQW7|J3QQW7_HUMAN	sp|P22570|ADRO_HUMAN;tr|A0A0C4DFN8|A0A0C4DFN8_HUMAN;tr|A0A0A0MSZ4|A0A0A0MSZ4_HUMAN;tr|A0A0A0MTN9|A0A0A0MTN9_HUMAN;tr|A0A0A0MTR6|A0A0A0MTR6_HUMAN;tr|A0A0C4DGN7|A0A0C4DGN7_HUMAN;tr|A0A0A0MT64|A0A0A0MT64_HUMAN;tr|J3QQX3|J3QQX3_HUMAN	P22570	NADPH:adrenodoxin oxidoreductase, mitochondrial	sp|P22570|ADRO_HUMAN NADPH:adrenodoxin oxidoreductase, mitochondrial OS=Homo sapiens OX=9606 GN=FDXR PE=1 SV=3;tr|A0A0C4DFN8|A0A0C4DFN8_HUMAN NADPH:adrenodoxin oxidoreductase, mitochondrial OS=Homo sapiens OX=9606 GN=FDXR PE=1 SV=1;tr|A0A0A0MSZ4|A0A0A0MSZ4	FDXR	0.856949	-1.16693
0.535395	0.560276	1.18089	1.20537	-1.04088	-0.250128	-1.15004	-1.04088	DOWN	+	8h Q7_8h DMSO	Discard	Discard	Discard_Discard	Keep	Discard_Discard_Keep	25	25	24	34.3	34.3	32.7	88.884	0	150.86	23855000000	274	3.10059	-0.222748	-6.22675	sp|O75534|CSDE1_HUMAN;tr|E9PLT0|E9PLT0_HUMAN;tr|E9PNG3|E9PNG3_HUMAN;tr|E9PLD4|E9PLD4_HUMAN;tr|E9PJK7|E9PJK7_HUMAN	sp|O75534|CSDE1_HUMAN;tr|E9PLT0|E9PLT0_HUMAN	O75534	Cold shock domain-containing protein E1	sp|O75534|CSDE1_HUMAN Cold shock domain-containing protein E1 OS=Homo sapiens OX=9606 GN=CSDE1 PE=1 SV=2;tr|E9PLT0|E9PLT0_HUMAN Cold shock domain-containing protein E1 OS=Homo sapiens OX=9606 GN=CSDE1 PE=1 SV=1	CSDE1	0.856932	-1.16695
0.813793	1.46033	0.484498	0.0176923	-0.700278	-0.436496	0.166419	-1.80596	DOWN	+	8h Q7_8h DMSO	Discard	Discard	Discard_Discard	Keep	Discard_Discard_Keep	20	17	17	75.7	68.6	68.6	29.174	0	220.85	120000000000	598	1.45526	-0.222851	-2.71112	sp|P62258|1433E_HUMAN;tr|B4DJF2|B4DJF2_HUMAN;tr|I3L3T1|I3L3T1_HUMAN;tr|K7EIT4|K7EIT4_HUMAN;tr|K7EM20|K7EM20_HUMAN;tr|I3L0W5|I3L0W5_HUMAN	sp|P62258|1433E_HUMAN	P62258	14-3-3 protein epsilon	sp|P62258|1433E_HUMAN 14-3-3 protein epsilon OS=Homo sapiens OX=9606 GN=YWHAE PE=1 SV=1	YWHAE	0.85687	-1.16704
0.529669	1.81018	-0.603211	0.983822	-0.798101	-0.239908	-0.864522	-0.81793	DOWN	+	8h Q7_8h DMSO	Discard	Discard	Discard_Discard	Keep	Discard_Discard_Keep	26	26	26	50.2	50.2	50.2	60.977	0	266.41	23018000000	310	1.38733	-0.225577	-2.59403	sp|O43242|PSMD3_HUMAN;tr|H0YGV8|H0YGV8_HUMAN;tr|F5H8K4|F5H8K4_HUMAN	sp|O43242|PSMD3_HUMAN	O43242	26S proteasome non-ATPase regulatory subunit 3	sp|O43242|PSMD3_HUMAN 26S proteasome non-ATPase regulatory subunit 3 OS=Homo sapiens OX=9606 GN=PSMD3 PE=1 SV=2	PSMD3	0.855253	-1.16924
0.144911	2.08891	-0.356075	0.773485	-0.848866	-0.677811	-0.364707	-0.759849	DOWN	+	8h Q7_8h DMSO	Discard	Discard	Discard_Discard	Keep	Discard_Discard_Keep	4	4	4	7.8	7.8	7.8	53.557	0	5.9794	1339900000	32	1.30855	-0.230809	-2.45967	sp|Q96ER3|SAAL1_HUMAN;tr|J3KND1|J3KND1_HUMAN;tr|E9PRZ1|E9PRZ1_HUMAN;tr|H0YCN7|H0YCN7_HUMAN;tr|H0YEK5|H0YEK5_HUMAN;tr|E9PMD2|E9PMD2_HUMAN;tr|E9PL53|E9PL53_HUMAN	sp|Q96ER3|SAAL1_HUMAN;tr|J3KND1|J3KND1_HUMAN;tr|E9PRZ1|E9PRZ1_HUMAN;tr|H0YCN7|H0YCN7_HUMAN;tr|H0YEK5|H0YEK5_HUMAN;tr|E9PMD2|E9PMD2_HUMAN	Q96ER3	Protein SAAL1	sp|Q96ER3|SAAL1_HUMAN Protein SAAL1 OS=Homo sapiens OX=9606 GN=SAAL1 PE=1 SV=2;tr|J3KND1|J3KND1_HUMAN Protein SAAL1 OS=Homo sapiens OX=9606 GN=SAAL1 PE=1 SV=1;tr|E9PRZ1|E9PRZ1_HUMAN Protein SAAL1 OS=Homo sapiens OX=9606 GN=SAAL1 PE=1 SV=1;tr|H0YCN7|H0YCN7_	SAAL1	0.852157	-1.17349
0.0384459	1.63325	0.767743	0.487964	-0.114721	-0.240342	-1.53526	-1.03707	DOWN	+	8h Q7_8h DMSO	Discard	Discard	Discard_Discard	Keep	Discard_Discard_Keep	9	9	8	14.1	14.1	12.6	81.312	0	19.625	2209400000	59	1.66268	-0.230973	-3.07712	sp|Q99661|KIF2C_HUMAN;tr|Q5JR91|Q5JR91_HUMAN;tr|Q5JR89|Q5JR89_HUMAN	sp|Q99661|KIF2C_HUMAN;tr|Q5JR91|Q5JR91_HUMAN	Q99661	Kinesin-like protein KIF2C	sp|Q99661|KIF2C_HUMAN Kinesin-like protein KIF2C OS=Homo sapiens OX=9606 GN=KIF2C PE=1 SV=2;tr|Q5JR91|Q5JR91_HUMAN Kinesin-like protein KIF2C (Fragment) OS=Homo sapiens OX=9606 GN=KIF2C PE=1 SV=1	KIF2C	0.85206	-1.17363
0.332435	1.33124	0.0608722	1.29619	-0.301146	-1.12443	-0.162702	-1.43246	DOWN	+	8h Q7_8h DMSO	Discard	Discard	Discard_Discard	Keep	Discard_Discard_Keep	7	7	7	18.7	18.7	18.7	50.854	0	14.107	1448900000	30	1.81257	-0.231599	-3.35117	sp|Q9NS86|LANC2_HUMAN	sp|Q9NS86|LANC2_HUMAN	Q9NS86	LanC-like protein 2	sp|Q9NS86|LANC2_HUMAN LanC-like protein 2 OS=Homo sapiens OX=9606 GN=LANCL2 PE=1 SV=1	LANCL2	0.85169	-1.17414
0.913323	1.14425	-0.679718	1.31764	0.112547	-0.844573	-0.932783	-1.03068	DOWN	+	8h Q7_8h DMSO	Discard	Discard	Discard_Discard	Keep	Discard_Discard_Keep	15	15	15	38.1	38.1	38.1	59.271	0	99.048	22951000000	172	1.35826	-0.234069	-2.54429	sp|O15355|PPM1G_HUMAN	sp|O15355|PPM1G_HUMAN	O15355	Protein phosphatase 1G	sp|O15355|PPM1G_HUMAN Protein phosphatase 1G OS=Homo sapiens OX=9606 GN=PPM1G PE=1 SV=1	PPM1G	0.850233	-1.17615
0.9362	1.55979	-0.303768	0.518183	-0.20094	0.0485775	-1.36646	-1.19158	DOWN	+	8h Q7_8h DMSO	Discard	Discard	Discard_Discard	Keep	Discard_Discard_Keep	10	10	10	34.5	34.5	34.5	39.233	0	50.72	8069600000	149	1.37553	-0.237499	-2.57381	sp|P11177|ODPB_HUMAN;tr|C9J634|C9J634_HUMAN;tr|F8WF02|F8WF02_HUMAN	sp|P11177|ODPB_HUMAN;tr|C9J634|C9J634_HUMAN;tr|F8WF02|F8WF02_HUMAN	P11177	Pyruvate dehydrogenase E1 component subunit beta, mitochondrial	sp|P11177|ODPB_HUMAN Pyruvate dehydrogenase E1 component subunit beta, mitochondrial OS=Homo sapiens OX=9606 GN=PDHB PE=1 SV=3;tr|C9J634|C9J634_HUMAN Pyruvate dehydrogenase E1 component subunit beta OS=Homo sapiens OX=9606 GN=PDHB PE=1 SV=1;tr|F8WF02|F8WF0	PDHB	0.848214	-1.17895
0.405938	1.2544	0.00332826	1.34562	0.0258923	-0.631455	-1.487	-0.916736	DOWN	+	8h Q7_8h DMSO	Discard	Discard	Discard_Discard	Keep	Discard_Discard_Keep	14	14	14	30.3	30.3	30.3	71.456	0	76.409	10118000000	148	1.79311	-0.238097	-3.31509	sp|Q13409|DC1I2_HUMAN;tr|E7EQL5|E7EQL5_HUMAN;tr|E7EV09|E7EV09_HUMAN;tr|E7EQU2|E7EQU2_HUMAN;tr|E7EMU4|E7EMU4_HUMAN;tr|E7ESD3|E7ESD3_HUMAN;tr|E7ET01|E7ET01_HUMAN;tr|E7ETL8|E7ETL8_HUMAN;tr|E9PGG1|E9PGG1_HUMAN;tr|E7EUM4|E7EUM4_HUMAN;tr|E7ERR6|E7ERR6_HUMAN;tr|E7ERH4|E7ERH4_HUMAN;tr|E7EU01|E7EU01_HUMAN	sp|Q13409|DC1I2_HUMAN;tr|E7EQL5|E7EQL5_HUMAN;tr|E7EV09|E7EV09_HUMAN	Q13409	Cytoplasmic dynein 1 intermediate chain 2	sp|Q13409|DC1I2_HUMAN Cytoplasmic dynein 1 intermediate chain 2 OS=Homo sapiens OX=9606 GN=DYNC1I2 PE=1 SV=3;tr|E7EQL5|E7EQL5_HUMAN Cytoplasmic dynein 1 intermediate chain 2 (Fragment) OS=Homo sapiens OX=9606 GN=DYNC1I2 PE=1 SV=1;tr|E7EV09|E7EV09_HUMAN Cyt	DYNC1I2	0.847863	-1.17944
0.832263	1.4091	-0.298516	0.814268	-0.243375	0.0065947	-0.851333	-1.669	DOWN	+	8h Q7_8h DMSO	Discard	Discard	Discard_Discard	Keep	Discard_Discard_Keep	15	15	2	49.8	49.8	5.3	33.781	0	201.91	40992000000	303	1.43144	-0.24167	-2.66992	tr|B1AK88|B1AK88_HUMAN	tr|B1AK88|B1AK88_HUMAN	B1AK88	F-actin-capping protein subunit beta	tr|B1AK88|B1AK88_HUMAN F-actin-capping protein subunit beta OS=Homo sapiens OX=9606 GN=CAPZB PE=1 SV=1	CAPZB	0.845766	-1.18236
1.60975	0.0650541	1.32773	-0.315958	-1.23878	-0.183935	-0.336351	-0.927503	DOWN	+	8h Q7_8h DMSO	Discard	Discard	Discard_Discard	Keep	Discard_Discard_Keep	6	6	6	9	9	9	85.98	0	13.849	1063300000	19	1.34806	-0.244872	-2.52687	sp|Q9Y5S1|TRPV2_HUMAN;tr|H7BZK2|H7BZK2_HUMAN	sp|Q9Y5S1|TRPV2_HUMAN;tr|H7BZK2|H7BZK2_HUMAN	Q9Y5S1	Transient receptor potential cation channel subfamily V member 2	sp|Q9Y5S1|TRPV2_HUMAN Transient receptor potential cation channel subfamily V member 2 OS=Homo sapiens OX=9606 GN=TRPV2 PE=1 SV=1;tr|H7BZK2|H7BZK2_HUMAN Transient receptor potential cation channel subfamily V member 2 (Fragment) OS=Homo sapiens OX=9606 GN=	TRPV2	0.843891	-1.18499
0.172745	0.713784	1.23173	1.18425	-1.37623	-1.14735	-0.272676	-0.506246	DOWN	+	8h Q7_8h DMSO	Discard	Discard	Discard_Discard	Keep	Discard_Discard_Keep	11	11	10	25	25	23.3	60.13	0	47.842	7739900000	122	2.43245	-0.247233	-4.59936	sp|O75131|CPNE3_HUMAN;tr|A0A087WYQ3|A0A087WYQ3_HUMAN;tr|H0YB26|H0YB26_HUMAN;tr|E5RHZ0|E5RHZ0_HUMAN;tr|A0A087WXR6|A0A087WXR6_HUMAN;tr|A0A087WUS8|A0A087WUS8_HUMAN;tr|E5RFT7|E5RFT7_HUMAN;sp|Q96FN4|CPNE2_HUMAN;sp|Q8IYJ1|CPNE9_HUMAN;sp|Q96A23|CPNE4_HUMAN;sp|O95741|CPNE6_HUMAN;sp|Q9UBL6|CPNE7_HUMAN	sp|O75131|CPNE3_HUMAN;tr|A0A087WYQ3|A0A087WYQ3_HUMAN	O75131	Copine-3	sp|O75131|CPNE3_HUMAN Copine-3 OS=Homo sapiens OX=9606 GN=CPNE3 PE=1 SV=1;tr|A0A087WYQ3|A0A087WYQ3_HUMAN Copine-3 (Fragment) OS=Homo sapiens OX=9606 GN=CPNE3 PE=1 SV=1	CPNE3	0.842511	-1.18693
0.0386116	1.62411	0.0129145	1.05084	-1.22415	0.112141	-0.337133	-1.27733	DOWN	+	8h Q7_8h DMSO	Discard	Discard	Discard_Discard	Keep	Discard_Discard_Keep	27	6	1	75.3	23.1	2.7	49.83	0	313.13	93208000000	235	1.39445	-0.251142	-2.60624	sp|P68371|TBB4B_HUMAN	sp|P68371|TBB4B_HUMAN	P68371	Tubulin beta-4B chain	sp|P68371|TBB4B_HUMAN Tubulin beta-4B chain OS=Homo sapiens OX=9606 GN=TUBB4B PE=1 SV=1	TUBB4B	0.840231	-1.19015
0.209968	2.02498	0.374245	0.205778	-0.399673	-0.20754	-0.97529	-1.23247	DOWN	+	8h Q7_8h DMSO	Discard	Discard	Discard_Discard	Keep	Discard_Discard_Keep	13	13	12	26.3	26.3	25.1	63.182	0	58.492	4600200000	99	1.50481	-0.253753	-2.79732	sp|O95793|STAU1_HUMAN;tr|Q5JW30|Q5JW30_HUMAN;tr|Q5JW28|Q5JW28_HUMAN;tr|F6UDC6|F6UDC6_HUMAN;tr|E7EVI1|E7EVI1_HUMAN	sp|O95793|STAU1_HUMAN;tr|Q5JW30|Q5JW30_HUMAN	O95793	Double-stranded RNA-binding protein Staufen homolog 1	sp|O95793|STAU1_HUMAN Double-stranded RNA-binding protein Staufen homolog 1 OS=Homo sapiens OX=9606 GN=STAU1 PE=1 SV=2;tr|Q5JW30|Q5JW30_HUMAN Double-stranded RNA-binding protein Staufen homolog 1 OS=Homo sapiens OX=9606 GN=STAU1 PE=1 SV=1	STAU1	0.838712	-1.1923
1.40581	1.17045	-0.0361295	0.717901	-0.992345	-1.10159	-0.943467	-0.220631	DOWN	+	8h Q7_8h DMSO	Discard	Discard	Discard_Discard	Keep	Discard_Discard_Keep	13	13	13	16	16	16	121.89	0	44.82	4626600000	63	2.3108	-0.265844	-4.33748	sp|Q9NZB2|F120A_HUMAN;tr|A0A0C4DG79|A0A0C4DG79_HUMAN;tr|A0A0C4DH52|A0A0C4DH52_HUMAN;tr|A0A494C0Y9|A0A494C0Y9_HUMAN;sp|Q5T035|CI129_HUMAN	sp|Q9NZB2|F120A_HUMAN	Q9NZB2	Constitutive coactivator of PPAR-gamma-like protein 1	sp|Q9NZB2|F120A_HUMAN Constitutive coactivator of PPAR-gamma-like protein 1 OS=Homo sapiens OX=9606 GN=FAM120A PE=1 SV=2	FAM120A	0.831712	-1.20234
1.42884	1.09243	0.243547	0.106362	-0.49336	-0.93139	0.153542	-1.59997	DOWN	+	8h Q7_8h DMSO	Discard	Discard	Discard_Discard	Keep	Discard_Discard_Keep	12	12	12	19.2	19.2	19.2	85.737	0	56.636	5466700000	93	1.58101	-0.270273	-2.93132	sp|Q9NW13|RBM28_HUMAN;tr|C9JE21|C9JE21_HUMAN;tr|C9JAA9|C9JAA9_HUMAN;tr|H7C5G8|H7C5G8_HUMAN	sp|Q9NW13|RBM28_HUMAN	Q9NW13	RNA-binding protein 28	sp|Q9NW13|RBM28_HUMAN RNA-binding protein 28 OS=Homo sapiens OX=9606 GN=RBM28 PE=1 SV=3	RBM28	0.829163	-1.20604
0.447307	1.47186	0.698466	0.512383	-0.632009	-0.540408	-0.180175	-1.77742	DOWN	+	8h Q7_8h DMSO	Discard	Discard	Discard_Discard	Keep	Discard_Discard_Keep	18	18	15	39	39	35.1	69.72	0	102.5	13126000000	167	2.01658	-0.287188	-3.73974	sp|P51114|FXR1_HUMAN;tr|B4DXZ6|B4DXZ6_HUMAN;tr|E9PFF5|E9PFF5_HUMAN;tr|E7EU85|E7EU85_HUMAN;tr|H7C4S4|H7C4S4_HUMAN;tr|C9JAJ4|C9JAJ4_HUMAN;tr|C9JZE0|C9JZE0_HUMAN;tr|C9JY20|C9JY20_HUMAN;tr|C9IZ22|C9IZ22_HUMAN	sp|P51114|FXR1_HUMAN;tr|B4DXZ6|B4DXZ6_HUMAN;tr|E9PFF5|E9PFF5_HUMAN;tr|E7EU85|E7EU85_HUMAN	P51114	Fragile X mental retardation syndrome-related protein 1	sp|P51114|FXR1_HUMAN Fragile X mental retardation syndrome-related protein 1 OS=Homo sapiens OX=9606 GN=FXR1 PE=1 SV=3;tr|B4DXZ6|B4DXZ6_HUMAN Fragile X mental retardation syndrome-related protein 1 OS=Homo sapiens OX=9606 GN=FXR1 PE=1 SV=1;tr|E9PFF5|E9PFF5	FXR1	0.819498	-1.22026
-0.208039	2.00328	0.597711	0.486935	-0.531228	-0.415806	-1.0808	-0.852056	DOWN	+	8h Q7_8h DMSO	Discard	Discard	Discard_Discard	Keep	Discard_Discard_Keep	12	12	12	40.9	40.9	40.9	33.935	0	80.929	7127000000	123	1.59328	-0.287276	-2.95309	tr|A0A1W2PPZ5|A0A1W2PPZ5_HUMAN;sp|P23193|TCEA1_HUMAN;tr|A0A1W2PRL9|A0A1W2PRL9_HUMAN;tr|E5RIS7|E5RIS7_HUMAN;tr|E5RJ93|E5RJ93_HUMAN;tr|B7Z4S1|B7Z4S1_HUMAN;tr|A0A0A0MT58|A0A0A0MT58_HUMAN;sp|Q15560|TCEA2_HUMAN;tr|E5RK46|E5RK46_HUMAN;tr|A0A1W2PS15|A0A1W2PS15_HUMAN;tr|E5RFI1|E5RFI1_HUMAN;tr|A0A1W2PPV7|A0A1W2PPV7_HUMAN;tr|Q5JRI7|Q5JRI7_HUMAN	tr|A0A1W2PPZ5|A0A1W2PPZ5_HUMAN;sp|P23193|TCEA1_HUMAN;tr|A0A1W2PRL9|A0A1W2PRL9_HUMAN	A0A1W2PPZ5	Transcription elongation factor A protein 1	tr|A0A1W2PPZ5|A0A1W2PPZ5_HUMAN Transcription elongation factor A protein 1 OS=Homo sapiens OX=9606 GN=TCEA1 PE=1 SV=1;sp|P23193|TCEA1_HUMAN Transcription elongation factor A protein 1 OS=Homo sapiens OX=9606 GN=TCEA1 PE=1 SV=2;tr|A0A1W2PRL9|A0A1W2PRL9_HUMA	TCEA1	0.819448	-1.22033
0.378131	1.60792	0.779462	0.613699	-1.32095	-0.643339	-0.454851	-0.960073	DOWN	+	8h Q7_8h DMSO	Discard	Discard	Discard_Discard	Keep	Discard_Discard_Keep	28	24	24	41.3	36.9	36.9	69.948	0	67.167	12118000000	236	2.67562	-0.288452	-5.15233	sp|Q03252|LMNB2_HUMAN	sp|Q03252|LMNB2_HUMAN	Q03252	Lamin-B2	sp|Q03252|LMNB2_HUMAN Lamin-B2 OS=Homo sapiens OX=9606 GN=LMNB2 PE=1 SV=4	LMNB2	0.81878	-1.22133
0.778897	1.5528	0.817566	0.170958	-1.31309	-0.453868	-0.504605	-1.04866	DOWN	+	8h Q7_8h DMSO	Discard	Discard	Discard_Discard	Keep	Discard_Discard_Keep	11	11	11	28	28	28	50.519	0	84.939	5293300000	122	2.48447	-0.290443	-4.71427	tr|I3L0H8|I3L0H8_HUMAN;sp|Q9NUU7|DD19A_HUMAN;tr|F6QDS0|F6QDS0_HUMAN;sp|Q9UMR2|DD19B_HUMAN;tr|H3BQK0|H3BQK0_HUMAN;tr|H3BN59|H3BN59_HUMAN;tr|I3L352|I3L352_HUMAN;tr|H3BTB3|H3BTB3_HUMAN;tr|H3BMQ5|H3BMQ5_HUMAN;tr|J3QRH0|J3QRH0_HUMAN;tr|H3BSL8|H3BSL8_HUMAN	tr|I3L0H8|I3L0H8_HUMAN;sp|Q9NUU7|DD19A_HUMAN;tr|F6QDS0|F6QDS0_HUMAN;sp|Q9UMR2|DD19B_HUMAN;tr|H3BQK0|H3BQK0_HUMAN;tr|H3BN59|H3BN59_HUMAN;tr|I3L352|I3L352_HUMAN	I3L0H8	ATP-dependent RNA helicase DDX19A	tr|I3L0H8|I3L0H8_HUMAN ATP-dependent RNA helicase DDX19A OS=Homo sapiens OX=9606 GN=DDX19A PE=1 SV=1;sp|Q9NUU7|DD19A_HUMAN ATP-dependent RNA helicase DDX19A OS=Homo sapiens OX=9606 GN=DDX19A PE=1 SV=1;tr|F6QDS0|F6QDS0_HUMAN RNA helicase OS=Homo sapiens OX=	DDX19A	0.817651	-1.22302
0.192501	1.62383	-0.118074	1.31329	-1.14156	-0.405702	-0.886464	-0.577825	DOWN	+	8h Q7_8h DMSO	Discard	Discard	Discard_Discard	Keep	Discard_Discard_Keep	20	20	20	29.9	29.9	29.9	101.43	0	130.26	8395300000	147	1.79691	-0.290601	-3.32213	sp|Q7Z2W4|ZCCHV_HUMAN;tr|C9J6P4|C9J6P4_HUMAN;tr|A0A7P0T8C6|A0A7P0T8C6_HUMAN;tr|H7C5K1|H7C5K1_HUMAN;tr|G5E9U9|G5E9U9_HUMAN;sp|Q9H0J9|PAR12_HUMAN	sp|Q7Z2W4|ZCCHV_HUMAN;tr|C9J6P4|C9J6P4_HUMAN;tr|A0A7P0T8C6|A0A7P0T8C6_HUMAN	Q7Z2W4	Zinc finger CCCH-type antiviral protein 1	sp|Q7Z2W4|ZCCHV_HUMAN Zinc finger CCCH-type antiviral protein 1 OS=Homo sapiens OX=9606 GN=ZC3HAV1 PE=1 SV=3;tr|C9J6P4|C9J6P4_HUMAN Zinc finger CCCH-type antiviral protein 1 OS=Homo sapiens OX=9606 GN=ZC3HAV1 PE=1 SV=1;tr|A0A7P0T8C6|A0A7P0T8C6_HUMAN Zinc f	ZC3HAV1	0.817561	-1.22315
0.585633	1.69787	-0.437733	0.805655	-0.369928	-0.105048	-0.631487	-1.54496	DOWN	+	8h Q7_8h DMSO	Discard	Discard	Discard_Discard	Keep	Discard_Discard_Keep	10	1	1	69.7	9.2	9.2	17.149	0	37.73	36662000000	46	1.30877	-0.290806	-2.46003	sp|P15531|NDKA_HUMAN	sp|P15531|NDKA_HUMAN	P15531	Nucleoside diphosphate kinase A	sp|P15531|NDKA_HUMAN Nucleoside diphosphate kinase A OS=Homo sapiens OX=9606 GN=NME1 PE=1 SV=1	NME1	0.817445	-1.22332
0.487102	1.01115	0.178782	1.55751	-0.696202	-0.435215	-1.497	-0.606132	DOWN	+	8h Q7_8h DMSO	Discard	Discard	Discard_Discard	Keep	Discard_Discard_Keep	53	53	52	56.5	56.5	55.9	152.45	0	323.31	50367000000	768	2.25116	-0.291963	-4.21237	sp|Q9P2E9|RRBP1_HUMAN;tr|A0A087WVV2|A0A087WVV2_HUMAN;tr|F8W7S5|F8W7S5_HUMAN;tr|A0A087WU26|A0A087WU26_HUMAN;tr|A2A2S5|A2A2S5_HUMAN;tr|V9GY78|V9GY78_HUMAN;REV__sp|Q9P2M7|CING_HUMAN;tr|H9KV85|H9KV85_HUMAN	sp|Q9P2E9|RRBP1_HUMAN;tr|A0A087WVV2|A0A087WVV2_HUMAN;tr|F8W7S5|F8W7S5_HUMAN	Q9P2E9	Ribosome-binding protein 1	sp|Q9P2E9|RRBP1_HUMAN Ribosome-binding protein 1 OS=Homo sapiens OX=9606 GN=RRBP1 PE=1 SV=5;tr|A0A087WVV2|A0A087WVV2_HUMAN Ribosome-binding protein 1 OS=Homo sapiens OX=9606 GN=RRBP1 PE=1 SV=1;tr|F8W7S5|F8W7S5_HUMAN Ribosome-binding protein 1 OS=Homo sapie	RRBP1	0.81679	-1.2243
1.53341	-0.172521	1.32148	-0.00414256	0.218051	-0.838395	-0.980617	-1.07727	DOWN	+	8h Q7_8h DMSO	Discard	Discard	Discard_Discard	Keep	Discard_Discard_Keep	9	9	9	13.5	13.5	13.5	89.13	0	22.8	1522600000	45	1.3386	-0.295874	-2.51076	sp|O75152|ZC11A_HUMAN;tr|E9PQ61|E9PQ61_HUMAN;tr|E9PBY7|E9PBY7_HUMAN;tr|A0A1W2PPR9|A0A1W2PPR9_HUMAN	sp|O75152|ZC11A_HUMAN;tr|E9PQ61|E9PQ61_HUMAN	O75152	Zinc finger CCCH domain-containing protein 11A	sp|O75152|ZC11A_HUMAN Zinc finger CCCH domain-containing protein 11A OS=Homo sapiens OX=9606 GN=ZC3H11A PE=1 SV=3;tr|E9PQ61|E9PQ61_HUMAN Zinc finger CCCH domain-containing protein 11A OS=Homo sapiens OX=9606 GN=ZC3H11A PE=1 SV=1	ZC3H11A	0.814579	-1.22763
0.950441	0.978902	-0.59464	1.38342	-0.191716	-0.715501	-1.48965	-0.321262	DOWN	+	8h Q7_8h DMSO	Discard	Discard	Discard_Discard	Keep	Discard_Discard_Keep	4	4	4	10.2	10.2	10.2	54.557	0	36.244	1180400000	39	1.38458	-0.298469	-2.58932	sp|Q9NQZ2|SAS10_HUMAN	sp|Q9NQZ2|SAS10_HUMAN	Q9NQZ2	Something about silencing protein 10	sp|Q9NQZ2|SAS10_HUMAN Something about silencing protein 10 OS=Homo sapiens OX=9606 GN=UTP3 PE=1 SV=1	UTP3	0.813115	-1.22984
0.687676	1.18385	0.680199	0.322171	0.276525	-0.47122	-1.91907	-0.760123	DOWN	+	8h Q7_8h DMSO	Discard	Discard	Discard_Discard	Keep	Discard_Discard_Keep	4	4	4	25.3	25.3	25.3	22.092	0	92.67	2699100000	64	1.58481	-0.303159	-2.93807	sp|O43583|DENR_HUMAN;tr|F8VVL1|F8VVL1_HUMAN	sp|O43583|DENR_HUMAN;tr|F8VVL1|F8VVL1_HUMAN	O43583	Density-regulated protein	sp|O43583|DENR_HUMAN Density-regulated protein OS=Homo sapiens OX=9606 GN=DENR PE=1 SV=2;tr|F8VVL1|F8VVL1_HUMAN Density-regulated protein OS=Homo sapiens OX=9606 GN=DENR PE=1 SV=1	DENR	0.810476	-1.23384
1.38557	1.01112	0.611707	-0.03271	-0.342742	-0.443175	-0.398053	-1.79172	DOWN	+	8h Q7_8h DMSO	Discard	Discard	Discard_Discard	Keep	Discard_Discard_Keep	10	10	10	60.4	60.4	60.4	26.458	0	66.019	7651100000	141	1.7378	-0.313585	-3.21335	sp|P41227|NAA10_HUMAN;tr|F8W808|F8W808_HUMAN;tr|A8MWP7|A8MWP7_HUMAN;tr|C9JW55|C9JW55_HUMAN;tr|C9JN83|C9JN83_HUMAN;sp|Q9BSU3|NAA11_HUMAN;tr|H0Y8T0|H0Y8T0_HUMAN	sp|P41227|NAA10_HUMAN;tr|F8W808|F8W808_HUMAN;tr|A8MWP7|A8MWP7_HUMAN	P41227	N-alpha-acetyltransferase 10	sp|P41227|NAA10_HUMAN N-alpha-acetyltransferase 10 OS=Homo sapiens OX=9606 GN=NAA10 PE=1 SV=1;tr|F8W808|F8W808_HUMAN N-alpha-acetyltransferase 10 OS=Homo sapiens OX=9606 GN=NAA10 PE=1 SV=1;tr|A8MWP7|A8MWP7_HUMAN N-alpha-acetyltransferase 10 OS=Homo sapiens	NAA10	0.80464	-1.24279
0.431981	0.860032	0.236304	1.18454	-0.238979	0.145994	-2.05306	-0.566821	DOWN	+	8h Q7_8h DMSO	Discard	Discard	Discard_Discard	Keep	Discard_Discard_Keep	4	4	4	24.9	24.9	24.9	22.478	0	7.6668	1933200000	21	1.3784	-0.317044	-2.57874	sp|Q8NBT2|SPC24_HUMAN;tr|K7EJH0|K7EJH0_HUMAN;tr|K7EMX1|K7EMX1_HUMAN;tr|K7EJV2|K7EJV2_HUMAN;tr|K7ESQ2|K7ESQ2_HUMAN;tr|K7ERQ7|K7ERQ7_HUMAN;tr|A0A0A0MSN0|A0A0A0MSN0_HUMAN	sp|Q8NBT2|SPC24_HUMAN;tr|K7EJH0|K7EJH0_HUMAN;tr|K7EMX1|K7EMX1_HUMAN;tr|K7EJV2|K7EJV2_HUMAN;tr|K7ESQ2|K7ESQ2_HUMAN;tr|K7ERQ7|K7ERQ7_HUMAN;tr|A0A0A0MSN0|A0A0A0MSN0_HUMAN	Q8NBT2	Kinetochore protein Spc24	sp|Q8NBT2|SPC24_HUMAN Kinetochore protein Spc24 OS=Homo sapiens OX=9606 GN=SPC24 PE=1 SV=2;tr|K7EJH0|K7EJH0_HUMAN Kinetochore protein Spc24 (Fragment) OS=Homo sapiens OX=9606 GN=SPC24 PE=1 SV=1;tr|K7EMX1|K7EMX1_HUMAN Kinetochore protein Spc24 (Fragment) OS	SPC24	0.802713	-1.24578
0.533749	1.56378	0.945899	-0.234856	-0.166746	-1.56008	-0.171363	-0.910385	DOWN	+	8h Q7_8h DMSO	Discard	Discard	Discard_Discard	Keep	Discard_Discard_Keep	8	8	8	13.8	13.8	13.8	93.52	0	17.634	1540200000	20	1.49646	-0.326679	-2.78274	tr|A0A6Q8PHE5|A0A6Q8PHE5_HUMAN;tr|A0A1B0GVL3|A0A1B0GVL3_HUMAN;sp|Q05086|UBE3A_HUMAN;tr|A0A0D9SG77|A0A0D9SG77_HUMAN;tr|A0A0D9SG63|A0A0D9SG63_HUMAN;tr|A0A0D9SES7|A0A0D9SES7_HUMAN;tr|A0A0D9SF91|A0A0D9SF91_HUMAN;tr|S4R306|S4R306_HUMAN	tr|A0A6Q8PHE5|A0A6Q8PHE5_HUMAN;tr|A0A1B0GVL3|A0A1B0GVL3_HUMAN;sp|Q05086|UBE3A_HUMAN;tr|A0A0D9SG77|A0A0D9SG77_HUMAN	A0A6Q8PHE5	Ubiquitin-protein ligase E3A	tr|A0A6Q8PHE5|A0A6Q8PHE5_HUMAN Ubiquitin-protein ligase E3A OS=Homo sapiens OX=9606 GN=UBE3A PE=1 SV=1;tr|A0A1B0GVL3|A0A1B0GVL3_HUMAN Ubiquitin-protein ligase E3A OS=Homo sapiens OX=9606 GN=UBE3A PE=1 SV=1;sp|Q05086|UBE3A_HUMAN Ubiquitin-protein ligase E3A	UBE3A	0.79737	-1.25412
0.979455	1.3608	-0.191381	0.929825	-0.898444	0.0444944	-1.15576	-1.06899	DOWN	+	8h Q7_8h DMSO	Discard	Discard	Discard_Discard	Keep	Discard_Discard_Keep	8	8	8	31.5	31.5	31.5	40.556	0	68.786	2667800000	60	1.91636	-0.333072	-3.54646	sp|P40938|RFC3_HUMAN;tr|A0A087X270|A0A087X270_HUMAN	sp|P40938|RFC3_HUMAN	P40938	Replication factor C subunit 3	sp|P40938|RFC3_HUMAN Replication factor C subunit 3 OS=Homo sapiens OX=9606 GN=RFC3 PE=1 SV=2	RFC3	0.793844	-1.25969
0.10741	1.82681	-0.0297185	0.865044	-0.16504	-0.351321	-0.800275	-1.45291	DOWN	+	8h Q7_8h DMSO	Discard	Discard	Discard_Discard	Keep	Discard_Discard_Keep	6	6	6	28.5	28.5	28.5	30.993	0	60.387	6588600000	87	1.4468	-0.333372	-2.69647	sp|P20645|MPRD_HUMAN;tr|F5GX30|F5GX30_HUMAN;tr|F5GXE0|F5GXE0_HUMAN;tr|H0YGE9|H0YGE9_HUMAN;tr|F5GXU0|F5GXU0_HUMAN;tr|F5H883|F5H883_HUMAN;tr|H0YF90|H0YF90_HUMAN;tr|F5H4U1|F5H4U1_HUMAN;tr|H0YGT2|H0YGT2_HUMAN	sp|P20645|MPRD_HUMAN;tr|F5GX30|F5GX30_HUMAN	P20645	Cation-dependent mannose-6-phosphate receptor	sp|P20645|MPRD_HUMAN Cation-dependent mannose-6-phosphate receptor OS=Homo sapiens OX=9606 GN=M6PR PE=1 SV=1;tr|F5GX30|F5GX30_HUMAN Cation-dependent mannose-6-phosphate receptor OS=Homo sapiens OX=9606 GN=M6PR PE=1 SV=2	M6PR	0.793679	-1.25995
0.641764	1.62964	-0.383216	0.800422	-0.935913	0.130142	-1.43105	-0.451785	DOWN	+	8h Q7_8h DMSO	Discard	Discard	Discard_Discard	Keep	Discard_Discard_Keep	14	8	7	27	15.6	13.7	68.934	0	17.574	1376800000	26	1.35038	-0.333964	-2.53084	sp|Q9H0B6|KLC2_HUMAN;tr|A8MZ87|A8MZ87_HUMAN;tr|E9PQ02|E9PQ02_HUMAN;tr|A8MX29|A8MX29_HUMAN;tr|E9PP09|E9PP09_HUMAN;tr|C9JZE5|C9JZE5_HUMAN;tr|C9JHT2|C9JHT2_HUMAN;tr|E9PM83|E9PM83_HUMAN;tr|C9J8T5|C9J8T5_HUMAN;tr|E9PI24|E9PI24_HUMAN	sp|Q9H0B6|KLC2_HUMAN;tr|A8MZ87|A8MZ87_HUMAN	Q9H0B6	Kinesin light chain 2	sp|Q9H0B6|KLC2_HUMAN Kinesin light chain 2 OS=Homo sapiens OX=9606 GN=KLC2 PE=1 SV=1;tr|A8MZ87|A8MZ87_HUMAN Kinesin light chain OS=Homo sapiens OX=9606 GN=KLC2 PE=1 SV=1	KLC2	0.793354	-1.26047
0.761247	0.571003	1.43723	0.15715	-1.4486	0.361348	-0.715414	-1.12397	DOWN	+	8h Q7_8h DMSO	Discard	Discard	Discard_Discard	Keep	Discard_Discard_Keep	4	1	1	20.6	8.1	8.1	15.43	0	5.4402	24724000000	41	1.66152	-0.337035	-3.07504	sp|Q5TEC6|H3PS2_HUMAN;tr|A0A590UJL8|A0A590UJL8_HUMAN	sp|Q5TEC6|H3PS2_HUMAN	Q5TEC6	Histone HIST2H3PS2	sp|Q5TEC6|H3PS2_HUMAN Histone HIST2H3PS2 OS=Homo sapiens OX=9606 GN=H3-2 PE=1 SV=1	H3-2	0.791667	-1.26316
0.665668	0.612673	1.23254	0.586316	-0.98452	-1.03182	0.381679	-1.46253	DOWN	+	8h Q7_8h DMSO	Discard	Discard	Discard_Discard	Keep	Discard_Discard_Keep	2	2	2	13.7	13.7	13.7	17.49	0	9.1102	7608800000	47	1.95151	-0.337985	-3.61371	sp|P30049|ATPD_HUMAN	sp|P30049|ATPD_HUMAN	P30049	ATP synthase subunit delta, mitochondrial	sp|P30049|ATPD_HUMAN ATP synthase subunit delta, mitochondrial OS=Homo sapiens OX=9606 GN=ATP5F1D PE=1 SV=2	ATP5F1D	0.791146	-1.26399
0.193822	1.34418	0.842801	0.881429	-0.561531	-0.676649	-0.361315	-1.66273	DOWN	+	8h Q7_8h DMSO	Discard	Discard	Discard_Discard	Keep	Discard_Discard_Keep	8	5	5	17.1	12.8	12.8	65.695	0	33.217	2101900000	34	2.32177	-0.340842	-4.36071	sp|Q9UHD9|UBQL2_HUMAN	sp|Q9UHD9|UBQL2_HUMAN	Q9UHD9	Ubiquilin-2	sp|Q9UHD9|UBQL2_HUMAN Ubiquilin-2 OS=Homo sapiens OX=9606 GN=UBQLN2 PE=1 SV=2	UBQLN2	0.78958	-1.2665
0.890331	0.220012	0.502169	1.46683	-1.72035	-0.223082	-0.792275	-0.343635	DOWN	+	8h Q7_8h DMSO	Discard	Discard	Discard_Discard	Keep	Discard_Discard_Keep	15	15	15	33.5	33.5	33.5	60.234	0	39.149	6241100000	64	1.91757	-0.344182	-3.54876	sp|Q02318|CP27A_HUMAN;tr|C9J1K5|C9J1K5_HUMAN;tr|F8WD90|F8WD90_HUMAN	sp|Q02318|CP27A_HUMAN	Q02318	Sterol 26-hydroxylase, mitochondrial	sp|Q02318|CP27A_HUMAN Sterol 26-hydroxylase, mitochondrial OS=Homo sapiens OX=9606 GN=CYP27A1 PE=1 SV=1	CYP27A1	0.787755	-1.26943
0.580919	1.31892	0.811234	0.691051	-0.144653	-0.790699	-1.45555	-1.01123	DOWN	+	8h Q7_8h DMSO	Discard	Discard	Discard_Discard	Keep	Discard_Discard_Keep	9	9	9	20.3	20.3	20.3	65.071	0	34.226	1854300000	49	2.75865	-0.357028	-5.35084	sp|Q92696|PGTA_HUMAN;tr|H0YLH3|H0YLH3_HUMAN;tr|H0YKP6|H0YKP6_HUMAN;tr|H0YKZ8|H0YKZ8_HUMAN;tr|H0YMG5|H0YMG5_HUMAN;tr|H0YLG7|H0YLG7_HUMAN	sp|Q92696|PGTA_HUMAN;tr|H0YLH3|H0YLH3_HUMAN	Q92696	Geranylgeranyl transferase type-2 subunit alpha	sp|Q92696|PGTA_HUMAN Geranylgeranyl transferase type-2 subunit alpha OS=Homo sapiens OX=9606 GN=RABGGTA PE=1 SV=2;tr|H0YLH3|H0YLH3_HUMAN Geranylgeranyl transferase type-2 subunit alpha OS=Homo sapiens OX=9606 GN=RABGGTA PE=1 SV=1	RABGGTA	0.780771	-1.28078
1.45928	0.965373	0.0128871	0.417459	0.194809	-1.26553	-1.40827	-0.376019	DOWN	+	8h Q7_8h DMSO	Discard	Discard	Discard_Discard	Keep	Discard_Discard_Keep	11	11	11	15	15	15	85.852	0	39.515	2305900000	67	1.55855	-0.361337	-2.89163	sp|O43719|HTSF1_HUMAN;tr|Q5H919|Q5H919_HUMAN;tr|Q5H918|Q5H918_HUMAN	sp|O43719|HTSF1_HUMAN	O43719	HIV Tat-specific factor 1	sp|O43719|HTSF1_HUMAN HIV Tat-specific factor 1 OS=Homo sapiens OX=9606 GN=HTATSF1 PE=1 SV=1	HTATSF1	0.778443	-1.28462
0.438402	0.82485	0.608538	0.981659	-1.22515	0.191273	-1.80434	-0.0152334	DOWN	+	8h Q7_8h DMSO	Discard	Discard	Discard_Discard	Keep	Discard_Discard_Keep	6	6	6	16.9	16.9	16.9	55.261	0	13.381	661070000	35	1.55641	-0.361607	-2.88787	sp|Q86WB0|NIPA_HUMAN;tr|C9J0I9|C9J0I9_HUMAN;tr|F8WAU5|F8WAU5_HUMAN	sp|Q86WB0|NIPA_HUMAN;tr|C9J0I9|C9J0I9_HUMAN	Q86WB0	Nuclear-interacting partner of ALK	sp|Q86WB0|NIPA_HUMAN Nuclear-interacting partner of ALK OS=Homo sapiens OX=9606 GN=ZC3HC1 PE=1 SV=1;tr|C9J0I9|C9J0I9_HUMAN Nuclear-interacting partner of ALK OS=Homo sapiens OX=9606 GN=ZC3HC1 PE=1 SV=1	ZC3HC1	0.778297	-1.28486
0.480594	1.04242	0.346055	1.25487	-0.624724	0.169086	-1.26635	-1.40194	DOWN	+	8h Q7_8h DMSO	Discard	Discard	Discard_Discard	Keep	Discard_Discard_Keep	11	11	10	9.5	9.5	8.6	139.88	0	37.425	2014600000	81	2.00425	-0.368696	-3.71569	sp|O95239|KIF4A_HUMAN;sp|Q2VIQ3|KIF4B_HUMAN;tr|Q5JRK0|Q5JRK0_HUMAN;tr|H0Y718|H0Y718_HUMAN;sp|Q6ZMV9|KIF6_HUMAN	sp|O95239|KIF4A_HUMAN	O95239	Chromosome-associated kinesin KIF4A	sp|O95239|KIF4A_HUMAN Chromosome-associated kinesin KIF4A OS=Homo sapiens OX=9606 GN=KIF4A PE=1 SV=3	KIF4A	0.774482	-1.29119
0.610401	1.76337	0.754179	-0.284044	-0.197676	-0.519916	-0.676825	-1.44948	DOWN	+	8h Q7_8h DMSO	Discard	Discard	Discard_Discard	Keep	Discard_Discard_Keep	9	9	9	12	12	12	124.2	0	27.093	1455700000	18	1.54339	-0.381287	-2.86493	sp|Q9NQW6|ANLN_HUMAN;tr|H7C3S1|H7C3S1_HUMAN;tr|C9JJT6|C9JJT6_HUMAN;tr|H7C1C2|H7C1C2_HUMAN	sp|Q9NQW6|ANLN_HUMAN	Q9NQW6	Anillin	sp|Q9NQW6|ANLN_HUMAN Anillin OS=Homo sapiens OX=9606 GN=ANLN PE=1 SV=2	ANLN	0.767752	-1.3025
0.567288	0.676894	0.156007	1.74518	-0.590766	-0.223742	-1.29674	-1.03413	DOWN	+	8h Q7_8h DMSO	Discard	Discard	Discard_Discard	Keep	Discard_Discard_Keep	9	9	9	48.1	48.1	48.1	29.909	0	47.07	3066500000	58	2.04829	-0.383752	-3.80192	sp|Q8WXX5|DNJC9_HUMAN	sp|Q8WXX5|DNJC9_HUMAN	Q8WXX5	DnaJ homolog subfamily C member 9	sp|Q8WXX5|DNJC9_HUMAN DnaJ homolog subfamily C member 9 OS=Homo sapiens OX=9606 GN=DNAJC9 PE=1 SV=1	DNAJC9	0.766442	-1.30473
0.685063	0.342098	0.402057	1.52264	-0.413258	-0.623092	-0.0802686	-1.83524	DOWN	+	8h Q7_8h DMSO	Discard	Discard	Discard_Discard	Keep	Discard_Discard_Keep	3	3	3	7.9	7.9	7.9	58.267	0	7.2257	391250000	19	1.70012	-0.413116	-3.14475	sp|Q9UMX9|S45A2_HUMAN;tr|A0A0G2JSD6|A0A0G2JSD6_HUMAN;tr|D6RGY6|D6RGY6_HUMAN;tr|D6RBP8|D6RBP8_HUMAN	sp|Q9UMX9|S45A2_HUMAN	Q9UMX9	Membrane-associated transporter protein	sp|Q9UMX9|S45A2_HUMAN Membrane-associated transporter protein OS=Homo sapiens OX=9606 GN=SLC45A2 PE=2 SV=2	SLC45A2	0.751	-1.33156
1.08154	1.43322	0.765297	0.184876	-1.09543	-0.818625	-0.571028	-0.979855	DOWN	+	8h Q7_8h DMSO	Discard	Discard	Discard_Discard	Keep	Discard_Discard_Keep	8	8	8	15.8	15.8	15.8	73.747	0	45.278	1601700000	48	3.01952	-0.443552	-6.01011	sp|Q9BW19|KIFC1_HUMAN;tr|A2AB20|A2AB20_HUMAN;tr|A0A140T9E6|A0A140T9E6_HUMAN;tr|A0A087X1W5|A0A087X1W5_HUMAN	sp|Q9BW19|KIFC1_HUMAN	Q9BW19	Kinesin-like protein KIFC1	sp|Q9BW19|KIFC1_HUMAN Kinesin-like protein KIFC1 OS=Homo sapiens OX=9606 GN=KIFC1 PE=1 SV=2	KIFC1	0.735322	-1.35995
0.936197	0.618533	0.519392	1.2012	-0.877282	-0.0582166	-0.661049	-1.67878	DOWN	+	8h Q7_8h DMSO	Discard	Discard	Discard_Discard	Keep	Discard_Discard_Keep	6	6	6	36.4	36.4	36.4	11.758	0	323.31	19474000000	149	2.35667	-0.481483	-4.43514	tr|B8ZZQ6|B8ZZQ6_HUMAN;sp|P06454|PTMA_HUMAN;tr|B8ZZA1|B8ZZA1_HUMAN;tr|B8ZZW7|B8ZZW7_HUMAN;tr|H7C2N1|H7C2N1_HUMAN	tr|B8ZZQ6|B8ZZQ6_HUMAN;sp|P06454|PTMA_HUMAN;tr|B8ZZA1|B8ZZA1_HUMAN;tr|B8ZZW7|B8ZZW7_HUMAN;tr|H7C2N1|H7C2N1_HUMAN	B8ZZQ6	Prothymosin alpha	tr|B8ZZQ6|B8ZZQ6_HUMAN Prothymosin alpha OS=Homo sapiens OX=9606 GN=PTMA PE=1 SV=1;sp|P06454|PTMA_HUMAN Prothymosin alpha OS=Homo sapiens OX=9606 GN=PTMA PE=1 SV=2;tr|B8ZZA1|B8ZZA1_HUMAN Prothymosin alpha OS=Homo sapiens OX=9606 GN=PTMA PE=1 SV=1;tr|B8ZZW7	PTMA	0.716241	-1.39618
0.111348	1.1543	1.09535	0.611921	0.0602307	-0.526049	-0.680036	-1.82706	DOWN	+	8h Q7_8h DMSO	Discard	Keep	Discard_Keep	Keep	Discard_Keep_Keep	3	3	3	3.7	3.7	3.7	105.06	0	4.2469	1938000000	17	1.73335	-0.514429	-3.20523	sp|P48200|IREB2_HUMAN;tr|H0YMA8|H0YMA8_HUMAN;tr|H0YL48|H0YL48_HUMAN;tr|H0YNL8|H0YNL8_HUMAN	sp|P48200|IREB2_HUMAN	P48200	Iron-responsive element-binding protein 2	sp|P48200|IREB2_HUMAN Iron-responsive element-binding protein 2 OS=Homo sapiens OX=9606 GN=IREB2 PE=1 SV=4	IREB2	0.70007	-1.42843
0.628956	0.906775	0.51046	0.9106	-0.810259	-1.34706	-1.37486	0.57539	DOWN	+	8h Q7_8h DMSO	Discard	Keep	Discard_Keep	Keep	Discard_Keep_Keep	3	1	1	38.1	13.1	13.1	9.4771	0	8.4832	5874700000	28	1.70782	-2.98017	-3.15872	sp|Q71UM5|RS27L_HUMAN;tr|H0YMV8|H0YMV8_HUMAN;tr|C9JLI6|C9JLI6_HUMAN	sp|Q71UM5|RS27L_HUMAN;tr|H0YMV8|H0YMV8_HUMAN;tr|C9JLI6|C9JLI6_HUMAN	Q71UM5	40S ribosomal protein S27-like	sp|Q71UM5|RS27L_HUMAN 40S ribosomal protein S27-like OS=Homo sapiens OX=9606 GN=RPS27L PE=1 SV=3;tr|H0YMV8|H0YMV8_HUMAN 40S ribosomal protein S27 OS=Homo sapiens OX=9606 GN=RPS27L PE=1 SV=1;tr|C9JLI6|C9JLI6_HUMAN 40S ribosomal protein S27 OS=Homo sapiens O	RPS27L	0.12673	-7.89079
0.336499	0.872506	0.769127	0.81071	-1.02097	-1.25778	-1.28515	0.775054	DOWN	+	8h Q7_8h DMSO	Discard	Keep	Discard_Keep	Keep	Discard_Keep_Keep	3	3	3	5.1	5.1	5.1	72.54	0	5.4445	9991800000	24	1.47108	-3.7485	-2.73856	tr|A0A0C4DFM1|A0A0C4DFM1_HUMAN;sp|Q92544|TM9S4_HUMAN	tr|A0A0C4DFM1|A0A0C4DFM1_HUMAN;sp|Q92544|TM9S4_HUMAN	A0A0C4DFM1	Transmembrane 9 superfamily member	tr|A0A0C4DFM1|A0A0C4DFM1_HUMAN Transmembrane 9 superfamily member OS=Homo sapiens OX=9606 GN=TM9SF4 PE=1 SV=1;sp|Q92544|TM9S4_HUMAN Transmembrane 9 superfamily member 4 OS=Homo sapiens OX=9606 GN=TM9SF4 PE=1 SV=2	TM9SF4	0.0744028	-13.4404

## Sheet: 24h
24h DMSO n=1	24h DMSO n=2	24h DMSO n=3	24h DMSO n=4	24h Q7 n=1	24h Q7 n=2	24h Q7 n=3	24h Q7 n=4	UP/DOWN	C: Student's T-test Significant 24h Q7_24h DMSO	C: Student's T-test significant	C: FC .5	C: FC -.5	C: FC .5_FC -.5	C: P 0.05	C: FC .5_FC -.5_P 0.05	N: Peptides	N: Razor + unique peptides	N: Unique peptides	N: Sequence coverage [%]	N: Unique + razor sequence coverage [%]	N: Unique sequence coverage [%]	N: Mol. weight [kDa]	N: Q-value	N: Score	N: Intensity	N: MS/MS count	N: -Log Student's T-test p-value 24h Q7_24h DMSO	N: Student's T-test Difference 24h Q7_24h DMSO	N: Student's T-test Test statistic 24h Q7_24h DMSO	T: Protein IDs	T: Majority protein IDs	T: Uniprot	T: Protein Names	T: Fasta headers	T: GENE	Fold Change	Fold Change2
-0.519548	-0.581854	-1.22168	-1.13906	0.774769	1.06622	1.33518	0.285969	UP	+	24h Q7_24h DMSO	Keep	Discard	Keep_Discard	Keep	Keep_Discard_Keep	13	13	13	59.4	59.4	59.4	32.818	0	81.849	12380000000	139	3.00666	2.57843	5.97629	sp|P09601|HMOX1_HUMAN;tr|A0A7I2V3I1|A0A7I2V3I1_HUMAN;tr|B1AHA8|B1AHA8_HUMAN;tr|A0A7I2V277|A0A7I2V277_HUMAN;tr|A0A7I2V3M0|A0A7I2V3M0_HUMAN	sp|P09601|HMOX1_HUMAN;tr|A0A7I2V3I1|A0A7I2V3I1_HUMAN;tr|B1AHA8|B1AHA8_HUMAN	P09601	Heme oxygenase 1	sp|P09601|HMOX1_HUMAN Heme oxygenase 1 OS=Homo sapiens OX=9606 GN=HMOX1 PE=1 SV=1;tr|A0A7I2V3I1|A0A7I2V3I1_HUMAN Heme oxygenase OS=Homo sapiens OX=9606 GN=HMOX1 PE=1 SV=1;tr|B1AHA8|B1AHA8_HUMAN Heme oxygenase (biliverdin-producing) (Fragment) OS=Homo sapie	HMOX1	5.97289	-0.167423
-1.52228	0.713275	-0.971102	-1.07051	0.757926	0.880886	0.616301	0.595507	UP	+	24h Q7_24h DMSO	Keep	Discard	Keep_Discard	Keep	Keep_Discard_Keep	2	2	2	10.3	10.3	10.3	28.956	0	11.286	2883700000	27	1.55254	1.58404	2.88104	tr|Q5QPM7|Q5QPM7_HUMAN;sp|Q92530|PSMF1_HUMAN;tr|H0Y555|H0Y555_HUMAN;tr|F5H4Z3|F5H4Z3_HUMAN;tr|Q5QPM9|Q5QPM9_HUMAN	tr|Q5QPM7|Q5QPM7_HUMAN;sp|Q92530|PSMF1_HUMAN;tr|H0Y555|H0Y555_HUMAN;tr|F5H4Z3|F5H4Z3_HUMAN;tr|Q5QPM9|Q5QPM9_HUMAN	Q5QPM7	Proteasome inhibitor PI31 subunit	tr|Q5QPM7|Q5QPM7_HUMAN Proteasome inhibitor PI31 subunit OS=Homo sapiens OX=9606 GN=PSMF1 PE=1 SV=2;sp|Q92530|PSMF1_HUMAN Proteasome inhibitor PI31 subunit OS=Homo sapiens OX=9606 GN=PSMF1 PE=1 SV=2;tr|H0Y555|H0Y555_HUMAN Proteasome inhibitor PI31 subunit	PSMF1	2.99808	-0.333547
-1.17041	-0.90957	-0.333322	-0.824775	0.668885	0.442141	1.8073	0.319744	UP	+	24h Q7_24h DMSO	Keep	Discard	Keep_Discard	Keep	Keep_Discard_Keep	3	3	3	14.8	14.8	14.8	44.508	0	7.0559	720590000	5	2.25994	1.46694	4.23064	sp|P32929|CGL_HUMAN	sp|P32929|CGL_HUMAN	P32929	Cystathionine gamma-lyase	sp|P32929|CGL_HUMAN Cystathionine gamma-lyase OS=Homo sapiens OX=9606 GN=CTH PE=1 SV=3	CTH	2.76435	-0.361749
-1.43269	0.66082	-0.942816	-1.1679	0.66865	0.432308	0.755305	1.02633	UP	+	24h Q7_24h DMSO	Keep	Discard	Keep_Discard	Keep	Keep_Discard_Keep	6	6	6	5.8	5.8	5.8	124.82	0	13.264	1220800000	19	1.59711	1.24464	2.9599	tr|G8JLD3|G8JLD3_HUMAN;sp|Q8IUD2|RB6I2_HUMAN;tr|X6RLX0|X6RLX0_HUMAN;tr|X6RM00|X6RM00_HUMAN;tr|K7EPD6|K7EPD6_HUMAN;tr|K7EPP6|K7EPP6_HUMAN;sp|O15083|ERC2_HUMAN;tr|H7C4G9|H7C4G9_HUMAN	tr|G8JLD3|G8JLD3_HUMAN;sp|Q8IUD2|RB6I2_HUMAN;tr|X6RLX0|X6RLX0_HUMAN;tr|X6RM00|X6RM00_HUMAN;tr|K7EPD6|K7EPD6_HUMAN	G8JLD3	ELKS/Rab6-interacting/CAST family member 1	tr|G8JLD3|G8JLD3_HUMAN ELKS/Rab6-interacting/CAST family member 1 OS=Homo sapiens OX=9606 GN=ERC1 PE=1 SV=1;sp|Q8IUD2|RB6I2_HUMAN ELKS/Rab6-interacting/CAST family member 1 OS=Homo sapiens OX=9606 GN=ERC1 PE=1 SV=1;tr|X6RLX0|X6RLX0_HUMAN ELKS/Rab6-interact	ERC1	2.36959	-0.422013
0.00956693	-0.335687	-1.42764	-1.41993	1.05124	1.04089	0.713117	0.368447	UP	+	24h Q7_24h DMSO	Keep	Discard	Keep_Discard	Keep	Keep_Discard_Keep	4	4	4	11.4	11.4	11.4	32.004	0	3.9778	965080000	12	2.10909	1.16696	3.9226	sp|Q96HS1|PGAM5_HUMAN;tr|F5GXG4|F5GXG4_HUMAN	sp|Q96HS1|PGAM5_HUMAN	Q96HS1	Serine/threonine-protein phosphatase PGAM5, mitochondrial	sp|Q96HS1|PGAM5_HUMAN Serine/threonine-protein phosphatase PGAM5, mitochondrial OS=Homo sapiens OX=9606 GN=PGAM5 PE=1 SV=2	PGAM5	2.24538	-0.445359
-1.38662	-0.918179	-0.167748	-0.875753	0.730181	0.78611	1.46822	0.363798	UP	+	24h Q7_24h DMSO	Keep	Discard	Keep_Discard	Keep	Keep_Discard_Keep	8	8	8	40.1	40.1	40.1	30.727	0	57.902	5329500000	69	2.57179	0.908759	4.9112	sp|P48507|GSH0_HUMAN	sp|P48507|GSH0_HUMAN	P48507	Glutamate--cysteine ligase regulatory subunit	sp|P48507|GSH0_HUMAN Glutamate--cysteine ligase regulatory subunit OS=Homo sapiens OX=9606 GN=GCLM PE=1 SV=1	GCLM	1.87743	-0.532643
-0.174678	-0.490869	-1.49722	-0.97084	0.408822	0.906769	1.58072	0.237291	UP	+	24h Q7_24h DMSO	Keep	Discard	Keep_Discard	Keep	Keep_Discard_Keep	4	4	4	4.4	4.4	4.4	128.56	0	6.6148	873430000	17	2.02392	0.892065	3.75408	sp|Q9UJF2|NGAP_HUMAN	sp|Q9UJF2|NGAP_HUMAN	Q9UJF2	Ras GTPase-activating protein nGAP	sp|Q9UJF2|NGAP_HUMAN Ras GTPase-activating protein nGAP OS=Homo sapiens OX=9606 GN=RASAL2 PE=1 SV=2	RASAL2	1.85583	-0.538842
-0.670122	-1.92509	-0.350507	0.141587	0.519544	0.259817	0.615647	1.40912	UP	+	24h Q7_24h DMSO	Keep	Discard	Keep_Discard	Keep	Keep_Discard_Keep	3	3	3	20.6	20.6	20.6	20.611	0	8.9687	161550000	5	1.4907	0.887674	2.77269	tr|A4F3V8|A4F3V8_HUMAN;tr|E7EMT5|E7EMT5_HUMAN;tr|Q5J9B1|Q5J9B1_HUMAN;sp|P04798|CP1A1_HUMAN	tr|A4F3V8|A4F3V8_HUMAN;tr|E7EMT5|E7EMT5_HUMAN;tr|Q5J9B1|Q5J9B1_HUMAN;sp|P04798|CP1A1_HUMAN	A4F3V8	Hydroperoxy icosatetraenoate dehydratase (Fragment)	tr|A4F3V8|A4F3V8_HUMAN Hydroperoxy icosatetraenoate dehydratase (Fragment) OS=Homo sapiens OX=9606 GN=CYP1A1 PE=1 SV=1;tr|E7EMT5|E7EMT5_HUMAN Hydroperoxy icosatetraenoate dehydratase OS=Homo sapiens OX=9606 GN=CYP1A1 PE=1 SV=1;tr|Q5J9B1|Q5J9B1_HUMAN Hydrop	CYP1A1	1.85019	-0.540485
-1.01993	-1.31307	0.857797	-1.26805	0.764839	0.696768	0.64473	0.636923	UP	+	24h Q7_24h DMSO	Keep	Discard	Keep_Discard	Keep	Keep_Discard_Keep	11	5	5	19.9	11	11	81.471	0	14.577	1120300000	12	1.41456	0.804288	2.64082	tr|E9PGT3|E9PGT3_HUMAN;sp|Q15418|KS6A1_HUMAN;tr|E9PMM7|E9PMM7_HUMAN;tr|Q5SVM7|Q5SVM7_HUMAN	tr|E9PGT3|E9PGT3_HUMAN;sp|Q15418|KS6A1_HUMAN	E9PGT3	Ribosomal protein S6 kinase	tr|E9PGT3|E9PGT3_HUMAN Ribosomal protein S6 kinase OS=Homo sapiens OX=9606 GN=RPS6KA1 PE=1 SV=1;sp|Q15418|KS6A1_HUMAN Ribosomal protein S6 kinase alpha-1 OS=Homo sapiens OX=9606 GN=RPS6KA1 PE=1 SV=2	RPS6KA1	1.74628	-0.572645
-0.324022	-0.884212	-0.75774	-1.48853	1.09518	0.452752	0.728132	1.17844	UP	+	24h Q7_24h DMSO	Keep	Discard	Keep_Discard	Keep	Keep_Discard_Keep	13	13	13	47.1	47.1	47.1	30.867	0	92	16829000000	158	2.97224	0.788528	5.88643	sp|P15559|NQO1_HUMAN;tr|B4DLR8|B4DLR8_HUMAN;tr|H3BNV2|H3BNV2_HUMAN;tr|H3BRK3|H3BRK3_HUMAN	sp|P15559|NQO1_HUMAN;tr|B4DLR8|B4DLR8_HUMAN;tr|H3BNV2|H3BNV2_HUMAN;tr|H3BRK3|H3BRK3_HUMAN	P15559	NAD(P)H dehydrogenase [quinone] 1	sp|P15559|NQO1_HUMAN NAD(P)H dehydrogenase [quinone] 1 OS=Homo sapiens OX=9606 GN=NQO1 PE=1 SV=1;tr|B4DLR8|B4DLR8_HUMAN NAD(P)H dehydrogenase [quinone] 1 OS=Homo sapiens OX=9606 GN=NQO1 PE=1 SV=1;tr|H3BNV2|H3BNV2_HUMAN NAD(P)H dehydrogenase [quinone] 1 OS=	NQO1	1.72731	-0.578934
-0.631806	-0.457659	-0.586283	-1.16636	0.730557	0.532591	1.93476	-0.355797	UP	+	24h Q7_24h DMSO	Keep	Discard	Keep_Discard	Keep	Keep_Discard_Keep	22	22	22	46.2	46.2	46.2	64.369	0	69.608	19439000000	256	1.54096	0.618923	2.86066	sp|P08243|ASNS_HUMAN;tr|F8WEJ5|F8WEJ5_HUMAN;tr|C9J057|C9J057_HUMAN;tr|C9JT45|C9JT45_HUMAN;tr|C9JM09|C9JM09_HUMAN;tr|C9JLN6|C9JLN6_HUMAN	sp|P08243|ASNS_HUMAN;tr|F8WEJ5|F8WEJ5_HUMAN	P08243	Asparagine synthetase [glutamine-hydrolyzing]	sp|P08243|ASNS_HUMAN Asparagine synthetase [glutamine-hydrolyzing] OS=Homo sapiens OX=9606 GN=ASNS PE=1 SV=4;tr|F8WEJ5|F8WEJ5_HUMAN Asparagine synthetase [glutamine-hydrolyzing] OS=Homo sapiens OX=9606 GN=ASNS PE=1 SV=1	ASNS	1.53573	-0.651157
-1.28733	-0.817933	-0.824067	-0.252056	1.64849	0.421653	0.0982417	1.013	UP	+	24h Q7_24h DMSO	Keep	Discard	Keep_Discard	Keep	Keep_Discard_Keep	6	6	6	16.1	16.1	16.1	53.067	0	8.7478	1792400000	40	2.12615	0.591095	3.95681	tr|E7EVQ6|E7EVQ6_HUMAN;sp|Q14534|ERG1_HUMAN;tr|H0YBN7|H0YBN7_HUMAN;tr|E5RJH9|E5RJH9_HUMAN	tr|E7EVQ6|E7EVQ6_HUMAN;sp|Q14534|ERG1_HUMAN;tr|H0YBN7|H0YBN7_HUMAN	E7EVQ6	Squalene monooxygenase	tr|E7EVQ6|E7EVQ6_HUMAN Squalene monooxygenase OS=Homo sapiens OX=9606 GN=SQLE PE=1 SV=1;sp|Q14534|ERG1_HUMAN Squalene monooxygenase OS=Homo sapiens OX=9606 GN=SQLE PE=1 SV=3;tr|H0YBN7|H0YBN7_HUMAN Squalene monooxygenase (Fragment) OS=Homo sapiens OX=9606 G	SQLE	1.50639	-0.663839
-1.49999	-0.599599	0.23067	-0.864996	1.59761	0.933685	0.370046	-0.167422	UP	+	24h Q7_24h DMSO	Keep	Discard	Keep_Discard	Keep	Keep_Discard_Keep	6	6	6	4.3	4.3	4.3	214.82	0	8.4127	1115500000	13	1.40332	0.581779	2.62148	sp|A3KMH1|VWA8_HUMAN	sp|A3KMH1|VWA8_HUMAN	A3KMH1	von Willebrand factor A domain-containing protein 8	sp|A3KMH1|VWA8_HUMAN von Willebrand factor A domain-containing protein 8 OS=Homo sapiens OX=9606 GN=VWA8 PE=1 SV=2	VWA8	1.49669	-0.668139
0.180356	-0.509331	-0.931275	-1.69523	0.259037	0.356071	1.03896	1.30141	UP	+	24h Q7_24h DMSO	Keep	Discard	Keep_Discard	Keep	Keep_Discard_Keep	10	10	10	44.8	44.8	44.8	47.687	0	297.71	12718000000	233	1.70576	0.568684	3.15498	sp|Q13501|SQSTM_HUMAN;tr|E7EMC7|E7EMC7_HUMAN;tr|E9PFW8|E9PFW8_HUMAN;tr|C9JRJ8|C9JRJ8_HUMAN;tr|E3W990|E3W990_HUMAN	sp|Q13501|SQSTM_HUMAN;tr|E7EMC7|E7EMC7_HUMAN	Q13501	Sequestosome-1	sp|Q13501|SQSTM_HUMAN Sequestosome-1 OS=Homo sapiens OX=9606 GN=SQSTM1 PE=1 SV=1;tr|E7EMC7|E7EMC7_HUMAN Sequestosome-1 OS=Homo sapiens OX=9606 GN=SQSTM1 PE=1 SV=1	SQSTM1	1.48317	-0.674232
0.132344	-0.88577	-1.002	-1.24584	1.02233	0.00137133	1.55501	0.422543	UP	+	24h Q7_24h DMSO	Keep	Discard	Keep_Discard	Keep	Keep_Discard_Keep	6	6	6	20.6	20.6	20.6	40.526	0	14.902	2388500000	41	1.77965	0.52545	3.29021	sp|Q9BRQ8|FSP1_HUMAN	sp|Q9BRQ8|FSP1_HUMAN	Q9BRQ8	Ferroptosis suppressor protein 1	sp|Q9BRQ8|FSP1_HUMAN Ferroptosis suppressor protein 1 OS=Homo sapiens OX=9606 GN=AIFM2 PE=1 SV=1	AIFM2	1.43938	-0.694742
-1.38806	-1.10426	0.283043	-0.863504	0.81998	0.413422	0.423078	1.41629	UP	+	24h Q7_24h DMSO	Keep	Discard	Keep_Discard	Keep	Keep_Discard_Keep	15	15	15	5.9	5.9	5.9	394.46	0	18.272	1514700000	34	1.90532	0.5232	3.52546	sp|P46939|UTRN_HUMAN;tr|Q5T097|Q5T097_HUMAN;tr|H0Y337|H0Y337_HUMAN;tr|A0A0D9SG57|A0A0D9SG57_HUMAN;tr|A0A0A0MSM3|A0A0A0MSM3_HUMAN	sp|P46939|UTRN_HUMAN	P46939	Utrophin	sp|P46939|UTRN_HUMAN Utrophin OS=Homo sapiens OX=9606 GN=UTRN PE=1 SV=2	UTRN	1.43714	-0.695827
-0.564544	-0.56502	-1.42287	-0.300648	0.760682	0.176679	1.90714	0.00858351	UP	+	24h Q7_24h DMSO	Keep	Discard	Keep_Discard	Keep	Keep_Discard_Keep	6	5	5	22.8	19.3	19.3	37.806	0	10.187	1294600000	33	1.55591	0.52066	2.88698	sp|Q9UDY4|DNJB4_HUMAN;tr|C9JUL4|C9JUL4_HUMAN	sp|Q9UDY4|DNJB4_HUMAN	Q9UDY4	DnaJ homolog subfamily B member 4	sp|Q9UDY4|DNJB4_HUMAN DnaJ homolog subfamily B member 4 OS=Homo sapiens OX=9606 GN=DNAJB4 PE=1 SV=1	DNAJB4	1.43461	-0.697053
-0.535371	-1.42255	-0.0710882	-0.976852	1.43994	0.282447	1.25557	0.0279042	UP	+	24h Q7_24h DMSO	Discard	Discard	Discard_Discard	Keep	Discard_Discard_Keep	14	14	14	35.4	35.4	35.4	55.023	0	54.151	3559200000	98	1.78733	0.465034	3.30441	sp|O60701|UGDH_HUMAN;tr|E7ETF4|E7ETF4_HUMAN;tr|E7EV97|E7EV97_HUMAN;tr|E7ER95|E7ER95_HUMAN;tr|E7ER83|E7ER83_HUMAN;tr|D6RHF4|D6RHF4_HUMAN;tr|E9PBD2|E9PBD2_HUMAN	sp|O60701|UGDH_HUMAN	O60701	UDP-glucose 6-dehydrogenase	sp|O60701|UGDH_HUMAN UDP-glucose 6-dehydrogenase OS=Homo sapiens OX=9606 GN=UGDH PE=1 SV=1	UGDH	1.38035	-0.724454
-0.620891	-0.919041	-0.102098	-1.6734	0.612902	0.765403	1.21496	0.722165	UP	+	24h Q7_24h DMSO	Discard	Discard	Discard_Discard	Keep	Discard_Discard_Keep	13	13	13	29.2	29.2	29.2	64.357	0	56.754	3907200000	99	2.4702	0.426836	4.68257	tr|A0A2R8Y7Q9|A0A2R8Y7Q9_HUMAN;tr|A0A2R8YE18|A0A2R8YE18_HUMAN;tr|A0A2R8Y7C5|A0A2R8Y7C5_HUMAN;sp|Q9Y5P4|CERT_HUMAN;tr|A0A2R8YEK8|A0A2R8YEK8_HUMAN;tr|A0A2R8Y5S9|A0A2R8Y5S9_HUMAN;tr|A0A2R8Y5H3|A0A2R8Y5H3_HUMAN;tr|A0A2R8YEA4|A0A2R8YEA4_HUMAN;tr|A0A2U3TZL3|A0A2U3TZL3_HUMAN;tr|A0A2R8YFI2|A0A2R8YFI2_HUMAN;tr|A0A2R8YE59|A0A2R8YE59_HUMAN;tr|A0A2R8YCI0|A0A2R8YCI0_HUMAN;tr|A0A2R8YFA1|A0A2R8YFA1_HUMAN;tr|A0A…	tr|A0A2R8Y7Q9|A0A2R8Y7Q9_HUMAN;tr|A0A2R8YE18|A0A2R8YE18_HUMAN;tr|A0A2R8Y7C5|A0A2R8Y7C5_HUMAN;sp|Q9Y5P4|CERT_HUMAN;tr|A0A2R8YEK8|A0A2R8YEK8_HUMAN;tr|A0A2R8Y5S9|A0A2R8Y5S9_HUMAN;tr|A0A2R8Y5H3|A0A2R8Y5H3_HUMAN;tr|A0A2R8YEA4|A0A2R8YEA4_HUMAN;tr|A0A2U3TZL3|A0A2U3TZL3_HUMAN;tr|A0A2R8YFI2|A0A2R8YFI2_HUMAN;tr|A0A2R8YE59|A0A2R8YE59_HUMAN	A0A2R8Y7Q9	Ceramide transfer protein	tr|A0A2R8Y7Q9|A0A2R8Y7Q9_HUMAN Ceramide transfer protein OS=Homo sapiens OX=9606 GN=CERT1 PE=1 SV=1;tr|A0A2R8YE18|A0A2R8YE18_HUMAN Ceramide transfer protein OS=Homo sapiens OX=9606 GN=CERT1 PE=1 SV=1;tr|A0A2R8Y7C5|A0A2R8Y7C5_HUMAN Ceramide transfer protein	CERT1	1.34428	-0.743891
0.124716	-0.580118	-0.968179	-1.22456	0.39695	0.0237246	0.227158	2.00031	UP	+	24h Q7_24h DMSO	Discard	Discard	Discard_Discard	Keep	Discard_Discard_Keep	8	8	8	32.7	32.7	32.7	51.911	0	52.774	2482300000	23	1.30517	0.42114	2.45393	tr|X6R9L0|X6R9L0_HUMAN;sp|Q13217|DNJC3_HUMAN	tr|X6R9L0|X6R9L0_HUMAN;sp|Q13217|DNJC3_HUMAN	X6R9L0	DnaJ homolog subfamily C member 3	tr|X6R9L0|X6R9L0_HUMAN DnaJ homolog subfamily C member 3 OS=Homo sapiens OX=9606 GN=DNAJC3 PE=1 SV=1;sp|Q13217|DNJC3_HUMAN DnaJ homolog subfamily C member 3 OS=Homo sapiens OX=9606 GN=DNAJC3 PE=1 SV=1	DNAJC3	1.33899	-0.746834
0.175137	-1.80338	-0.723937	-0.61162	0.929094	0.365829	1.29778	0.371095	UP	+	24h Q7_24h DMSO	Discard	Discard	Discard_Discard	Keep	Discard_Discard_Keep	9	9	9	34.7	34.7	34.7	39.834	0	48.839	7436800000	120	1.71884	0.366585	3.17877	sp|Q9Y5P6|GMPPB_HUMAN;tr|A0A7I2YQI5|A0A7I2YQI5_HUMAN;tr|A0A7I2V4B5|A0A7I2V4B5_HUMAN;tr|A0A7I2V691|A0A7I2V691_HUMAN;tr|A0A7I2V2Y5|A0A7I2V2Y5_HUMAN	sp|Q9Y5P6|GMPPB_HUMAN;tr|A0A7I2YQI5|A0A7I2YQI5_HUMAN	Q9Y5P6	Mannose-1-phosphate guanyltransferase beta	sp|Q9Y5P6|GMPPB_HUMAN Mannose-1-phosphate guanyltransferase beta OS=Homo sapiens OX=9606 GN=GMPPB PE=1 SV=2;tr|A0A7I2YQI5|A0A7I2YQI5_HUMAN Mannose-1-phosphate guanyltransferase beta OS=Homo sapiens OX=9606 GN=GMPPB PE=1 SV=1	GMPPB	1.2893	-0.775616
-1.24938	-1.09577	-1.00114	0.364814	0.146558	1.04451	1.33551	0.454893	UP	+	24h Q7_24h DMSO	Discard	Discard	Discard_Discard	Keep	Discard_Discard_Keep	9	9	9	17.1	17.1	17.1	69.81	0	23.315	2769100000	81	1.74712	0.353087	3.23042	sp|P08240|SRPRA_HUMAN	sp|P08240|SRPRA_HUMAN	P08240	Signal recognition particle receptor subunit alpha	sp|P08240|SRPRA_HUMAN Signal recognition particle receptor subunit alpha OS=Homo sapiens OX=9606 GN=SRPRA PE=1 SV=2	SRPRA	1.27729	-0.782907
0.22839	-2.08931	-0.411284	-0.442032	0.308587	0.713312	1.14786	0.544478	UP	+	24h Q7_24h DMSO	Discard	Discard	Discard_Discard	Keep	Discard_Discard_Keep	2	2	2	32.8	32.8	32.8	12.257	0	5.9432	831610000	16	1.38001	0.324447	2.58149	sp|Q96GE9|DMAC1_HUMAN	sp|Q96GE9|DMAC1_HUMAN	Q96GE9	Distal membrane-arm assembly complex protein 1	sp|Q96GE9|DMAC1_HUMAN Distal membrane-arm assembly complex protein 1 OS=Homo sapiens OX=9606 GN=DMAC1 PE=1 SV=1	DMAC1	1.25218	-0.798604
-0.299226	-0.870282	-1.34869	-0.511868	-0.248457	0.582948	1.21093	1.48465	UP	+	24h Q7_24h DMSO	Discard	Discard	Discard_Discard	Keep	Discard_Discard_Keep	12	11	11	31.5	28.7	28.7	45.664	0	23.115	3529300000	75	1.82866	0.32199	3.38114	sp|P63092|GNAS2_HUMAN;sp|Q5JWF2|GNAS1_HUMAN;tr|A0A0A0MR13|A0A0A0MR13_HUMAN;tr|A0A590UJ58|A0A590UJ58_HUMAN;tr|B0AZR9|B0AZR9_HUMAN;tr|A0A590UJF0|A0A590UJF0_HUMAN;tr|A0A590UJB0|A0A590UJB0_HUMAN;tr|A0A590UJY2|A0A590UJY2_HUMAN;tr|A0A590UJG5|A0A590UJG5_HUMAN;tr|A0A590UJR6|A0A590UJR6_HUMAN;tr|A0A590UJI6|A0A590UJI6_HUMAN;tr|A0A590UJQ9|A0A590UJQ9_HUMAN;tr|A0A590UKB4|A0A590UKB4_HUMAN;tr|A0A590UJJ0|A0A590UJ…	sp|P63092|GNAS2_HUMAN;sp|Q5JWF2|GNAS1_HUMAN;tr|A0A0A0MR13|A0A0A0MR13_HUMAN;tr|A0A590UJ58|A0A590UJ58_HUMAN;tr|B0AZR9|B0AZR9_HUMAN;tr|A0A590UJF0|A0A590UJF0_HUMAN;tr|A0A590UJB0|A0A590UJB0_HUMAN;tr|A0A590UJY2|A0A590UJY2_HUMAN;tr|A0A590UJG5|A0A590UJG5_HUMAN;tr|A0A590UJR6|A0A590UJR6_HUMAN;tr|A0A590UJI6|A0A590UJI6_HUMAN;tr|A0A590UJQ9|A0A590UJQ9_HUMAN;tr|A0A590UKB4|A0A590UKB4_HUMAN;tr|A0A590UJJ0|A0A590UJ…	P63092	Guanine nucleotide-binding protein G(s) subunit alpha isoforms short	sp|P63092|GNAS2_HUMAN Guanine nucleotide-binding protein G(s) subunit alpha isoforms short OS=Homo sapiens OX=9606 GN=GNAS PE=1 SV=1;sp|Q5JWF2|GNAS1_HUMAN Guanine nucleotide-binding protein G(s) subunit alpha isoforms XLas OS=Homo sapiens OX=9606 GN=GNAS P	GNAS	1.25005	-0.799966
-1.03555	-1.194	0.195137	-0.765254	0.624222	1.4268	1.14005	-0.391403	UP	+	24h Q7_24h DMSO	Discard	Discard	Discard_Discard	Keep	Discard_Discard_Keep	16	16	16	22.1	22.1	22.1	109.96	0	47.077	6690400000	116	1.48493	0.304733	2.76265	sp|O43592|XPOT_HUMAN;tr|F8WDU6|F8WDU6_HUMAN;tr|F5GYW6|F5GYW6_HUMAN	sp|O43592|XPOT_HUMAN	O43592	Exportin-T	sp|O43592|XPOT_HUMAN Exportin-T OS=Homo sapiens OX=9606 GN=XPOT PE=1 SV=2	XPOT	1.23519	-0.809592
-0.96239	-1.10805	0.0393634	-1.13982	1.11229	-0.0540536	1.24803	0.864632	UP	+	24h Q7_24h DMSO	Discard	Discard	Discard_Discard	Keep	Discard_Discard_Keep	9	9	9	66.2	66.2	66.2	22.836	0	71.41	13962000000	98	2.10296	0.299206	3.91033	sp|P49721|PSB2_HUMAN;tr|A0A087WVV1|A0A087WVV1_HUMAN	sp|P49721|PSB2_HUMAN	P49721	Proteasome subunit beta type-2	sp|P49721|PSB2_HUMAN Proteasome subunit beta type-2 OS=Homo sapiens OX=9606 GN=PSMB2 PE=1 SV=1	PSMB2	1.23047	-0.8127
-0.13969	-0.799564	-1.12391	-1.13991	0.513865	0.592587	0.353506	1.74311	UP	+	24h Q7_24h DMSO	Discard	Discard	Discard_Discard	Keep	Discard_Discard_Keep	15	15	15	38	38	38	45.531	0	114.3	16776000000	265	2.17559	0.288079	4.05683	sp|Q15008|PSMD6_HUMAN;tr|C9J0E9|C9J0E9_HUMAN;tr|C9J7B7|C9J7B7_HUMAN;tr|H7C531|H7C531_HUMAN	sp|Q15008|PSMD6_HUMAN	Q15008	26S proteasome non-ATPase regulatory subunit 6	sp|Q15008|PSMD6_HUMAN 26S proteasome non-ATPase regulatory subunit 6 OS=Homo sapiens OX=9606 GN=PSMD6 PE=1 SV=1	PSMD6	1.22101	-0.818992
-0.833119	-0.00141745	-1.03792	-1.30016	0.613397	1.32392	0.0492228	1.18607	UP	+	24h Q7_24h DMSO	Discard	Discard	Discard_Discard	Keep	Discard_Discard_Keep	14	14	14	38.6	38.6	38.6	37.54	0	92.798	61871000000	321	2.10672	0.284698	3.91785	sp|P37837|TALDO_HUMAN;tr|F2Z393|F2Z393_HUMAN;tr|E9PM01|E9PM01_HUMAN;tr|E9PKI8|E9PKI8_HUMAN	sp|P37837|TALDO_HUMAN;tr|F2Z393|F2Z393_HUMAN	P37837	Transaldolase	sp|P37837|TALDO_HUMAN Transaldolase OS=Homo sapiens OX=9606 GN=TALDO1 PE=1 SV=2;tr|F2Z393|F2Z393_HUMAN Transaldolase OS=Homo sapiens OX=9606 GN=TALDO1 PE=1 SV=1	TALDO1	1.21816	-0.820913
-0.21189	-0.755984	-0.729695	-1.04072	1.79537	0.414752	1.04932	-0.521154	UP	+	24h Q7_24h DMSO	Discard	Discard	Discard_Discard	Keep	Discard_Discard_Keep	31	31	31	48.6	48.6	48.6	83.165	0	277.48	82470000000	550	1.40856	0.271686	2.6305	sp|P41250|GARS_HUMAN;tr|A0A6Q8PGZ8|A0A6Q8PGZ8_HUMAN;tr|A0A6Q8PGA8|A0A6Q8PGA8_HUMAN;tr|A0A6Q8PGI6|A0A6Q8PGI6_HUMAN;tr|A0A6Q8PHH9|A0A6Q8PHH9_HUMAN;tr|A0A6Q8PGW4|A0A6Q8PGW4_HUMAN;tr|A0A6Q8PHI7|A0A6Q8PHI7_HUMAN;tr|H7C443|H7C443_HUMAN;tr|A0A6Q8PFZ6|A0A6Q8PFZ6_HUMAN;tr|A0A6Q8PF45|A0A6Q8PF45_HUMAN;tr|A0A6Q8PH49|A0A6Q8PH49_HUMAN;tr|A0A6Q8PGN7|A0A6Q8PGN7_HUMAN;tr|F8WCK4|F8WCK4_HUMAN;tr|A0A6Q8PGZ9|A0A6Q8PG…	sp|P41250|GARS_HUMAN;tr|A0A6Q8PGZ8|A0A6Q8PGZ8_HUMAN;tr|A0A6Q8PGA8|A0A6Q8PGA8_HUMAN;tr|A0A6Q8PGI6|A0A6Q8PGI6_HUMAN;tr|A0A6Q8PHH9|A0A6Q8PHH9_HUMAN;tr|A0A6Q8PGW4|A0A6Q8PGW4_HUMAN;tr|A0A6Q8PHI7|A0A6Q8PHI7_HUMAN;tr|H7C443|H7C443_HUMAN;tr|A0A6Q8PFZ6|A0A6Q8PFZ6_HUMAN	P41250	Glycine--tRNA ligase	sp|P41250|GARS_HUMAN Glycine--tRNA ligase OS=Homo sapiens OX=9606 GN=GARS1 PE=1 SV=3;tr|A0A6Q8PGZ8|A0A6Q8PGZ8_HUMAN Diadenosine tetraphosphate synthetase OS=Homo sapiens OX=9606 GN=GARS1 PE=1 SV=1;tr|A0A6Q8PGA8|A0A6Q8PGA8_HUMAN Diadenosine tetraphosphate s	GARS1	1.20722	-0.828351
-0.624482	-1.9012	-0.553963	0.204401	0.897059	0.0996933	1.12332	0.75517	UP	+	24h Q7_24h DMSO	Discard	Discard	Discard_Discard	Keep	Discard_Discard_Keep	20	20	20	38.8	38.8	38.8	76.837	0	114.4	8479300000	125	1.58672	0.257607	2.94145	tr|A0A2R8YD50|A0A2R8YD50_HUMAN;sp|P51659|DHB4_HUMAN;tr|E7ER27|E7ER27_HUMAN;tr|A0A2R8Y7L2|A0A2R8Y7L2_HUMAN;tr|E7ET17|E7ET17_HUMAN;tr|E7EPL9|E7EPL9_HUMAN;tr|A0A2R8YDT8|A0A2R8YDT8_HUMAN;tr|A0A2R8YF45|A0A2R8YF45_HUMAN;tr|A0A2R8YEG2|A0A2R8YEG2_HUMAN;tr|A0A2R8Y7W2|A0A2R8Y7W2_HUMAN	tr|A0A2R8YD50|A0A2R8YD50_HUMAN;sp|P51659|DHB4_HUMAN;tr|E7ER27|E7ER27_HUMAN;tr|A0A2R8Y7L2|A0A2R8Y7L2_HUMAN;tr|E7ET17|E7ET17_HUMAN	A0A2R8YD50	Peroxisomal multifunctional enzyme type 2	tr|A0A2R8YD50|A0A2R8YD50_HUMAN Peroxisomal multifunctional enzyme type 2 OS=Homo sapiens OX=9606 GN=HSD17B4 PE=1 SV=1;sp|P51659|DHB4_HUMAN Peroxisomal multifunctional enzyme type 2 OS=Homo sapiens OX=9606 GN=HSD17B4 PE=1 SV=3;tr|E7ER27|E7ER27_HUMAN Peroxis	HSD17B4	1.19549	-0.836474
-0.953059	-0.219496	-0.0225099	-1.71008	0.447961	0.304236	0.572578	1.58037	UP	+	24h Q7_24h DMSO	Discard	Discard	Discard_Discard	Keep	Discard_Discard_Keep	14	14	14	41.9	41.9	41.9	60.246	0	75.762	5046500000	85	1.62964	0.254318	3.01786	sp|Q13564|ULA1_HUMAN;tr|J3KRK3|J3KRK3_HUMAN;tr|H3BMR3|H3BMR3_HUMAN;tr|J3QLH4|J3QLH4_HUMAN;tr|J3QRA5|J3QRA5_HUMAN;tr|J3KTE3|J3KTE3_HUMAN;tr|H3BSS8|H3BSS8_HUMAN	sp|Q13564|ULA1_HUMAN	Q13564	NEDD8-activating enzyme E1 regulatory subunit	sp|Q13564|ULA1_HUMAN NEDD8-activating enzyme E1 regulatory subunit OS=Homo sapiens OX=9606 GN=NAE1 PE=1 SV=1	NAE1	1.19277	-0.838383
-0.134812	-0.822883	-1.81732	-0.041956	0.822407	1.20363	0.925754	-0.134812	UP	+	24h Q7_24h DMSO	Discard	Discard	Discard_Discard	Keep	Discard_Discard_Keep	7	7	7	36.5	36.5	36.5	35.386	0	56.797	2996400000	45	1.50745	0.250953	2.80192	sp|Q8TC12|RDH11_HUMAN;tr|G3V2G6|G3V2G6_HUMAN;tr|G3V234|G3V234_HUMAN;tr|H0YJ46|H0YJ46_HUMAN;tr|H0YIZ8|H0YIZ8_HUMAN	sp|Q8TC12|RDH11_HUMAN;tr|G3V2G6|G3V2G6_HUMAN;tr|G3V234|G3V234_HUMAN	Q8TC12	Retinol dehydrogenase 11	sp|Q8TC12|RDH11_HUMAN Retinol dehydrogenase 11 OS=Homo sapiens OX=9606 GN=RDH11 PE=1 SV=2;tr|G3V2G6|G3V2G6_HUMAN Retinol dehydrogenase 11 (Fragment) OS=Homo sapiens OX=9606 GN=RDH11 PE=1 SV=1;tr|G3V234|G3V234_HUMAN Retinol dehydrogenase 11 (Fragment) OS=Ho	RDH11	1.18999	-0.840341
-1.115	-0.295366	-0.0835734	-1.20356	0.170485	-0.325398	1.35248	1.49994	UP	+	24h Q7_24h DMSO	Discard	Discard	Discard_Discard	Keep	Discard_Discard_Keep	17	17	17	28	28	28	85.513	0	74.989	7196400000	146	1.36058	0.239506	2.54825	sp|P08473|NEP_HUMAN;tr|A0A7I2U302|A0A7I2U302_HUMAN;tr|A0A6Q8PFY6|A0A6Q8PFY6_HUMAN;tr|C9IYX7|C9IYX7_HUMAN;tr|Q3KQS6|Q3KQS6_HUMAN;tr|C9JDZ3|C9JDZ3_HUMAN	sp|P08473|NEP_HUMAN;tr|A0A7I2U302|A0A7I2U302_HUMAN;tr|A0A6Q8PFY6|A0A6Q8PFY6_HUMAN	P08473	Neprilysin	sp|P08473|NEP_HUMAN Neprilysin OS=Homo sapiens OX=9606 GN=MME PE=1 SV=2;tr|A0A7I2U302|A0A7I2U302_HUMAN Atriopeptidase OS=Homo sapiens OX=9606 GN=MME PE=1 SV=1;tr|A0A6Q8PFY6|A0A6Q8PFY6_HUMAN Atriopeptidase OS=Homo sapiens OX=9606 GN=MME PE=1 SV=1	MME	1.18059	-0.847035
-1.1461	0.455066	-1.33584	-0.939102	0.0925657	1.00543	1.09023	0.777766	UP	+	24h Q7_24h DMSO	Discard	Discard	Discard_Discard	Keep	Discard_Discard_Keep	26	26	26	65.4	65.4	65.4	47.463	0	135.33	76218000000	375	1.72231	0.239224	3.18508	sp|O00231|PSD11_HUMAN;tr|J3QRY4|J3QRY4_HUMAN;tr|J3QS13|J3QS13_HUMAN;tr|J3KSW3|J3KSW3_HUMAN	sp|O00231|PSD11_HUMAN	O00231	26S proteasome non-ATPase regulatory subunit 11	sp|O00231|PSD11_HUMAN 26S proteasome non-ATPase regulatory subunit 11 OS=Homo sapiens OX=9606 GN=PSMD11 PE=1 SV=3	PSMD11	1.18036	-0.847201
-1.7142	-1.22292	-0.25033	0.477078	0.162854	0.669082	1.07576	0.802669	UP	+	24h Q7_24h DMSO	Discard	Discard	Discard_Discard	Keep	Discard_Discard_Keep	14	14	14	26.2	26.2	26.2	87.156	0	53.595	2837400000	68	1.37549	0.237608	2.57374	sp|Q9Y263|PLAP_HUMAN;tr|E5RIM3|E5RIM3_HUMAN;tr|H0YBW4|H0YBW4_HUMAN;tr|H0YC16|H0YC16_HUMAN	sp|Q9Y263|PLAP_HUMAN;tr|E5RIM3|E5RIM3_HUMAN;tr|H0YBW4|H0YBW4_HUMAN	Q9Y263	Phospholipase A-2-activating protein	sp|Q9Y263|PLAP_HUMAN Phospholipase A-2-activating protein OS=Homo sapiens OX=9606 GN=PLAA PE=1 SV=2;tr|E5RIM3|E5RIM3_HUMAN Phospholipase A-2-activating protein OS=Homo sapiens OX=9606 GN=PLAA PE=1 SV=1;tr|H0YBW4|H0YBW4_HUMAN Phospholipase A-2-activating pr	PLAA	1.17904	-0.84815
0.0910676	-0.890954	-1.00619	-1.28006	0.738336	0.350421	1.66362	0.333758	UP	+	24h Q7_24h DMSO	Discard	Discard	Discard_Discard	Keep	Discard_Discard_Keep	12	12	6	38	38	21.7	40.45	0	55.909	10506000000	147	1.93036	0.237561	3.57318	sp|P04899|GNAI2_HUMAN;sp|P11488|GNAT1_HUMAN;sp|P09471|GNAO_HUMAN;sp|P19087|GNAT2_HUMAN;sp|A8MTJ3|GNAT3_HUMAN;tr|A0A1W2PRE1|A0A1W2PRE1_HUMAN;tr|A0A1W2PQK2|A0A1W2PQK2_HUMAN;tr|A0A087WTB6|A0A087WTB6_HUMAN;tr|A0A1W2PRJ7|A0A1W2PRJ7_HUMAN;tr|A0A6Q8PGR1|A0A6Q8PGR1_HUMAN;tr|A0A087WZE5|A0A087WZE5_HUMAN;tr|A0A1W2PS82|A0A1W2PS82_HUMAN;tr|H3BTM2|H3BTM2_HUMAN;tr|A0A1W2PP38|A0A1W2PP38_HUMAN;tr|H0Y7E8|H0Y7E8_HU…	sp|P04899|GNAI2_HUMAN	P04899	Guanine nucleotide-binding protein G(i) subunit alpha-2	sp|P04899|GNAI2_HUMAN Guanine nucleotide-binding protein G(i) subunit alpha-2 OS=Homo sapiens OX=9606 GN=GNAI2 PE=1 SV=3	GNAI2	1.179	-0.848178
0.491427	-1.30675	-0.811682	-1.02244	1.52035	-0.244078	0.814737	0.558441	UP	+	24h Q7_24h DMSO	Discard	Discard	Discard_Discard	Keep	Discard_Discard_Keep	11	11	11	27.2	27.2	27.2	56.732	0	74.421	3281100000	72	1.30659	0.231164	2.45635	tr|M0R026|M0R026_HUMAN;sp|A1L0T0|HACL2_HUMAN;tr|M0QZX5|M0QZX5_HUMAN;tr|M0R1B5|M0R1B5_HUMAN;tr|E9PJS0|E9PJS0_HUMAN	tr|M0R026|M0R026_HUMAN;sp|A1L0T0|HACL2_HUMAN	M0R026	2-hydroxyacyl-CoA lyase 2	tr|M0R026|M0R026_HUMAN 2-hydroxyacyl-CoA lyase 2 OS=Homo sapiens OX=9606 GN=ILVBL PE=1 SV=1;sp|A1L0T0|HACL2_HUMAN 2-hydroxyacyl-CoA lyase 2 OS=Homo sapiens OX=9606 GN=ILVBL PE=1 SV=2	ILVBL	1.17378	-0.851947
-1.5526	-0.34216	-0.358069	-0.587954	0.0926693	0.00876812	1.71447	1.02488	UP	+	24h Q7_24h DMSO	Discard	Discard	Discard_Discard	Keep	Discard_Discard_Keep	14	14	14	53	53	53	31.512	0	85.242	56489000000	213	1.53917	0.226483	2.85752	sp|P54709|AT1B3_HUMAN;tr|C9JA36|C9JA36_HUMAN;tr|C9JXZ1|C9JXZ1_HUMAN;tr|H7C547|H7C547_HUMAN;tr|F8WBY4|F8WBY4_HUMAN;tr|C9J6S2|C9J6S2_HUMAN;tr|H7C4L9|H7C4L9_HUMAN	sp|P54709|AT1B3_HUMAN;tr|C9JA36|C9JA36_HUMAN	P54709	Sodium/potassium-transporting ATPase subunit beta-3	sp|P54709|AT1B3_HUMAN Sodium/potassium-transporting ATPase subunit beta-3 OS=Homo sapiens OX=9606 GN=ATP1B3 PE=1 SV=1;tr|C9JA36|C9JA36_HUMAN Sodium/potassium-transporting ATPase subunit beta-3 (Fragment) OS=Homo sapiens OX=9606 GN=ATP1B3 PE=1 SV=1	ATP1B3	1.16998	-0.854716
-0.146651	-0.508885	-1.9414	-0.210076	0.904188	0.13198	0.38372	1.38713	UP	+	24h Q7_24h DMSO	Discard	Discard	Discard_Discard	Keep	Discard_Discard_Keep	13	13	13	10.3	10.3	10.3	155.98	0	30.381	3453400000	74	1.49444	0.21572	2.77921	sp|Q9H2M9|RBGPR_HUMAN	sp|Q9H2M9|RBGPR_HUMAN	Q9H2M9	Rab3 GTPase-activating protein non-catalytic subunit	sp|Q9H2M9|RBGPR_HUMAN Rab3 GTPase-activating protein non-catalytic subunit OS=Homo sapiens OX=9606 GN=RAB3GAP2 PE=1 SV=1	RAB3GAP2	1.16128	-0.861116
-0.869856	-0.548528	-1.19481	-0.456329	1.80555	0.296417	0.979114	-0.0115581	UP	+	24h Q7_24h DMSO	Discard	Discard	Discard_Discard	Keep	Discard_Discard_Keep	23	23	23	44	44	44	70.389	0	143.29	14841000000	242	1.8993	0.198627	3.51404	sp|P49748|ACADV_HUMAN;tr|G3V1M7|G3V1M7_HUMAN;tr|K7EQP4|K7EQP4_HUMAN;tr|K7EJW8|K7EJW8_HUMAN;tr|J3QKU9|J3QKU9_HUMAN;tr|J3QRJ8|J3QRJ8_HUMAN;tr|J3KS89|J3KS89_HUMAN;tr|J3KSR4|J3KSR4_HUMAN;tr|K7EMF8|K7EMF8_HUMAN	sp|P49748|ACADV_HUMAN	P49748	Very long-chain specific acyl-CoA dehydrogenase, mitochondrial	sp|P49748|ACADV_HUMAN Very long-chain specific acyl-CoA dehydrogenase, mitochondrial OS=Homo sapiens OX=9606 GN=ACADVL PE=1 SV=1	ACADVL	1.14761	-0.871379
0.142344	-1.44522	-1.23617	-0.628952	0.391071	0.879437	0.601767	1.29573	UP	+	24h Q7_24h DMSO	Discard	Discard	Discard_Discard	Keep	Discard_Discard_Keep	54	39	39	71.9	50.4	50.4	84.659	0	323.31	594000000000	1359	2.09662	0.194155	3.89768	sp|P07900|HS90A_HUMAN;tr|G3V2J8|G3V2J8_HUMAN;sp|Q14568|HS902_HUMAN;sp|Q58FG0|HS905_HUMAN;sp|Q58FG1|HS904_HUMAN	sp|P07900|HS90A_HUMAN	P07900	Heat shock protein HSP 90-alpha	sp|P07900|HS90A_HUMAN Heat shock protein HSP 90-alpha OS=Homo sapiens OX=9606 GN=HSP90AA1 PE=1 SV=5	HSP90AA1	1.14405	-0.874085
0.103523	-1.02362	-1.07993	-0.880132	1.014	-0.466039	1.03261	1.29959	UP	+	24h Q7_24h DMSO	Discard	Discard	Discard_Discard	Keep	Discard_Discard_Keep	28	28	25	50.4	50.4	47.1	79.643	0	180.08	25811000000	370	1.59366	0.188494	2.95377	tr|A0A7P0TA76|A0A7P0TA76_HUMAN;sp|O95573|ACSL3_HUMAN;tr|A0A7P0TBB1|A0A7P0TBB1_HUMAN;tr|A0A7P0T8L6|A0A7P0T8L6_HUMAN;tr|A0A7P0TB52|A0A7P0TB52_HUMAN;tr|A0A7P0T905|A0A7P0T905_HUMAN;tr|H7BYZ7|H7BYZ7_HUMAN;tr|A0A7P0TBL9|A0A7P0TBL9_HUMAN;tr|F5GWH2|F5GWH2_HUMAN;tr|C9JC11|C9JC11_HUMAN	tr|A0A7P0TA76|A0A7P0TA76_HUMAN;sp|O95573|ACSL3_HUMAN;tr|A0A7P0TBB1|A0A7P0TBB1_HUMAN;tr|A0A7P0T8L6|A0A7P0T8L6_HUMAN;tr|A0A7P0TB52|A0A7P0TB52_HUMAN;tr|A0A7P0T905|A0A7P0T905_HUMAN;tr|H7BYZ7|H7BYZ7_HUMAN	A0A7P0TA76	Long-chain-fatty-acid--CoA ligase 3	tr|A0A7P0TA76|A0A7P0TA76_HUMAN Long-chain-fatty-acid--CoA ligase 3 OS=Homo sapiens OX=9606 GN=ACSL3 PE=4 SV=1;sp|O95573|ACSL3_HUMAN Long-chain-fatty-acid--CoA ligase 3 OS=Homo sapiens OX=9606 GN=ACSL3 PE=1 SV=3;tr|A0A7P0TBB1|A0A7P0TBB1_HUMAN Long-chain-fat	ACSL3	1.13957	-0.877521
-0.855829	-1.05647	-0.847129	-0.224723	1.26997	1.52437	0.557912	-0.368109	UP	+	24h Q7_24h DMSO	Discard	Discard	Discard_Discard	Keep	Discard_Discard_Keep	32	32	20	75.5	75.5	47.6	50.14	0	323.31	1010000000000	2157	1.75147	0.163547	3.23839	sp|P68104|EF1A1_HUMAN;tr|A0A7I2V659|A0A7I2V659_HUMAN;tr|A0A087WVQ9|A0A087WVQ9_HUMAN;sp|Q5VTE0|EF1A3_HUMAN;tr|A0A7I2V5N4|A0A7I2V5N4_HUMAN;tr|A0A7I2V3H3|A0A7I2V3H3_HUMAN;tr|A0A087WV01|A0A087WV01_HUMAN;tr|Q5JR01|Q5JR01_HUMAN;tr|A6PW80|A6PW80_HUMAN;tr|A0A6Q8PFK6|A0A6Q8PFK6_HUMAN	sp|P68104|EF1A1_HUMAN;tr|A0A7I2V659|A0A7I2V659_HUMAN;tr|A0A087WVQ9|A0A087WVQ9_HUMAN;sp|Q5VTE0|EF1A3_HUMAN;tr|A0A7I2V5N4|A0A7I2V5N4_HUMAN;tr|A0A7I2V3H3|A0A7I2V3H3_HUMAN;tr|A0A087WV01|A0A087WV01_HUMAN	P68104	Elongation factor 1-alpha 1	sp|P68104|EF1A1_HUMAN Elongation factor 1-alpha 1 OS=Homo sapiens OX=9606 GN=EEF1A1 PE=1 SV=1;tr|A0A7I2V659|A0A7I2V659_HUMAN Elongation factor 1-alpha OS=Homo sapiens OX=9606 GN=EEF1A1 PE=1 SV=1;tr|A0A087WVQ9|A0A087WVQ9_HUMAN Elongation factor 1-alpha OS=H	EEF1A1	1.12004	-0.892827
0.0412635	-0.365829	-0.842101	-1.52501	1.30816	1.08237	0.821955	-0.520806	UP	+	24h Q7_24h DMSO	Discard	Discard	Discard_Discard	Keep	Discard_Discard_Keep	7	7	7	23.8	23.8	23.8	32.996	0	50.908	11928000000	125	1.35389	0.160485	2.53683	sp|P36542|ATPG_HUMAN	sp|P36542|ATPG_HUMAN	P36542	ATP synthase subunit gamma, mitochondrial	sp|P36542|ATPG_HUMAN ATP synthase subunit gamma, mitochondrial OS=Homo sapiens OX=9606 GN=ATP5F1C PE=1 SV=1	ATP5F1C	1.11766	-0.894724
-0.176117	-1.14633	-0.836406	-1.06355	1.44521	-0.0168187	0.64595	1.14806	UP	+	24h Q7_24h DMSO	Discard	Discard	Discard_Discard	Keep	Discard_Discard_Keep	44	44	44	43.8	43.8	43.8	120.84	0	217.04	64439000000	612	2.22144	0.159811	4.1508	sp|P53396|ACLY_HUMAN;tr|K7ESG8|K7ESG8_HUMAN;tr|K7EIE7|K7EIE7_HUMAN	sp|P53396|ACLY_HUMAN	P53396	ATP-citrate synthase	sp|P53396|ACLY_HUMAN ATP-citrate synthase OS=Homo sapiens OX=9606 GN=ACLY PE=1 SV=3	ACLY	1.11714	-0.895142
-0.586339	-0.738229	-1.6236	0.00776729	0.31547	1.49677	1.06352	0.0646371	UP	+	24h Q7_24h DMSO	Discard	Discard	Discard_Discard	Keep	Discard_Discard_Keep	184	184	184	47.5	47.5	47.5	532.4	0	323.31	157000000000	2102	1.68242	0.150096	3.11272	sp|Q14204|DYHC1_HUMAN;tr|A0A7P0T9C4|A0A7P0T9C4_HUMAN;tr|A0A7P0TA13|A0A7P0TA13_HUMAN;tr|A0A2R8Y5T0|A0A2R8Y5T0_HUMAN;tr|A0A2R8Y706|A0A2R8Y706_HUMAN;tr|A0A7P0T9R4|A0A7P0T9R4_HUMAN;tr|A0A7P0TAW9|A0A7P0TAW9_HUMAN;tr|A0A7P0T7V5|A0A7P0T7V5_HUMAN;tr|A0A7P0T916|A0A7P0T916_HUMAN;tr|A0A7P0T8N2|A0A7P0T8N2_HUMAN;tr|A0A7P0TBJ7|A0A7P0TBJ7_HUMAN;tr|A0A7P0TAF3|A0A7P0TAF3_HUMAN;tr|A0A7P0TB75|A0A7P0TB75_HUMAN;tr|A0…	sp|Q14204|DYHC1_HUMAN;tr|A0A7P0T9C4|A0A7P0T9C4_HUMAN;tr|A0A7P0TA13|A0A7P0TA13_HUMAN;tr|A0A2R8Y5T0|A0A2R8Y5T0_HUMAN;tr|A0A2R8Y706|A0A2R8Y706_HUMAN;tr|A0A7P0T9R4|A0A7P0T9R4_HUMAN;tr|A0A7P0TAW9|A0A7P0TAW9_HUMAN;tr|A0A7P0T7V5|A0A7P0T7V5_HUMAN;tr|A0A7P0T916|A0A7P0T916_HUMAN;tr|A0A7P0T8N2|A0A7P0T8N2_HUMAN;tr|A0A7P0TBJ7|A0A7P0TBJ7_HUMAN;tr|A0A7P0TAF3|A0A7P0TAF3_HUMAN;tr|A0A7P0TB75|A0A7P0TB75_HUMAN;tr|A0…	Q14204	Cytoplasmic dynein 1 heavy chain 1	sp|Q14204|DYHC1_HUMAN Cytoplasmic dynein 1 heavy chain 1 OS=Homo sapiens OX=9606 GN=DYNC1H1 PE=1 SV=5;tr|A0A7P0T9C4|A0A7P0T9C4_HUMAN Cytoplasmic dynein 1 heavy chain 1 OS=Homo sapiens OX=9606 GN=DYNC1H1 PE=4 SV=1;tr|A0A7P0TA13|A0A7P0TA13_HUMAN Cytoplasmic	DYNC1H1	1.10964	-0.90119
-0.0764008	-0.898279	-0.595071	-1.14626	1.83045	0.926331	0.373164	-0.413942	UP	+	24h Q7_24h DMSO	Discard	Discard	Discard_Discard	Keep	Discard_Discard_Keep	26	26	26	31.2	31.2	31.2	113.79	0	131.27	27172000000	383	1.38209	0.141158	2.58505	sp|Q9NSE4|SYIM_HUMAN	sp|Q9NSE4|SYIM_HUMAN	Q9NSE4	Isoleucine--tRNA ligase, mitochondrial	sp|Q9NSE4|SYIM_HUMAN Isoleucine--tRNA ligase, mitochondrial OS=Homo sapiens OX=9606 GN=IARS2 PE=1 SV=2	IARS2	1.10279	-0.906791
-0.0596973	-0.638559	-1.09183	-1.27176	0.276877	1.74896	0.286651	0.74936	UP	+	24h Q7_24h DMSO	Discard	Discard	Discard_Discard	Keep	Discard_Discard_Keep	14	14	14	58.8	58.8	58.8	34.234	0	155.63	52792000000	355	1.88522	0.139825	3.48737	sp|P00387|NB5R3_HUMAN;tr|B1AHF3|B1AHF3_HUMAN	sp|P00387|NB5R3_HUMAN;tr|B1AHF3|B1AHF3_HUMAN	P00387	NADH-cytochrome b5 reductase 3	sp|P00387|NB5R3_HUMAN NADH-cytochrome b5 reductase 3 OS=Homo sapiens OX=9606 GN=CYB5R3 PE=1 SV=3;tr|B1AHF3|B1AHF3_HUMAN NADH-cytochrome b5 reductase 3 (Fragment) OS=Homo sapiens OX=9606 GN=CYB5R3 PE=1 SV=1	CYB5R3	1.10177	-0.907629
-0.50964	-0.946026	-0.487283	-1.22959	0.511479	0.864352	1.7566	0.0401156	UP	+	24h Q7_24h DMSO	Discard	Discard	Discard_Discard	Keep	Discard_Discard_Keep	34	34	4	60.5	60.5	9.6	67.877	0	323.31	499000000000	1131	2.10656	0.0839062	3.91753	sp|P29401|TKT_HUMAN;tr|E9PFF2|E9PFF2_HUMAN;tr|F8W888|F8W888_HUMAN;tr|F8WAX4|F8WAX4_HUMAN	sp|P29401|TKT_HUMAN	P29401	Transketolase	sp|P29401|TKT_HUMAN Transketolase OS=Homo sapiens OX=9606 GN=TKT PE=1 SV=3	TKT	1.05988	-0.9435
0.501625	1.11369	-0.16784	1.37452	-1.75073	-0.663025	-0.168032	-0.240201	DOWN	+	24h Q7_24h DMSO	Discard	Discard	Discard_Discard	Keep	Discard_Discard_Keep	27	27	8	37.1	37.1	13.6	115.93	0	132.13	19489000000	278	1.51406	-0.125746	-2.81348	sp|Q02218|ODO1_HUMAN;tr|E9PCR7|E9PCR7_HUMAN;tr|A0A0D9SFS3|A0A0D9SFS3_HUMAN;tr|E9PDF2|E9PDF2_HUMAN;tr|C9J4G7|C9J4G7_HUMAN;sp|Q9ULD0|OGDHL_HUMAN	sp|Q02218|ODO1_HUMAN;tr|E9PCR7|E9PCR7_HUMAN;tr|A0A0D9SFS3|A0A0D9SFS3_HUMAN;tr|E9PDF2|E9PDF2_HUMAN	Q02218	2-oxoglutarate dehydrogenase, mitochondrial	sp|Q02218|ODO1_HUMAN 2-oxoglutarate dehydrogenase, mitochondrial OS=Homo sapiens OX=9606 GN=OGDH PE=1 SV=3;tr|E9PCR7|E9PCR7_HUMAN Oxoglutarate dehydrogenase (succinyl-transferring) OS=Homo sapiens OX=9606 GN=OGDH PE=1 SV=1;tr|A0A0D9SFS3|A0A0D9SFS3_HUMAN Ox	OGDH	0.91653	-1.09107
0.897306	0.417785	1.548	0.406347	-1.37174	-0.898986	-0.13171	-0.866998	DOWN	+	24h Q7_24h DMSO	Discard	Discard	Discard_Discard	Keep	Discard_Discard_Keep	25	25	20	52.4	52.4	43	73.502	0	221.61	55337000000	436	2.34086	-0.134122	-4.40132	tr|A0A1C7CYX9|A0A1C7CYX9_HUMAN;sp|Q16555|DPYL2_HUMAN;tr|E5RFU4|E5RFU4_HUMAN	tr|A0A1C7CYX9|A0A1C7CYX9_HUMAN;sp|Q16555|DPYL2_HUMAN	A0A1C7CYX9	Dihydropyrimidinase-related protein 2	tr|A0A1C7CYX9|A0A1C7CYX9_HUMAN Dihydropyrimidinase-related protein 2 OS=Homo sapiens OX=9606 GN=DPYSL2 PE=1 SV=1;sp|Q16555|DPYL2_HUMAN Dihydropyrimidinase-related protein 2 OS=Homo sapiens OX=9606 GN=DPYSL2 PE=1 SV=1	DPYSL2	0.911224	-1.09742
0.687137	-0.34773	0.615647	1.82	-1.19481	-0.544894	-0.994675	-0.0406746	DOWN	+	24h Q7_24h DMSO	Discard	Discard	Discard_Discard	Keep	Discard_Discard_Keep	15	15	15	88.9	88.9	88.9	19.891	0	133.19	57781000000	253	1.45368	-0.13549	-2.70837	sp|Q99497|PARK7_HUMAN;tr|K7ELW0|K7ELW0_HUMAN;tr|K7EN27|K7EN27_HUMAN	sp|Q99497|PARK7_HUMAN;tr|K7ELW0|K7ELW0_HUMAN;tr|K7EN27|K7EN27_HUMAN	Q99497	Parkinson disease protein 7	sp|Q99497|PARK7_HUMAN Parkinson disease protein 7 OS=Homo sapiens OX=9606 GN=PARK7 PE=1 SV=2;tr|K7ELW0|K7ELW0_HUMAN Parkinson disease protein 7 OS=Homo sapiens OX=9606 GN=PARK7 PE=1 SV=1;tr|K7EN27|K7EN27_HUMAN Maillard deglycase (Fragment) OS=Homo sapiens	PARK7	0.910361	-1.09847
0.537207	0.573431	0.744181	1.27206	0.0560906	-0.674954	-0.703171	-1.80485	DOWN	+	24h Q7_24h DMSO	Discard	Discard	Discard_Discard	Keep	Discard_Discard_Keep	25	25	25	15.1	15.1	15.1	227.92	0	88.999	9041300000	194	2.01022	-0.140028	-3.72732	sp|Q92621|NU205_HUMAN;tr|U3KQ97|U3KQ97_HUMAN;tr|U3KPX2|U3KPX2_HUMAN	sp|Q92621|NU205_HUMAN	Q92621	Nuclear pore complex protein Nup205	sp|Q92621|NU205_HUMAN Nuclear pore complex protein Nup205 OS=Homo sapiens OX=9606 GN=NUP205 PE=1 SV=3	NUP205	0.907502	-1.10193
0.0734691	0.652163	0.39042	1.63575	-0.855876	0.151586	-1.69066	-0.356847	DOWN	+	24h Q7_24h DMSO	Discard	Discard	Discard_Discard	Keep	Discard_Discard_Keep	8	8	8	14.6	14.6	14.6	88.813	0	26.478	1245500000	41	1.42493	-0.143988	-2.65869	sp|Q9BWU0|NADAP_HUMAN;tr|A0A087X0M4|A0A087X0M4_HUMAN;tr|A0A087WWF4|A0A087WWF4_HUMAN	sp|Q9BWU0|NADAP_HUMAN;tr|A0A087X0M4|A0A087X0M4_HUMAN	Q9BWU0	Kanadaptin	sp|Q9BWU0|NADAP_HUMAN Kanadaptin OS=Homo sapiens OX=9606 GN=SLC4A1AP PE=1 SV=1;tr|A0A087X0M4|A0A087X0M4_HUMAN Kanadaptin OS=Homo sapiens OX=9606 GN=SLC4A1AP PE=1 SV=1	SLC4A1AP	0.905014	-1.10496
0.33507	1.34869	1.56586	-0.345948	-0.255008	-0.750821	-0.765219	-1.13262	DOWN	+	24h Q7_24h DMSO	Discard	Discard	Discard_Discard	Keep	Discard_Discard_Keep	19	19	13	69.5	69.5	57	46.938	0	323.31	115000000000	454	1.6275	-0.146558	-3.01403	tr|E9PC52|E9PC52_HUMAN;sp|Q16576|RBBP7_HUMAN;tr|Q5JP02|Q5JP02_HUMAN;tr|Q5JP01|Q5JP01_HUMAN;tr|C9J7L0|C9J7L0_HUMAN;tr|Q5JNZ6|Q5JNZ6_HUMAN	tr|E9PC52|E9PC52_HUMAN;sp|Q16576|RBBP7_HUMAN	E9PC52	Histone-binding protein RBBP7	tr|E9PC52|E9PC52_HUMAN Histone-binding protein RBBP7 OS=Homo sapiens OX=9606 GN=RBBP7 PE=1 SV=1;sp|Q16576|RBBP7_HUMAN Histone-binding protein RBBP7 OS=Homo sapiens OX=9606 GN=RBBP7 PE=1 SV=1	RBBP7	0.903403	-1.10693
-0.229171	0.408539	1.56709	1.04007	-1.32879	-0.67986	-0.98585	0.207966	DOWN	+	24h Q7_24h DMSO	Discard	Discard	Discard_Discard	Keep	Discard_Discard_Keep	21	21	21	11.3	11.3	11.3	299.61	0	114.99	14042000000	230	1.46815	-0.152764	-2.73347	sp|Q9UQ35|SRRM2_HUMAN;tr|I3L1I8|I3L1I8_HUMAN;tr|I3L182|I3L182_HUMAN;tr|I3L4D8|I3L4D8_HUMAN;tr|I3L1C0|I3L1C0_HUMAN;tr|A0A087X1W1|A0A087X1W1_HUMAN;tr|I3L4U6|I3L4U6_HUMAN;tr|I3L3Q8|I3L3Q8_HUMAN	sp|Q9UQ35|SRRM2_HUMAN	Q9UQ35	Serine/arginine repetitive matrix protein 2	sp|Q9UQ35|SRRM2_HUMAN Serine/arginine repetitive matrix protein 2 OS=Homo sapiens OX=9606 GN=SRRM2 PE=1 SV=2	SRRM2	0.899525	-1.1117
0.456107	0.390525	1.5747	0.383177	-0.871601	-1.68198	0.317659	-0.568584	DOWN	+	24h Q7_24h DMSO	Discard	Discard	Discard_Discard	Keep	Discard_Discard_Keep	20	20	20	41.2	41.2	41.2	63.111	0	146.85	61931000000	382	1.49119	-0.167819	-2.77354	sp|P07686|HEXB_HUMAN;tr|Q5URX0|Q5URX0_HUMAN;tr|H0YA83|H0YA83_HUMAN;tr|H0Y9B6|H0Y9B6_HUMAN;tr|D6REQ8|D6REQ8_HUMAN;tr|H0Y9M3|H0Y9M3_HUMAN	sp|P07686|HEXB_HUMAN;tr|Q5URX0|Q5URX0_HUMAN	P07686	Beta-hexosaminidase subunit beta	sp|P07686|HEXB_HUMAN Beta-hexosaminidase subunit beta OS=Homo sapiens OX=9606 GN=HEXB PE=1 SV=3;tr|Q5URX0|Q5URX0_HUMAN Beta-N-acetylhexosaminidase OS=Homo sapiens OX=9606 GN=HEXB PE=1 SV=1	HEXB	0.890187	-1.12336
0.326356	0.540078	1.03692	1.13602	-1.02136	-1.23489	0.433455	-1.21658	DOWN	+	24h Q7_24h DMSO	Discard	Discard	Discard_Discard	Keep	Discard_Discard_Keep	12	12	12	33	33	33	59.755	0	37.47	7273700000	100	1.84494	-0.170153	-3.41157	sp|P04040|CATA_HUMAN	sp|P04040|CATA_HUMAN	P04040	Catalase	sp|P04040|CATA_HUMAN Catalase OS=Homo sapiens OX=9606 GN=CAT PE=1 SV=3	CAT	0.888748	-1.12518
0.0586808	0.520041	0.829559	1.66453	-0.511328	-0.549505	-0.422972	-1.58901	DOWN	+	24h Q7_24h DMSO	Discard	Discard	Discard_Discard	Keep	Discard_Discard_Keep	9	9	9	44.8	44.8	44.8	30.062	0	33.74	8679100000	95	1.9054	-0.172864	-3.52561	sp|Q9NQ88|TIGAR_HUMAN;tr|A0A0U1RQD1|A0A0U1RQD1_HUMAN;tr|A0A6Q8PFP0|A0A6Q8PFP0_HUMAN	sp|Q9NQ88|TIGAR_HUMAN;tr|A0A0U1RQD1|A0A0U1RQD1_HUMAN;tr|A0A6Q8PFP0|A0A6Q8PFP0_HUMAN	Q9NQ88	Fructose-2,6-bisphosphatase TIGAR	sp|Q9NQ88|TIGAR_HUMAN Fructose-2,6-bisphosphatase TIGAR OS=Homo sapiens OX=9606 GN=TIGAR PE=1 SV=1;tr|A0A0U1RQD1|A0A0U1RQD1_HUMAN Chromosome 12 open reading frame 5, isoform CRA_b OS=Homo sapiens OX=9606 GN=TIGAR PE=1 SV=1;tr|A0A6Q8PFP0|A0A6Q8PFP0_HUMAN Cy	TIGAR	0.88708	-1.12729
1.545	0.146841	0.322583	0.663061	0.608631	-1.30404	-1.06983	-0.912251	DOWN	+	24h Q7_24h DMSO	Discard	Discard	Discard_Discard	Keep	Discard_Discard_Keep	11	11	11	24.6	24.6	24.6	48.602	0	35.528	2962800000	63	1.33777	-0.181648	-2.50934	sp|Q8WU90|ZC3HF_HUMAN;tr|F8WB26|F8WB26_HUMAN;tr|H7C466|H7C466_HUMAN	sp|Q8WU90|ZC3HF_HUMAN	Q8WU90	Zinc finger CCCH domain-containing protein 15	sp|Q8WU90|ZC3HF_HUMAN Zinc finger CCCH domain-containing protein 15 OS=Homo sapiens OX=9606 GN=ZC3H15 PE=1 SV=1	ZC3H15	0.881695	-1.13418
0.285918	1.75646	-0.245821	0.962418	-1.18792	-0.254292	-1.16021	-0.156554	DOWN	+	24h Q7_24h DMSO	Discard	Discard	Discard_Discard	Keep	Discard_Discard_Keep	73	73	73	63.1	63.1	63.1	157.9	0	323.31	134000000000	1281	1.43373	-0.183867	-2.67387	sp|P42704|LPPRC_HUMAN;tr|B8ZZ38|B8ZZ38_HUMAN;tr|A0A0C4DG06|A0A0C4DG06_HUMAN;tr|C9JCA9|C9JCA9_HUMAN;tr|H7C3W8|H7C3W8_HUMAN;tr|A0A0C4DG51|A0A0C4DG51_HUMAN;sp|Q9NP80|PLPL8_HUMAN	sp|P42704|LPPRC_HUMAN	P42704	Leucine-rich PPR motif-containing protein, mitochondrial	sp|P42704|LPPRC_HUMAN Leucine-rich PPR motif-containing protein, mitochondrial OS=Homo sapiens OX=9606 GN=LRPPRC PE=1 SV=3	LRPPRC	0.88034	-1.13592
0.741859	0.775411	1.44621	-0.238558	-1.37563	-0.962453	-0.828416	0.441574	DOWN	+	24h Q7_24h DMSO	Discard	Discard	Discard_Discard	Keep	Discard_Discard_Keep	4	4	4	44.2	44.2	44.2	12.259	0	128.18	25590000000	94	1.39261	-0.197504	-2.60309	sp|P84090|ERH_HUMAN;tr|G3V279|G3V279_HUMAN	sp|P84090|ERH_HUMAN;tr|G3V279|G3V279_HUMAN	P84090	Enhancer of rudimentary homolog	sp|P84090|ERH_HUMAN Enhancer of rudimentary homolog OS=Homo sapiens OX=9606 GN=ERH PE=1 SV=1;tr|G3V279|G3V279_HUMAN Enhancer of rudimentary homolog OS=Homo sapiens OX=9606 GN=ERH PE=1 SV=1	ERH	0.872058	-1.14671
-0.343082	0.92167	0.859099	1.35514	-1.3299	-0.0906499	-1.29439	-0.0778967	DOWN	+	24h Q7_24h DMSO	Discard	Discard	Discard_Discard	Keep	Discard_Discard_Keep	25	25	15	46.8	46.8	28	75.491	0	294.12	31638000000	370	1.47617	-0.198404	-2.7474	sp|P42166|LAP2A_HUMAN	sp|P42166|LAP2A_HUMAN	P42166	Lamina-associated polypeptide 2, isoform alpha	sp|P42166|LAP2A_HUMAN Lamina-associated polypeptide 2, isoform alpha OS=Homo sapiens OX=9606 GN=TMPO PE=1 SV=2	TMPO	0.871514	-1.14743
0.643101	1.07947	0.57574	1.04808	-0.561117	-1.76333	-0.36126	-0.660685	DOWN	+	24h Q7_24h DMSO	Discard	Discard	Discard_Discard	Keep	Discard_Discard_Keep	15	15	15	60.2	60.2	60.2	28.723	0	58.541	19202000000	184	2.56565	-0.199364	-4.89718	sp|Q06323|PSME1_HUMAN;tr|H0YLU2|H0YLU2_HUMAN;tr|H0YKK6|H0YKK6_HUMAN	sp|Q06323|PSME1_HUMAN	Q06323	Proteasome activator complex subunit 1	sp|Q06323|PSME1_HUMAN Proteasome activator complex subunit 1 OS=Homo sapiens OX=9606 GN=PSME1 PE=1 SV=1	PSME1	0.870934	-1.14819
0.767385	0.0993745	0.316866	1.73034	-0.251602	-0.488927	-0.519918	-1.65351	DOWN	+	24h Q7_24h DMSO	Discard	Discard	Discard_Discard	Keep	Discard_Discard_Keep	8	8	8	13.4	13.4	13.4	77.422	0	22.795	4232400000	89	1.64262	-0.200503	-3.04109	sp|Q13586|STIM1_HUMAN;tr|H0YDB2|H0YDB2_HUMAN;tr|G0XQ39|G0XQ39_HUMAN;tr|E9PNJ4|E9PNJ4_HUMAN;tr|E9PIQ8|E9PIQ8_HUMAN;tr|E9PRE4|E9PRE4_HUMAN;tr|E9PR07|E9PR07_HUMAN;tr|E9PJ19|E9PJ19_HUMAN;tr|E9PMB4|E9PMB4_HUMAN;tr|E9PRZ7|E9PRZ7_HUMAN;tr|E9PR09|E9PR09_HUMAN;tr|E9PN27|E9PN27_HUMAN	sp|Q13586|STIM1_HUMAN;tr|H0YDB2|H0YDB2_HUMAN;tr|G0XQ39|G0XQ39_HUMAN;tr|E9PNJ4|E9PNJ4_HUMAN	Q13586	Stromal interaction molecule 1	sp|Q13586|STIM1_HUMAN Stromal interaction molecule 1 OS=Homo sapiens OX=9606 GN=STIM1 PE=1 SV=3;tr|H0YDB2|H0YDB2_HUMAN Stromal interaction molecule 1 OS=Homo sapiens OX=9606 GN=STIM1 PE=1 SV=2;tr|G0XQ39|G0XQ39_HUMAN STIM1L OS=Homo sapiens OX=9606 GN=STIM1	STIM1	0.870247	-1.1491
0.949766	1.46924	0.749637	-0.479845	-1.36925	-0.595914	-0.934221	0.210591	DOWN	+	24h Q7_24h DMSO	Discard	Discard	Discard_Discard	Keep	Discard_Discard_Keep	14	14	14	32.1	32.1	32.1	61.494	0	70.277	7871800000	146	1.35059	-0.21445	-2.5312	sp|Q13573|SNW1_HUMAN;tr|G3V3A4|G3V3A4_HUMAN;tr|G3V4X8|G3V4X8_HUMAN;tr|G3V5R3|G3V5R3_HUMAN	sp|Q13573|SNW1_HUMAN;tr|G3V3A4|G3V3A4_HUMAN;tr|G3V4X8|G3V4X8_HUMAN	Q13573	SNW domain-containing protein 1	sp|Q13573|SNW1_HUMAN SNW domain-containing protein 1 OS=Homo sapiens OX=9606 GN=SNW1 PE=1 SV=1;tr|G3V3A4|G3V3A4_HUMAN SNW domain-containing protein 1 OS=Homo sapiens OX=9606 GN=SNW1 PE=1 SV=1;tr|G3V4X8|G3V4X8_HUMAN SNW domain-containing protein 1 OS=Homo s	SNW1	0.861875	-1.16026
-0.285768	1.47862	0.547969	0.919	0.221429	-1.18519	-0.25846	-1.43759	DOWN	+	24h Q7_24h DMSO	Discard	Discard	Discard_Discard	Keep	Discard_Discard_Keep	4	4	4	31.2	31.2	31.2	20.116	0	39.25	1309000000	25	1.31802	-0.224235	-2.47575	sp|P82663|RT25_HUMAN;tr|E7EPW2|E7EPW2_HUMAN	sp|P82663|RT25_HUMAN;tr|E7EPW2|E7EPW2_HUMAN	P82663	28S ribosomal protein S25, mitochondrial	sp|P82663|RT25_HUMAN 28S ribosomal protein S25, mitochondrial OS=Homo sapiens OX=9606 GN=MRPS25 PE=1 SV=1;tr|E7EPW2|E7EPW2_HUMAN 28S ribosomal protein S25, mitochondrial OS=Homo sapiens OX=9606 GN=MRPS25 PE=1 SV=1	MRPS25	0.856049	-1.16816
1.32823	1.12295	0.878658	-0.621675	-0.000543711	-0.756331	-1.38823	-0.563058	DOWN	+	24h Q7_24h DMSO	Discard	Discard	Discard_Discard	Keep	Discard_Discard_Keep	6	6	6	43.2	43.2	43.2	20.019	0	43.166	7642700000	70	1.37292	-0.224444	-2.56935	tr|F5H4R2|F5H4R2_HUMAN;tr|F5GYZ5|F5GYZ5_HUMAN;sp|P04179|SODM_HUMAN;tr|F5H3C5|F5H3C5_HUMAN;tr|G8JLJ2|G8JLJ2_HUMAN;tr|G5E9P6|G5E9P6_HUMAN;tr|F5GXZ9|F5GXZ9_HUMAN	tr|F5H4R2|F5H4R2_HUMAN;tr|F5GYZ5|F5GYZ5_HUMAN;sp|P04179|SODM_HUMAN;tr|F5H3C5|F5H3C5_HUMAN;tr|G8JLJ2|G8JLJ2_HUMAN;tr|G5E9P6|G5E9P6_HUMAN;tr|F5GXZ9|F5GXZ9_HUMAN	F5H4R2	Superoxide dismutase (Fragment)	tr|F5H4R2|F5H4R2_HUMAN Superoxide dismutase (Fragment) OS=Homo sapiens OX=9606 GN=SOD2 PE=1 SV=1;tr|F5GYZ5|F5GYZ5_HUMAN Superoxide dismutase (Fragment) OS=Homo sapiens OX=9606 GN=SOD2 PE=1 SV=1;sp|P04179|SODM_HUMAN Superoxide dismutase [Mn], mitochondrial	SOD2	0.855925	-1.16833
1.81304	0.261335	0.983823	-0.0525275	-0.483086	-0.890603	-0.4187	-1.21328	DOWN	+	24h Q7_24h DMSO	Discard	Discard	Discard_Discard	Keep	Discard_Discard_Keep	5	5	5	17.9	17.9	17.9	31.705	0	26.992	1614400000	45	1.78702	-0.237598	-3.30382	sp|Q9H2W6|RM46_HUMAN;tr|A0A087WT90|A0A087WT90_HUMAN	sp|Q9H2W6|RM46_HUMAN	Q9H2W6	39S ribosomal protein L46, mitochondrial	sp|Q9H2W6|RM46_HUMAN 39S ribosomal protein L46, mitochondrial OS=Homo sapiens OX=9606 GN=MRPL46 PE=1 SV=1	MRPL46	0.848156	-1.17903
1.49091	0.699937	-0.489266	1.2606	-0.660376	-0.577211	-1.18041	-0.544185	DOWN	+	24h Q7_24h DMSO	Discard	Discard	Discard_Discard	Keep	Discard_Discard_Keep	19	19	19	39.8	39.8	39.8	72.2	0	94.046	12299000000	212	1.71629	-0.264137	-3.17413	sp|Q9Y3Z3|SAMH1_HUMAN;tr|A0A2R8YCS7|A0A2R8YCS7_HUMAN;tr|A0A2R8YD90|A0A2R8YD90_HUMAN;tr|A0A2R8Y586|A0A2R8Y586_HUMAN;tr|A0A2R8YF51|A0A2R8YF51_HUMAN;tr|A0A2R8Y5D2|A0A2R8Y5D2_HUMAN;tr|A0A2R8Y7R5|A0A2R8Y7R5_HUMAN;tr|A0A2R8Y755|A0A2R8Y755_HUMAN;tr|A0A2R8YG48|A0A2R8YG48_HUMAN;tr|A0A2R8YFV6|A0A2R8YFV6_HUMAN;tr|A0A2R8Y6J9|A0A2R8Y6J9_HUMAN;tr|A0A2R8YDI8|A0A2R8YDI8_HUMAN	sp|Q9Y3Z3|SAMH1_HUMAN;tr|A0A2R8YCS7|A0A2R8YCS7_HUMAN;tr|A0A2R8YD90|A0A2R8YD90_HUMAN	Q9Y3Z3	Deoxynucleoside triphosphate triphosphohydrolase SAMHD1	sp|Q9Y3Z3|SAMH1_HUMAN Deoxynucleoside triphosphate triphosphohydrolase SAMHD1 OS=Homo sapiens OX=9606 GN=SAMHD1 PE=1 SV=2;tr|A0A2R8YCS7|A0A2R8YCS7_HUMAN Deoxynucleoside triphosphate triphosphohydrolase SAMHD1 OS=Homo sapiens OX=9606 GN=SAMHD1 PE=1 SV=1;tr|	SAMHD1	0.832697	-1.20092
0.588304	1.34899	0.0570869	1.1539	-0.166703	-0.411789	-1.29134	-1.27845	DOWN	+	24h Q7_24h DMSO	Discard	Discard	Discard_Discard	Keep	Discard_Discard_Keep	9	9	1	54.4	54.4	6	32.444	0	135.93	8327500000	124	2.05441	-0.269414	-3.81398	sp|O00560|SDCB1_HUMAN;tr|B4DHN5|B4DHN5_HUMAN;tr|E9PBU7|E9PBU7_HUMAN	sp|O00560|SDCB1_HUMAN;tr|B4DHN5|B4DHN5_HUMAN;tr|E9PBU7|E9PBU7_HUMAN	O00560	Syntenin-1	sp|O00560|SDCB1_HUMAN Syntenin-1 OS=Homo sapiens OX=9606 GN=SDCBP PE=1 SV=1;tr|B4DHN5|B4DHN5_HUMAN Syntenin-1 OS=Homo sapiens OX=9606 GN=SDCBP PE=1 SV=1;tr|E9PBU7|E9PBU7_HUMAN Syntenin-1 OS=Homo sapiens OX=9606 GN=SDCBP PE=1 SV=1	SDCBP	0.829656	-1.20532
0.808425	-0.0700806	1.57295	0.591106	-0.177794	-1.72725	-0.551537	-0.445817	DOWN	+	24h Q7_24h DMSO	Discard	Discard	Discard_Discard	Keep	Discard_Discard_Keep	12	12	12	39.6	39.6	39.6	47.27	0	71.936	6933100000	131	1.62564	-0.272082	-3.01071	tr|H0Y8R1|H0Y8R1_HUMAN;tr|F5H5I6|F5H5I6_HUMAN;tr|H0YAK1|H0YAK1_HUMAN;sp|Q12849|GRSF1_HUMAN;tr|H0YAM1|H0YAM1_HUMAN	tr|H0Y8R1|H0Y8R1_HUMAN;tr|F5H5I6|F5H5I6_HUMAN;tr|H0YAK1|H0YAK1_HUMAN;sp|Q12849|GRSF1_HUMAN	H0Y8R1	G-rich sequence factor 1 (Fragment)	tr|H0Y8R1|H0Y8R1_HUMAN G-rich sequence factor 1 (Fragment) OS=Homo sapiens OX=9606 GN=GRSF1 PE=1 SV=1;tr|F5H5I6|F5H5I6_HUMAN G-rich sequence factor 1 OS=Homo sapiens OX=9606 GN=GRSF1 PE=1 SV=2;tr|H0YAK1|H0YAK1_HUMAN G-rich sequence factor 1 (Fragment) OS=H	GRSF1	0.828124	-1.20755
0.20933	1.36539	0.39	1.37511	-0.770899	-1.10313	-1.01871	-0.447098	DOWN	+	24h Q7_24h DMSO	Discard	Discard	Discard_Discard	Keep	Discard_Discard_Keep	10	10	9	65.5	65.5	61.7	22.168	0	224.04	28233000000	245	2.54481	-0.272533	-4.84978	sp|P20290|BTF3_HUMAN;tr|A0A7I2YQL2|A0A7I2YQL2_HUMAN;tr|A0A7I2V3T6|A0A7I2V3T6_HUMAN;tr|A0A7I2V5Y3|A0A7I2V5Y3_HUMAN;tr|D6RDG3|D6RDG3_HUMAN;tr|H0Y9Y1|H0Y9Y1_HUMAN	sp|P20290|BTF3_HUMAN;tr|A0A7I2YQL2|A0A7I2YQL2_HUMAN;tr|A0A7I2V3T6|A0A7I2V3T6_HUMAN;tr|A0A7I2V5Y3|A0A7I2V5Y3_HUMAN;tr|D6RDG3|D6RDG3_HUMAN	P20290	Transcription factor BTF3	sp|P20290|BTF3_HUMAN Transcription factor BTF3 OS=Homo sapiens OX=9606 GN=BTF3 PE=1 SV=1;tr|A0A7I2YQL2|A0A7I2YQL2_HUMAN Transcription factor BTF3 OS=Homo sapiens OX=9606 GN=BTF3 PE=1 SV=1;tr|A0A7I2V3T6|A0A7I2V3T6_HUMAN Transcription factor BTF3 OS=Homo sap	BTF3	0.827865	-1.20793
0.897844	1.35669	1.10404	-0.403523	-1.33454	-0.97165	-0.190415	-0.458455	DOWN	+	24h Q7_24h DMSO	Discard	Discard	Discard_Discard	Keep	Discard_Discard_Keep	11	11	11	45.3	45.3	45.3	34.559	0	109.87	6832200000	130	1.7051	-0.276212	-3.15379	sp|Q15785|TOM34_HUMAN	sp|Q15785|TOM34_HUMAN	Q15785	Mitochondrial import receptor subunit TOM34	sp|Q15785|TOM34_HUMAN Mitochondrial import receptor subunit TOM34 OS=Homo sapiens OX=9606 GN=TOMM34 PE=1 SV=2	TOMM34	0.825756	-1.21101
1.30314	1.34665	0.531334	-0.454711	-1.22786	-0.613858	-1.04379	0.159086	DOWN	+	24h Q7_24h DMSO	Discard	Discard	Discard_Discard	Keep	Discard_Discard_Keep	12	12	12	46.3	46.3	46.3	39.594	0	136.21	6146600000	126	1.39438	-0.27758	-2.60614	sp|Q9NYL9|TMOD3_HUMAN;tr|H0YKU1|H0YKU1_HUMAN;tr|H0YNJ8|H0YNJ8_HUMAN;tr|H0YNU8|H0YNU8_HUMAN;tr|G5EA42|G5EA42_HUMAN;sp|Q9NZR1|TMOD2_HUMAN;sp|P28289|TMOD1_HUMAN	sp|Q9NYL9|TMOD3_HUMAN;tr|H0YKU1|H0YKU1_HUMAN;tr|H0YNJ8|H0YNJ8_HUMAN	Q9NYL9	Tropomodulin-3	sp|Q9NYL9|TMOD3_HUMAN Tropomodulin-3 OS=Homo sapiens OX=9606 GN=TMOD3 PE=1 SV=1;tr|H0YKU1|H0YKU1_HUMAN Tropomodulin-3 (Fragment) OS=Homo sapiens OX=9606 GN=TMOD3 PE=1 SV=1;tr|H0YNJ8|H0YNJ8_HUMAN Tropomodulin-3 OS=Homo sapiens OX=9606 GN=TMOD3 PE=1 SV=1	TMOD3	0.824974	-1.21216
1.02841	1.30327	0.715574	0.37729	-1.02297	-0.182356	-1.26338	-0.955828	DOWN	+	24h Q7_24h DMSO	Discard	Discard	Discard_Discard	Keep	Discard_Discard_Keep	12	12	12	57.9	57.9	57.9	25.542	0	32.441	12679000000	151	2.84562	-0.282591	-5.56448	sp|Q13242|SRSF9_HUMAN;tr|H0YIB4|H0YIB4_HUMAN;tr|S4R3G0|S4R3G0_HUMAN	sp|Q13242|SRSF9_HUMAN;tr|H0YIB4|H0YIB4_HUMAN;tr|S4R3G0|S4R3G0_HUMAN	Q13242	Serine/arginine-rich splicing factor 9	sp|Q13242|SRSF9_HUMAN Serine/arginine-rich splicing factor 9 OS=Homo sapiens OX=9606 GN=SRSF9 PE=1 SV=1;tr|H0YIB4|H0YIB4_HUMAN Serine/arginine-rich-splicing factor 9 (Fragment) OS=Homo sapiens OX=9606 GN=SRSF9 PE=1 SV=8;tr|S4R3G0|S4R3G0_HUMAN Serine/argini	SRSF9	0.822113	-1.21638
0.757929	0.871005	0.754975	0.744343	-0.747208	0.263635	-0.865241	-1.77944	DOWN	+	24h Q7_24h DMSO	Discard	Discard	Discard_Discard	Keep	Discard_Discard_Keep	5	5	5	67.4	67.4	67.4	10.834	0	38.317	3397200000	88	2.01299	-0.294915	-3.73274	sp|Q9Y333|LSM2_HUMAN	sp|Q9Y333|LSM2_HUMAN	Q9Y333	U6 snRNA-associated Sm-like protein LSm2	sp|Q9Y333|LSM2_HUMAN U6 snRNA-associated Sm-like protein LSm2 OS=Homo sapiens OX=9606 GN=LSM2 PE=1 SV=1	LSM2	0.81512	-1.22681
1.58153	0.84653	1.00712	-0.566519	-1.06165	-0.546667	-0.966863	-0.29348	DOWN	+	24h Q7_24h DMSO	Discard	Discard	Discard_Discard	Keep	Discard_Discard_Keep	47	47	47	21.9	21.9	21.9	358.69	0	142.45	13836000000	267	1.57748	-0.315451	-2.92509	sp|P46013|KI67_HUMAN	sp|P46013|KI67_HUMAN	P46013	Proliferation marker protein Ki-67	sp|P46013|KI67_HUMAN Proliferation marker protein Ki-67 OS=Homo sapiens OX=9606 GN=MKI67 PE=1 SV=2	MKI67	0.8036	-1.2444
0.0688045	0.591796	1.44305	1.08535	-0.536621	-1.58745	-0.60198	-0.462945	DOWN	+	24h Q7_24h DMSO	Discard	Discard	Discard_Discard	Keep	Discard_Discard_Keep	12	12	12	34.9	34.9	34.9	52.891	0	79.757	4073400000	79	2.14328	-0.330562	-3.9913	sp|P50579|MAP2_HUMAN;tr|F8VQZ7|F8VQZ7_HUMAN;tr|F8VRR3|F8VRR3_HUMAN;tr|G3V1U3|G3V1U3_HUMAN;tr|F8VY03|F8VY03_HUMAN;tr|F8VSC4|F8VSC4_HUMAN;tr|F8VZX9|F8VZX9_HUMAN	sp|P50579|MAP2_HUMAN;tr|F8VQZ7|F8VQZ7_HUMAN;tr|F8VRR3|F8VRR3_HUMAN;tr|G3V1U3|G3V1U3_HUMAN	P50579	Methionine aminopeptidase 2	sp|P50579|MAP2_HUMAN Methionine aminopeptidase 2 OS=Homo sapiens OX=9606 GN=METAP2 PE=1 SV=1;tr|F8VQZ7|F8VQZ7_HUMAN Methionine aminopeptidase 2 OS=Homo sapiens OX=9606 GN=METAP2 PE=1 SV=1;tr|F8VRR3|F8VRR3_HUMAN Methionine aminopeptidase 2 OS=Homo sapiens O	METAP2	0.795227	-1.2575
0.126051	-0.416097	1.66357	1.30627	-0.0839155	-1.04495	-0.908724	-0.6422	DOWN	+	24h Q7_24h DMSO	Discard	Discard	Discard_Discard	Keep	Discard_Discard_Keep	11	11	11	21.8	21.8	21.8	59.145	0	74.213	8508600000	161	1.34037	-0.333384	-2.51377	sp|P40126|TYRP2_HUMAN;tr|A0A0A0MTD3|A0A0A0MTD3_HUMAN	sp|P40126|TYRP2_HUMAN	P40126	L-dopachrome tautomerase	sp|P40126|TYRP2_HUMAN L-dopachrome tautomerase OS=Homo sapiens OX=9606 GN=DCT PE=1 SV=1	DCT	0.793673	-1.25997
0.409697	1.05473	1.26765	0.317256	-1.59659	-0.408671	-1.1348	0.0907216	DOWN	+	24h Q7_24h DMSO	Discard	Discard	Discard_Discard	Keep	Discard_Discard_Keep	7	7	7	47.1	47.1	47.1	18.648	0	100.5	12424000000	136	1.86263	-0.338684	-3.44477	sp|Q14011|CIRBP_HUMAN;tr|K7EPM4|K7EPM4_HUMAN;tr|K7EQR7|K7EQR7_HUMAN;tr|D6W5Y5|D6W5Y5_HUMAN;tr|K7EMY9|K7EMY9_HUMAN;tr|K7EJV1|K7EJV1_HUMAN;tr|K7ENX8|K7ENX8_HUMAN;tr|K7ELV6|K7ELV6_HUMAN;tr|K7EJV5|K7EJV5_HUMAN;tr|K7ELT6|K7ELT6_HUMAN;tr|K7ER40|K7ER40_HUMAN;tr|F6WMK9|F6WMK9_HUMAN;tr|K7EQX4|K7EQX4_HUMAN;tr|K7ENN6|K7ENN6_HUMAN;tr|K7EIF7|K7EIF7_HUMAN;tr|K7EQL0|K7EQL0_HUMAN	sp|Q14011|CIRBP_HUMAN;tr|K7EPM4|K7EPM4_HUMAN;tr|K7EQR7|K7EQR7_HUMAN;tr|D6W5Y5|D6W5Y5_HUMAN;tr|K7EMY9|K7EMY9_HUMAN;tr|K7EJV1|K7EJV1_HUMAN	Q14011	Cold-inducible RNA-binding protein	sp|Q14011|CIRBP_HUMAN Cold-inducible RNA-binding protein OS=Homo sapiens OX=9606 GN=CIRBP PE=1 SV=1;tr|K7EPM4|K7EPM4_HUMAN Cold-inducible RNA-binding protein OS=Homo sapiens OX=9606 GN=CIRBP PE=1 SV=1;tr|K7EQR7|K7EQR7_HUMAN Cold-inducible RNA-binding prote	CIRBP	0.790762	-1.2646
0.3988	1.34112	0.696219	0.285053	-0.905708	-1.17777	-1.33512	0.697408	DOWN	+	24h Q7_24h DMSO	Discard	Discard	Discard_Discard	Keep	Discard_Discard_Keep	3	3	3	48.4	48.4	48.4	9.6138	0	21.297	5472200000	48	1.38819	-0.345032	-2.59552	sp|O43504|LTOR5_HUMAN;tr|R4GMU8|R4GMU8_HUMAN;tr|E9PLX3|E9PLX3_HUMAN;tr|A0A0C4DGV4|A0A0C4DGV4_HUMAN	sp|O43504|LTOR5_HUMAN;tr|R4GMU8|R4GMU8_HUMAN;tr|E9PLX3|E9PLX3_HUMAN;tr|A0A0C4DGV4|A0A0C4DGV4_HUMAN	O43504	Ragulator complex protein LAMTOR5	sp|O43504|LTOR5_HUMAN Ragulator complex protein LAMTOR5 OS=Homo sapiens OX=9606 GN=LAMTOR5 PE=1 SV=1;tr|R4GMU8|R4GMU8_HUMAN Late endosomal/lysosomal adaptor and MAPK and MTOR activator 5 OS=Homo sapiens OX=9606 GN=LAMTOR5 PE=1 SV=1;tr|E9PLX3|E9PLX3_HUMAN L	LAMTOR5	0.787291	-1.27018
1.64673	0.980468	-0.695522	0.777638	-0.906861	-0.174726	-0.639458	-0.988266	DOWN	+	24h Q7_24h DMSO	Discard	Discard	Discard_Discard	Keep	Discard_Discard_Keep	8	8	8	29.3	29.3	29.3	39.933	0	41.953	3013900000	60	1.37426	-0.345234	-2.57163	sp|Q96A49|SYAP1_HUMAN	sp|Q96A49|SYAP1_HUMAN	Q96A49	Synapse-associated protein 1	sp|Q96A49|SYAP1_HUMAN Synapse-associated protein 1 OS=Homo sapiens OX=9606 GN=SYAP1 PE=1 SV=1	SYAP1	0.78718	-1.27036
0.0732277	0.317598	0.837597	1.58859	-0.208752	-0.851034	-0.0549526	-1.70227	DOWN	+	24h Q7_24h DMSO	Discard	Discard	Discard_Discard	Keep	Discard_Discard_Keep	7	7	7	28.3	28.3	28.3	39.221	0	31.238	3554100000	92	1.50749	-0.38537	-2.802	sp|P78318|IGBP1_HUMAN;tr|A0A1W2PR95|A0A1W2PR95_HUMAN	sp|P78318|IGBP1_HUMAN	P78318	Immunoglobulin-binding protein 1	sp|P78318|IGBP1_HUMAN Immunoglobulin-binding protein 1 OS=Homo sapiens OX=9606 GN=IGBP1 PE=1 SV=1	IGBP1	0.765583	-1.30619
1.06302	1.49034	-0.241814	0.528571	-0.110429	-1.39661	-1.14599	-0.187084	DOWN	+	24h Q7_24h DMSO	Discard	Discard	Discard_Discard	Keep	Discard_Discard_Keep	11	11	10	9.5	9.5	8.6	139.88	0	37.425	2014600000	81	1.53827	-0.439662	-2.85593	sp|O95239|KIF4A_HUMAN;sp|Q2VIQ3|KIF4B_HUMAN;tr|Q5JRK0|Q5JRK0_HUMAN;tr|H0Y718|H0Y718_HUMAN;sp|Q6ZMV9|KIF6_HUMAN	sp|O95239|KIF4A_HUMAN	O95239	Chromosome-associated kinesin KIF4A	sp|O95239|KIF4A_HUMAN Chromosome-associated kinesin KIF4A OS=Homo sapiens OX=9606 GN=KIF4A PE=1 SV=3	KIF4A	0.737307	-1.35629
1.02034	0.69386	-0.0379347	1.24417	-0.886093	-1.15877	-1.27946	0.403882	DOWN	+	24h Q7_24h DMSO	Discard	Discard	Discard_Discard	Keep	Discard_Discard_Keep	7	7	7	22.9	22.9	22.9	47.256	0	34.406	1833000000	33	1.65225	-0.458423	-3.05837	tr|A0A087X0G7|A0A087X0G7_HUMAN;tr|A0A087WUW6|A0A087WUW6_HUMAN;tr|A0A087X1B1|A0A087X1B1_HUMAN;sp|Q9Y6K9|NEMO_HUMAN;tr|A0A087WV30|A0A087WV30_HUMAN;tr|C9JN51|C9JN51_HUMAN;tr|C9J2V2|C9J2V2_HUMAN;tr|C9JH59|C9JH59_HUMAN	tr|A0A087X0G7|A0A087X0G7_HUMAN;tr|A0A087WUW6|A0A087WUW6_HUMAN;tr|A0A087X1B1|A0A087X1B1_HUMAN;sp|Q9Y6K9|NEMO_HUMAN;tr|A0A087WV30|A0A087WV30_HUMAN;tr|C9JN51|C9JN51_HUMAN	A0A087X0G7	NF-kappa-B essential modulator	tr|A0A087X0G7|A0A087X0G7_HUMAN NF-kappa-B essential modulator OS=Homo sapiens OX=9606 GN=IKBKG PE=1 SV=1;tr|A0A087WUW6|A0A087WUW6_HUMAN NF-kappa-B essential modulator OS=Homo sapiens OX=9606 GN=IKBKG PE=1 SV=1;tr|A0A087X1B1|A0A087X1B1_HUMAN NF-kappa-B esse	IKBKG	0.727781	-1.37404
0.891881	0.343555	1.44715	0.601394	-0.643619	-1.64753	-0.428824	-0.564014	DOWN	+	24h Q7_24h DMSO	Discard	Discard	Discard_Discard	Keep	Discard_Discard_Keep	6	6	6	58.7	58.7	58.7	12.349	0	46.82	14738000000	115	2.3803	-0.471481	-4.48596	sp|Q9GZT3|SLIRP_HUMAN;tr|A0A087WUN7|A0A087WUN7_HUMAN;tr|H0YJ40|H0YJ40_HUMAN;tr|G3V4X6|G3V4X6_HUMAN;tr|G3V2S9|G3V2S9_HUMAN;tr|H0YJW7|H0YJW7_HUMAN;tr|H0YJI1|H0YJI1_HUMAN;tr|H0YJ07|H0YJ07_HUMAN;tr|H0YJU7|H0YJU7_HUMAN	sp|Q9GZT3|SLIRP_HUMAN;tr|A0A087WUN7|A0A087WUN7_HUMAN;tr|H0YJ40|H0YJ40_HUMAN;tr|G3V4X6|G3V4X6_HUMAN;tr|G3V2S9|G3V2S9_HUMAN;tr|H0YJW7|H0YJW7_HUMAN	Q9GZT3	SRA stem-loop-interacting RNA-binding protein, mitochondrial	sp|Q9GZT3|SLIRP_HUMAN SRA stem-loop-interacting RNA-binding protein, mitochondrial OS=Homo sapiens OX=9606 GN=SLIRP PE=1 SV=1;tr|A0A087WUN7|A0A087WUN7_HUMAN SRA stem-loop-interacting RNA-binding protein, mitochondrial OS=Homo sapiens OX=9606 GN=SLIRP PE=1	SLIRP	0.721224	-1.38653
0.17023	0.440298	0.685416	1.78935	-0.303785	-1.43133	-0.512124	-0.838057	DOWN	+	24h Q7_24h DMSO	Discard	Keep	Discard_Keep	Keep	Discard_Keep_Keep	14	14	13	2.9	2.9	2.7	796.43	0	56.659	2968200000	61	1.92878	-0.509684	-3.57015	sp|Q8WXH0|SYNE2_HUMAN;tr|G3V5X4|G3V5X4_HUMAN;tr|A0A0A0MRE3|A0A0A0MRE3_HUMAN;tr|A0A0C4DGK3|A0A0C4DGK3_HUMAN;tr|A0A669KB61|A0A669KB61_HUMAN;tr|A0A669KBG2|A0A669KBG2_HUMAN;tr|G3V3D4|G3V3D4_HUMAN;tr|Q5JV20|Q5JV20_HUMAN;tr|F8WAI0|F8WAI0_HUMAN;tr|G3V4T3|G3V4T3_HUMAN;tr|H0Y326|H0Y326_HUMAN;tr|H0Y325|H0Y325_HUMAN	sp|Q8WXH0|SYNE2_HUMAN;tr|G3V5X4|G3V5X4_HUMAN;tr|A0A0A0MRE3|A0A0A0MRE3_HUMAN	Q8WXH0	Nesprin-2	sp|Q8WXH0|SYNE2_HUMAN Nesprin-2 OS=Homo sapiens OX=9606 GN=SYNE2 PE=1 SV=3;tr|G3V5X4|G3V5X4_HUMAN Nesprin-2 OS=Homo sapiens OX=9606 GN=SYNE2 PE=1 SV=1;tr|A0A0A0MRE3|A0A0A0MRE3_HUMAN Nesprin-2 OS=Homo sapiens OX=9606 GN=SYNE2 PE=1 SV=1	SYNE2	0.702376	-1.42374
0.841333	0.993698	0.380647	0.928786	-0.826815	-0.16666	-0.27787	-1.87312	DOWN	+	24h Q7_24h DMSO	Discard	Keep	Discard_Keep	Keep	Discard_Keep_Keep	9	9	8	14.1	14.1	12.6	81.312	0	19.625	2209400000	59	2.0464	-0.525224	-3.7982	sp|Q99661|KIF2C_HUMAN;tr|Q5JR91|Q5JR91_HUMAN;tr|Q5JR89|Q5JR89_HUMAN	sp|Q99661|KIF2C_HUMAN;tr|Q5JR91|Q5JR91_HUMAN	Q99661	Kinesin-like protein KIF2C	sp|Q99661|KIF2C_HUMAN Kinesin-like protein KIF2C OS=Homo sapiens OX=9606 GN=KIF2C PE=1 SV=2;tr|Q5JR91|Q5JR91_HUMAN Kinesin-like protein KIF2C (Fragment) OS=Homo sapiens OX=9606 GN=KIF2C PE=1 SV=1	KIF2C	0.694851	-1.43916
0.63949	0.297682	1.15322	1.04548	-0.756391	-0.023685	-0.572962	-1.78284	DOWN	+	24h Q7_24h DMSO	Discard	Keep	Discard_Keep	Keep	Discard_Keep_Keep	2	2	2	3.7	3.7	3.7	76.096	0	8.1518	871400000	30	2.02859	-0.5431	-3.76323	sp|O96005|CLPT1_HUMAN;tr|K7EQQ1|K7EQQ1_HUMAN	sp|O96005|CLPT1_HUMAN;tr|K7EQQ1|K7EQQ1_HUMAN	O96005	Cleft lip and palate transmembrane protein 1	sp|O96005|CLPT1_HUMAN Cleft lip and palate transmembrane protein 1 OS=Homo sapiens OX=9606 GN=CLPTM1 PE=1 SV=1;tr|K7EQQ1|K7EQQ1_HUMAN Cleft lip and palate transmembrane protein 1 (Fragment) OS=Homo sapiens OX=9606 GN=CLPTM1 PE=1 SV=1	CLPTM1	0.686295	-1.4571
1.20351	0.027988	0.299581	1.48299	-1.50659	-0.805363	-0.571134	-0.130978	DOWN	+	24h Q7_24h DMSO	Discard	Keep	Discard_Keep	Keep	Discard_Keep_Keep	15	15	15	33.5	33.5	33.5	60.234	0	39.149	6241100000	64	1.80118	-0.547289	-3.33004	sp|Q02318|CP27A_HUMAN;tr|C9J1K5|C9J1K5_HUMAN;tr|F8WD90|F8WD90_HUMAN	sp|Q02318|CP27A_HUMAN	Q02318	Sterol 26-hydroxylase, mitochondrial	sp|Q02318|CP27A_HUMAN Sterol 26-hydroxylase, mitochondrial OS=Homo sapiens OX=9606 GN=CYP27A1 PE=1 SV=1	CYP27A1	0.684305	-1.46134
-0.319718	0.532432	1.41361	1.1794	0.193343	-1.02594	-0.67955	-1.29357	DOWN	+	24h Q7_24h DMSO	Discard	Keep	Discard_Keep	Keep	Discard_Keep_Keep	11	11	11	6.7	6.7	6.7	210.13	0	34.614	1993100000	54	1.49275	-0.547705	-2.77627	tr|A0A4W8VX11|A0A4W8VX11_HUMAN;tr|A0A5H1ZRS1|A0A5H1ZRS1_HUMAN;sp|Q15154|PCM1_HUMAN;tr|E7EV93|E7EV93_HUMAN;tr|E9PGW9|E9PGW9_HUMAN;tr|E5RGQ4|E5RGQ4_HUMAN;tr|H0YBA1|H0YBA1_HUMAN	tr|A0A4W8VX11|A0A4W8VX11_HUMAN;tr|A0A5H1ZRS1|A0A5H1ZRS1_HUMAN;sp|Q15154|PCM1_HUMAN	A0A4W8VX11	Pericentriolar material 1 protein	tr|A0A4W8VX11|A0A4W8VX11_HUMAN Pericentriolar material 1 protein OS=Homo sapiens OX=9606 GN=PCM1 PE=4 SV=1;tr|A0A5H1ZRS1|A0A5H1ZRS1_HUMAN Pericentriolar material 1 protein OS=Homo sapiens OX=9606 GN=PCM1 PE=1 SV=1;sp|Q15154|PCM1_HUMAN Pericentriolar materi	PCM1	0.684108	-1.46176
0.631471	1.464	0.143945	0.621591	-0.413821	-1.86255	-0.638458	0.0538252	DOWN	+	24h Q7_24h DMSO	Discard	Keep	Discard_Keep	Keep	Discard_Keep_Keep	9	9	9	11.6	11.6	11.6	116.53	0	15.273	972990000	18	1.56682	-1.10686	-2.90624	sp|Q6WCQ1|MPRIP_HUMAN;tr|J3KSW8|J3KSW8_HUMAN;tr|A0A494BZV2|A0A494BZV2_HUMAN;tr|H0Y2S9|H0Y2S9_HUMAN;tr|H7C3G6|H7C3G6_HUMAN;tr|A0A1W2PPU9|A0A1W2PPU9_HUMAN;tr|H0Y7E2|H0Y7E2_HUMAN;tr|K7EL39|K7EL39_HUMAN;tr|J3KSK7|J3KSK7_HUMAN;tr|J3QRL2|J3QRL2_HUMAN	sp|Q6WCQ1|MPRIP_HUMAN;tr|J3KSW8|J3KSW8_HUMAN;tr|A0A494BZV2|A0A494BZV2_HUMAN	Q6WCQ1	Myosin phosphatase Rho-interacting protein	sp|Q6WCQ1|MPRIP_HUMAN Myosin phosphatase Rho-interacting protein OS=Homo sapiens OX=9606 GN=MPRIP PE=1 SV=3;tr|J3KSW8|J3KSW8_HUMAN Myosin phosphatase Rho-interacting protein (Fragment) OS=Homo sapiens OX=9606 GN=MPRIP PE=1 SV=1;tr|A0A494BZV2|A0A494BZV2_HUM	MPRIP	0.464303	-2.15376
0.83304	0.49596	0.746819	0.744125	-1.89157	-0.574737	-0.876009	0.522369	DOWN	+	24h Q7_24h DMSO	Discard	Keep	Discard_Keep	Keep	Discard_Keep_Keep	4	4	4	20.6	20.6	20.6	24.389	0	8.1115	1381200000	20	1.51135	-1.33333	-2.80875	sp|P20338|RAB4A_HUMAN;tr|A0A087WYT5|A0A087WYT5_HUMAN	sp|P20338|RAB4A_HUMAN	P20338	Ras-related protein Rab-4A	sp|P20338|RAB4A_HUMAN Ras-related protein Rab-4A OS=Homo sapiens OX=9606 GN=RAB4A PE=1 SV=3	RAB4A	0.396851	-2.51984
0.612773	0.772096	0.55983	0.838895	-0.704357	-1.64492	-1.14318	0.708862	DOWN	+	24h Q7_24h DMSO	Discard	Keep	Discard_Keep	Keep	Discard_Keep_Keep	3	3	3	12	12	12	32.544	0	4.4255	1151500000	19	1.46442	-1.73114	-2.727	sp|Q8WWC4|MAIP1_HUMAN;tr|H7C0V0|H7C0V0_HUMAN	sp|Q8WWC4|MAIP1_HUMAN	Q8WWC4	m-AAA protease-interacting protein 1, mitochondrial	sp|Q8WWC4|MAIP1_HUMAN m-AAA protease-interacting protein 1, mitochondrial OS=Homo sapiens OX=9606 GN=MAIP1 PE=1 SV=1	MAIP1	0.301214	-3.3199
