# Supplementary material for: 1,4-dihydroxy quininib activates ferroptosis pathways in metastatic uveal melanoma and reveals a novel prognostic biomarker signature
Source: Cell Death Discov. 2024 Feb 10;10:70. doi: 10.1038/s41420-023-01773-8 (PMC10858877; doi:10.1038/s41420-023-01773-8)
Supplement: Supplementary file 4 — Supplementary Dataset 2 [file 41420_2023_1773_MOESM4_ESM.xlsx]

## Sheet: Val_PW_ResLQ
Names	Outliers 4 DMSO	Outliers 8 DMSO	Outliers 24 DMSO	Outliers 4 Q7	Outliers 8 Q7	Outliers 24 Q7	N 24 DMSO	N 4 DMSO	N 8 DMSO	N 24 Q7	N 4 Q7	N 8 Q7	24 diff	4 Diff	8 Diff	24 p	4 pvalue	8 pvalue	high 24	high 4	high 8	low 24	low 4	low 8	qvalue 24	qvalue 4	qvalue 8	ST 4	ST 8	ST 24	pvalue 4	pvalue 8	pvalue 24	FC 4	FC 8	FC 24
A0A024R4E5	0	0	0	0	0	0	0.453415	0.987453	0.761731	0.760654	0.953108	0.920266	-0.06056	-0.0548095	0.184989	0.804	0.204	0.00518	0.65246	0.0529425	0.264958	-0.77358	-0.162562	0.105019	0.460092	0.620102	1.33887e-10	-0.067057	0.170144	-0.0798378	0.625	0.125	1	0.0548095	-0.184989	0.06056
A0A024RA52	1	0	1	1	1	1	0.475429	0.384736	0.274947	0.280136	0.00920991	0.552039	-0.0685012	-0.016551	-0.210401	0.594	0.701	0.394	0.298356	0.107873	0.464855	-0.435358	-0.140975	-0.885657	1	1	1	-0.0172785	-0.219285	-0.159394	1	1	0.625	0.016551	0.210401	0.0685012
A0A024RBT2	0	0	0	0	0	0	0.573961	0.21402	0.508213	0.746993	0.185349	0.205846	0.119597	-0.152921	0.203751	0.213	0.128	0.00432	0.361015	0.0799791	0.286416	-0.121822	-0.38582	0.121086	0.534722	0.36714	2.90773e-12	-0.122841	0.197165	0.13015	0.125	0.125	0.625	0.152921	-0.203751	-0.119597
A0A075B780	0	1	1	1	0	1	0.674037	0.746968	0.272323	0.0527589	0.0571252	0.173974	0.174002	-0.136829	-0.558404	0.817	0.294	0.0177	2.36672	0.206703	-0.184326	-2.01872	-0.48036	-0.932482	0.460904	0.627734	0.000664566	-0.0972982	-0.532194	-0.226772	0.625	0.125	0.625	0.136829	0.558404	-0.174002
A0A087WSW9	0	0	0	0	0	0	0.376277	0.485136	0.909854	0.877647	0.566223	0.420563	-0.196385	-0.164363	-0.189648	0.2	0.00851	0.0559	0.185272	-0.079796	0.00900074	-0.578042	-0.24893	-0.388296	0.301779	1.77121e-07	0.0759529	-0.171064	-0.140316	-0.179083	0.125	0.125	0.625	0.164363	0.189648	0.196385
A0A087WT45	1	0	1	0	1	0	0.240633	0.0647037	0.807185	0.3187	0.162299	0.169795	0.207383	-0.0165538	0.215506	0.196	0.93	0.0823	0.605737	0.535813	0.482147	-0.190971	-0.56892	-0.0511356	1	1	1	0.014384	0.142855	0.162528	1	0.125	0.625	0.0165538	-0.215506	-0.207383
A0A087WT99	0	1	0	0	1	0	0.955514	0.158195	0.20278	0.783186	0.702196	0.204123	0.121535	-0.01383	0.065629	0.644	0.923	0.75	0.876722	0.407819	0.663118	-0.633653	-0.435479	-0.53186	1	1	1	0.08227	0.15312	-0.00120496	0.625	0.625	1	0.01383	-0.065629	-0.121535
A0A087WTA5	1	0	1	0	0	1	0.0229834	0.0547384	0.579753	0.163673	0.801359	0.348237	-0.0815465	0.0627928	-0.199154	0.0803	0.71	0.274	0.018216	0.551299	0.275431	-0.181309	-0.425713	-0.673739	1	1	1	-0.0233214	-0.101534	-0.0989344	1	0.625	0.625	-0.0627928	0.199154	0.0815465
A0A087WTV6	0	0	0	0	0	0	0.345372	0.85059	0.993298	0.0603966	0.898155	0.364782	0.111852	-0.0924764	0.00493174	0.516	0.678	0.97	0.597254	0.549935	0.384114	-0.37355	-0.734888	-0.37425	1	1	1	-0.117201	0.0326691	0.182319	0.625	1	0.625	0.0924764	-0.00493174	-0.111852
A0A087WU65	0	0	0	0	0	0	0.924568	0.788532	0.919684	0.977975	0.050654	0.273492	-0.0988785	0.116309	-0.38166	0.733	0.383	0.0808	0.740343	0.479209	0.0866828	-0.9381	-0.24659	-0.850003	1	1	1	0.12164	-0.333237	-0.237754	1	0.125	1	-0.116309	0.38166	0.0988785
A0A087WUK2	0	0	0	0	0	0	0.255858	0.616587	0.325353	0.938106	0.636878	0.543219	0.139136	0.141709	0.000231912	0.184	0.0908	0.996	0.396747	0.324926	0.148187	-0.118474	-0.0415088	-0.147723	1	1	1	0.115161	-0.00325024	0.205507	0.125	1	0.625	-0.141709	-0.000231912	-0.139136
A0A087WUT6	0	0	0	1	0	0	0.64058	0.383488	0.875717	0.883508	0.128611	0.905022	0.0655887	-0.00233334	0.0460494	0.662	0.953	0.285	0.497211	0.113033	0.158817	-0.366033	-0.1177	-0.0667186	1	1	1	0.00766089	0.0413053	0.0890944	1	1	1	0.00233334	-0.0460494	-0.0655887
A0A087WUV8	1	0	1	0	0	0	0.154747	0.0413866	0.577772	0.0636676	0.621596	0.536179	0.0111449	0.0859315	-0.142083	0.968	0.689	0.537	0.821619	0.704863	0.508279	-0.799329	-0.533	-0.792446	1	1	1	-0.017184	-0.0880502	-0.0903231	1	0.625	1	-0.0859315	0.142083	-0.0111449
A0A087WV05	1	0	0	0	1	0	0.8816	0.639764	0.826491	0.760469	0.31653	0.0535999	-0.0484707	-0.159324	0.0194792	0.723	0.417	0.907	0.347511	0.380434	0.506794	-0.444452	-0.699081	-0.467836	1	1	1	-0.139169	-0.00358263	-0.102596	1	1	0.625	0.159324	-0.0194792	0.0484707
A0A087WVM4	0	1	0	0	0	0	0.699045	0.432275	0.274532	0.645592	0.35076	0.659906	-0.0814633	-0.115505	0.230239	0.586	0.0923	0.0322	0.345096	0.03496	0.423509	-0.508023	-0.26597	0.0369686	0.54225	0.350228	0.0256931	-0.146002	0.217744	-0.144817	0.625	0.125	0.625	0.115505	-0.230239	0.0814633
A0A087WW88	0	0	0	0	0	0	0.703002	0.744257	0.957893	0.356585	0.627556	0.412787	-0.14488	-0.0239931	-0.120742	0.169	0.846	0.311	0.110642	0.337821	0.195119	-0.400402	-0.385807	-0.436602	1	1	1	-0.104564	-0.121097	-0.142639	0.625	1	0.625	0.0239931	0.120742	0.14488
A0A087WWU8	0	0	0	1	0	0	0.183727	0.330339	0.612413	0.526847	0.104795	0.974284	0.129024	-0.143842	0.339153	0.663	0.308	0.0274	0.981222	0.230254	0.606557	-0.723174	-0.517937	0.0717484	0.4723	0.626753	0.0131547	-0.0923828	0.403288	0.210163	0.625	0.125	0.625	0.143842	-0.339153	-0.129024
A0A087WWX0	0	0	0	0	1	0	0.237168	0.833205	0.0369167	0.33955	0.299564	0.711958	-0.0927733	-0.12928	0.189738	0.0816	0.252	0.267	0.021567	0.161616	0.633227	-0.207114	-0.420176	-0.253752	1	1	1	-0.0823594	0.171237	-0.0996112	1	0.625	0.625	0.12928	-0.189738	0.0927733
A0A087WX92	0	0	0	0	0	0	0.699099	0.793857	0.909625	0.516987	0.959953	0.738361	-0.414176	-0.531965	-1.07087	0.0948	0.00159	0.0275	0.132237	-0.378575	-0.224267	-0.960589	-0.685355	-1.91747	0.171454	2.374e-25	0.00385209	-0.539381	-1.09104	-0.303533	0.125	0.125	0.125	0.531965	1.07087	0.414176
A0A087WX97	0	0	0	0	0	0	0.879833	0.866805	0.465521	0.449034	0.389628	0.923349	-0.117698	-0.368238	-0.00970892	0.749	0.0977	0.924	0.951597	0.124274	0.28769	-1.18699	-0.86075	-0.307108	1	1	1	-0.435559	-0.00725084	0.140613	0.625	1	0.625	0.368238	0.00970892	0.117698
A0A087WXB0	0	1	1	1	0	0	0.0203052	0.34188	0.146231	0.0861645	0.691762	0.158477	0.0871113	-0.0656963	0.18153	0.787	0.588	0.0108	1.02617	0.280445	0.283074	-0.851949	-0.411838	0.0799863	0.456584	0.617246	5.66501e-06	-0.0461062	0.198521	-0.095719	1	0.125	1	0.0656963	-0.18153	-0.0871113
A0A087WXM6	0	0	1	0	0	0	0.00608139	0.467362	0.212301	0.571234	0.657166	0.849564	-0.104301	0.0199911	0.0794817	0.33	0.884	0.111	0.181877	0.420594	0.19247	-0.39048	-0.380612	-0.0335067	1	1	1	0.0369275	0.081727	-0.103867	1	0.125	1	-0.0199911	-0.0794817	0.104301
A0A087WY71	0	0	0	0	0	0	0.954817	0.912745	0.883366	0.850305	0.314521	0.912128	0.108104	0.0488787	0.00723668	0.0717	0.422	0.952	0.233947	0.216691	0.360008	-0.0177388	-0.118934	-0.345535	0.88315	0.955599	0.937221	0.0556719	0.050048	0.0965975	1	0.625	0.125	-0.0488787	-0.00723668	-0.108104
A0A087WY85	0	0	0	0	1	0	0.653804	0.89688	0.573103	0.672393	0.467067	0.399066	-0.163514	0.303696	-0.319488	0.244	0.0356	0.0211	0.195998	0.56879	-0.0910416	-0.523026	0.0386028	-0.547934	0.287445	0.0135547	0.00118099	0.301405	-0.317379	-0.140262	0.125	0.125	0.625	-0.303696	0.319488	0.163514
A0A087WYF8	1	0	0	0	0	0	0.243483	0.42013	0.966006	0.880599	0.99726	0.139624	0.349851	-0.253478	0.0492214	0.194	0.105	0.66	1.01718	0.0967685	0.371495	-0.317474	-0.603725	-0.273052	1	1	1	-0.322428	0.0459086	0.530346	0.625	1	0.625	0.253478	-0.0492214	-0.349851
A0A087WYR0	0	1	0	0	0	0	0.250893	0.647026	0.517147	0.350459	0.827181	0.983534	-0.349527	-0.0287292	-0.147428	0.25	0.615	0.196	0.431746	0.134957	0.135644	-1.1308	-0.192415	-0.430501	1	1	1	-0.0202453	-0.144094	-0.23226	0.625	0.625	0.625	0.0287292	0.147428	0.349527
A0A087WYS3	0	0	0	0	0	0	0.563599	0.251615	0.679806	0.448833	0.329374	0.0925509	0.08401	0.116933	0.325518	0.675	0.493	0.0993	0.661164	0.595144	0.764187	-0.493144	-0.361278	-0.113152	1	1	1	0.238278	0.251239	0.0185288	0.625	0.125	1	-0.116933	-0.325518	-0.08401
A0A087WYT3	0	0	0	0	0	1	0.880638	0.377693	0.791948	0.553607	0.602165	0.771319	-0.272698	0.182954	-0.160786	0.238	0.268	0.471	0.31858	0.612691	0.4616	-0.863976	-0.246783	-0.783172	1	1	1	0.0894043	-0.170997	-0.345913	0.625	1	0.625	-0.182954	0.160786	0.272698
A0A087WZ13	0	0	0	0	0	0	0.313193	0.688466	0.635912	0.991821	0.372167	0.332283	-0.0253079	-0.158434	-0.0900968	0.906	0.351	0.731	0.602382	0.299004	0.67059	-0.652998	-0.615872	-0.850783	1	1	1	-0.143841	-0.099784	-0.0887846	1	1	1	0.158434	0.0900968	0.0253079
A0A087X0G7	0	0	0	0	0	1	0.717357	0.754588	0.202321	0.147164	0.731734	0.831744	0.435247	0.0664893	0.0853904	0.00965	0.684	0.762	0.66937	0.538284	0.903163	0.201124	-0.405306	-0.732382	1.67774e-06	0.638645	0.474235	0.127361	-0.0439701	0.455159	1	1	0.125	-0.0664893	-0.0853904	-0.435247
A0A087X0H9	0	0	0	0	0	0	0.196801	0.255499	0.770364	0.92469	0.325921	0.56452	-0.0297696	0.0674119	-0.154151	0.705	0.601	0.31	0.197574	0.435891	0.248073	-0.257113	-0.301067	-0.556375	1	1	1	0.113666	-0.208437	-0.0550336	0.625	0.625	0.625	-0.0674119	0.154151	0.0297696
A0A087X0L7	0	0	1	0	0	0	0.361773	0.756549	0.493197	0.779174	0.987197	0.763209	-0.0146275	-0.0351348	0.162928	0.906	0.86	0.373	0.347703	0.545894	0.65956	-0.376958	-0.616163	-0.333704	1	1	1	-0.0156339	0.271802	0.0194634	1	0.625	0.625	0.0351348	-0.162928	0.0146275
A0A087X0Q1	0	0	0	0	0	1	0.938419	0.494264	0.787266	0.0101962	0.559391	0.962791	-0.109806	-0.0268721	0.149284	0.643	0.801	0.165	0.571109	0.284628	0.409216	-0.790721	-0.338372	-0.110649	1	1	1	-0.0234231	0.154474	-0.00209075	1	0.625	1	0.0268721	-0.149284	0.109806
A0A087X0Q9	0	0	1	1	0	1	0.681124	0.521052	0.314243	0.264931	0.0876796	0.867475	0.825954	0.429977	-0.340646	0.224	0.226	0.0226	2.5447	1.33045	-0.0909539	-0.892795	-0.470499	-0.590338	0.585349	0.435806	0.0034647	0.165656	-0.342178	0.642114	0.125	0.125	0.625	-0.429977	0.340646	-0.825954
A0A087X0W7	0	0	0	0	0	0	0.156221	0.0864888	0.164332	0.99611	0.632488	0.690668	-0.0264635	-0.013684	0.11724	0.804	0.711	0.157	0.283814	0.0932979	0.315801	-0.336741	-0.120666	-0.0813218	1	1	1	-0.0191012	0.117845	0.035904	1	0.625	1	0.013684	-0.11724	0.0264635
A0A087X0X3	0	1	0	0	0	0	0.81089	0.335901	0.571628	0.465134	0.527158	0.778794	-0.00775948	-0.11102	0.14411	0.907	0.0046	0.00383	0.187525	-0.0649519	0.200195	-0.203044	-0.157088	0.0880248	0.305223	3.97608e-12	1.49921e-13	-0.111665	0.133569	0.0306251	0.125	0.125	0.625	0.11102	-0.14411	0.00775948
A0A087X1B2	0	0	0	0	0	0	0.945885	0.299662	0.286733	0.629295	0.623212	0.680585	0.00526196	-0.104458	-0.112036	0.972	0.11	0.504	0.447205	0.0436372	0.358972	-0.436681	-0.252553	-0.583044	1	1	1	-0.127363	-0.102618	-0.0337783	0.625	0.625	1	0.104458	0.112036	-0.00526196
A0A087X1P5	0	1	0	0	1	0	0.201407	0.698011	0.532944	0.115686	0.308803	0.377386	0.241392	0.0979418	-0.0186408	0.254	0.683	0.834	0.78677	0.789386	0.241543	-0.303986	-0.593502	-0.278825	1	1	1	0.102369	-0.0671395	0.197322	1	0.625	0.625	-0.0979418	0.0186408	-0.241392
A0A087X211	0	0	0	0	0	0	0.982837	0.146992	0.22821	0.790296	0.971968	0.403249	-0.0657308	0.411915	0.191761	0.709	0.143	0.0447	0.444266	1.07539	0.374966	-0.575727	-0.251564	0.00855667	0.646483	0.503253	0.141441	0.449885	0.193697	-0.123611	0.625	0.125	0.625	-0.411915	-0.191761	0.0657308
A0A087X2D5	0	0	0	0	0	0	0.447191	0.709656	0.888244	0.674808	0.601093	0.639752	0.0139412	0.0653333	-0.0695997	0.84	0.493	0.209	0.215057	0.332618	0.0692081	-0.187175	-0.201951	-0.208407	1	1	1	0.0807123	-0.0740065	0.0346733	0.625	0.625	1	-0.0653333	0.0695997	-0.0139412
A0A087X2D8	0	0	0	1	1	0	0.393829	0.787977	0.924987	0.304896	0.653277	0.497117	0.108627	-0.0377223	0.0988908	0.549	0.738	0.0512	0.622253	0.288816	0.198741	-0.404999	-0.36426	-0.000959219	0.595757	0.710877	0.259781	-0.0392363	0.0876877	0.108614	1	0.125	0.625	0.0377223	-0.0988908	-0.108627
A0A096LNV3	0	0	0	0	0	0	0.748612	0.186451	0.323633	0.34557	0.473518	0.243588	-0.187221	-0.0274036	-0.0747298	0.483	0.78	0.624	0.558182	0.258002	0.362627	-0.932624	-0.312809	-0.512087	1	1	1	-0.0395099	-0.177164	-0.223905	0.625	0.625	0.625	0.0274036	0.0747298	0.187221
A0A096LP25	0	0	0	0	1	0	0.868762	0.26445	0.885635	0.777523	0.189878	0.0177652	-0.0446919	0.0346671	0.162876	0.576	0.604	0.303	0.182903	0.225756	0.580753	-0.272287	-0.156422	-0.255002	1	1	1	0.0464752	0.200171	-0.082542	0.625	0.625	0.625	-0.0346671	-0.162876	0.0446919
A0A096LPI6	0	0	0	0	0	0	0.631744	0.34889	0.851669	0.152661	0.622511	0.27224	0.180663	0.135507	0.198423	0.249	0.228	0.252	0.583955	0.420546	0.644557	-0.222628	-0.149532	-0.247711	1	1	1	0.182451	0.147222	0.270471	0.625	0.625	0.625	-0.135507	-0.198423	-0.180663
A0A096LPK7	1	0	0	0	0	0	0.987603	0.0245656	0.581036	0.27556	0.683107	0.452642	0.232243	0.332912	0.0846907	0.503	0.452	0.837	1.20707	1.56227	1.28321	-0.742585	-0.896442	-1.11383	1	1	1	0.0623967	-0.0868757	0.235756	1	1	1	-0.332912	-0.0846907	-0.232243
A0A0A0MRE5	0	0	1	0	1	0	0.0152047	0.51024	0.584022	0.210448	0.185252	0.615542	0.265311	0.0306994	-0.0815751	0.162	0.67	0.577	0.723088	0.238394	0.334572	-0.192465	-0.176995	-0.497722	1	1	1	0.0603779	-0.0922196	0.1664	0.625	1	0.125	-0.0306994	0.0815751	-0.265311
A0A0A0MRR7	1	0	0	0	0	0	0.745079	0.120432	0.218633	0.918954	0.501752	0.475908	0.345808	0.467901	0.301997	0.219	0.42	0.315	1.05533	2.06645	1.09975	-0.36372	-1.13065	-0.49576	1	1	1	0.273856	0.459444	0.250275	1	0.625	0.625	-0.467901	-0.301997	-0.345808
A0A0A0MRX2	0	0	0	0	0	1	0.793611	0.564593	0.21878	0.68136	0.902916	0.560597	0.00247194	-0.287049	0.0766572	0.99	0.18	0.113	0.576866	0.237447	0.186355	-0.571923	-0.811544	-0.0330401	1	1	1	-0.272396	0.0836464	-0.0155558	0.625	0.625	1	0.287049	-0.0766572	-0.00247194
A0A0A0MS51	1	0	1	1	0	0	0.193208	0.0402771	0.389873	0.28738	0.0839477	0.705373	-0.0201277	-0.0416821	0.141131	0.92	0.523	0.164	0.565646	0.142261	0.386085	-0.605902	-0.225625	-0.103823	1	1	1	-0.0854079	0.143385	-0.0252472	0.625	0.625	0.625	0.0416821	-0.141131	0.0201277
A0A0A0MSB8	1	0	0	0	0	0	0.777576	0.506264	0.42801	0.452948	0.218692	0.913493	0.270961	-0.0990851	-0.17191	0.304	0.727	0.25	0.96777	0.724845	0.213034	-0.425849	-0.923015	-0.556853	1	1	1	-0.113974	-0.249054	0.183468	1	0.625	1	0.0990851	0.17191	-0.270961
A0A0A0MSK6	1	0	0	0	1	0	0.568893	0.535203	0.46546	0.615527	0.73872	0.284402	-0.089682	0.155578	-0.130485	0.484	0.392	0.437	0.268504	0.65144	0.334105	-0.447868	-0.340283	-0.595075	1	1	1	0.121434	-0.20606	-0.077799	1	0.625	1	-0.155578	0.130485	0.089682
A0A0A0MSP4	1	0	0	0	1	0	0.117566	0.0301981	0.880767	0.849217	0.538362	0.042505	0.0470203	-0.0703772	-0.059704	0.352	0.529	0.446	0.183117	0.245184	0.15733	-0.0890763	-0.385938	-0.276738	1	1	1	-0.00865131	-0.0273713	0.0547238	1	0.625	1	0.0703772	0.059704	-0.0470203
A0A0A0MSX9	1	0	0	0	0	1	0.797703	0.192798	0.305639	0.0214885	0.561697	0.364601	-0.170474	0.0729458	-0.00790626	0.153	0.429	0.751	0.114547	0.327261	0.0645841	-0.455495	-0.181369	-0.0803966	1	1	1	0.104075	0.00669528	-0.175592	0.625	1	0.625	-0.0729458	0.00790626	0.170474
A0A0A0MT49	0	1	0	0	0	0	0.699427	0.846519	0.0815994	0.816414	0.0844126	0.888143	0.0216083	0.134677	-0.193642	0.591	0.372	0.177	0.136425	0.543632	0.15733	-0.0932084	-0.274278	-0.544613	1	1	1	0.16236	-0.245165	0.0192376	0.625	0.625	1	-0.134677	0.193642	-0.0216083
A0A0A0MTB8	0	1	0	0	0	1	0.490401	0.272864	0.604652	0.00887705	0.7736	0.318353	0.00440977	0.101258	-0.192349	0.99	0.125	0.0229	1.01314	0.253711	-0.0505991	-1.00432	-0.0511951	-0.334098	0.56707	0.399598	0.00366321	0.0917644	-0.19791	-0.07614	0.125	0.125	1	-0.101258	0.192349	-0.00440977
A0A0A0MTH9	0	1	0	0	0	0	0.409931	0.368936	0.0826951	0.344326	0.985625	0.205881	-0.0296772	0.151003	-0.109386	0.912	0.142	0.476	0.755002	0.39349	0.319381	-0.814356	-0.0914835	-0.538154	1	1	1	0.201536	-0.0576645	-0.0770127	0.625	0.625	0.625	-0.151003	0.109386	0.0296772
A0A0A6YYL4	1	0	0	0	0	1	0.342588	0.208479	0.309097	0.10268	0.426482	0.347783	0.121194	-0.187895	0.187112	0.193	0.442	0.294	0.351821	0.489565	0.656463	-0.109433	-0.865354	-0.282239	1	1	1	-0.356716	0.1083	0.0671339	0.625	0.625	0.125	0.187895	-0.187112	-0.121194
A0A0B4J1Z1	0	0	1	0	0	0	0.67214	0.290268	0.175649	0.587412	0.211435	0.351751	-0.152325	-0.0597367	0.227548	0.615	0.721	0.532	0.713907	0.424903	1.25666	-1.01856	-0.544376	-0.801561	1	1	1	-0.104726	0.143838	-0.0113228	1	1	1	0.0597367	-0.227548	0.152325
A0A0B4J211	0	0	0	0	0	0	0.199479	0.524298	0.320545	0.816857	0.17155	0.254819	0.308452	0.313654	0.261393	0.179	0.025	0.139	0.871173	0.552536	0.676582	-0.254269	0.0747715	-0.153796	0.516473	0.00568897	0.37301	0.325897	0.191747	0.286926	0.125	0.125	0.625	-0.313654	-0.261393	-0.308452
A0A0B4J287	0	0	0	0	0	0	0.619971	0.75022	0.659141	0.882789	0.796653	0.369389	0.16787	0.108199	0.0122575	0.163	0.195	0.947	0.458641	0.315572	0.552331	-0.122902	-0.0991749	-0.527816	1	1	1	0.0662937	0.0431136	0.126656	0.125	0.625	0.625	-0.108199	-0.0122575	-0.16787
A0A0B4J2A0	0	1	0	0	0	0	0.557137	0.509675	0.69416	0.327931	0.809443	0.331654	-0.246875	-0.0100772	-0.0835046	0.122	0.823	0.381	0.120174	0.12123	0.175693	-0.613924	-0.141385	-0.342703	1	1	1	-0.0279684	-0.138391	-0.283092	0.625	0.625	0.625	0.0100772	0.0835046	0.246875
A0A0C4DFM1	0	1	0	1	0	0	0.0894852	0.993027	0.093831	0.268556	0.00707177	0.599745	1.23601	-0.037115	0.720269	0.203	0.897	0.161	3.66179	0.805212	1.95557	-1.18976	-0.879442	-0.515036	1	1	1	-0.0274974	0.481768	1.48945	1	0.125	0.625	0.037115	-0.720269	-1.23601
A0A0C4DFV9	0	0	0	0	0	0	0.408862	0.569659	0.5248	0.547036	0.753412	0.445977	0.154691	-0.0413275	0.267605	0.59	0.796	0.0899	0.973595	0.424614	0.612057	-0.664213	-0.507269	-0.0768474	0.999991	0.999993	0.999983	0.0319423	0.226227	0.243893	1	0.125	0.625	0.0413275	-0.267605	-0.154691
A0A0C4DFZ2	0	1	0	0	1	0	0.843355	0.803874	0.139044	0.615014	0.990456	0.67287	0.00647511	-0.0411272	-0.10472	0.967	0.7	0.101	0.471564	0.267503	0.0372426	-0.458613	-0.349758	-0.246682	1	1	0.999999	-0.0451216	-0.093435	0.022345	1	0.125	1	0.0411272	0.10472	-0.00647511
A0A0C4DG44	1	0	0	0	0	0	0.299329	0.118657	0.685096	0.816818	0.932908	0.696979	0.0258646	0.2854	0.160156	0.923	0.0626	0.256	0.808529	0.598873	0.524688	-0.7568	-0.0280732	-0.204376	0.8244	0.548018	0.752503	0.325954	0.154769	0.0384617	0.125	1	1	-0.2854	-0.160156	-0.0258646
A0A0C4DG68	1	0	0	0	0	0	0.934194	0.242446	0.831288	0.20167	0.104495	0.636034	-0.135344	0.0383983	0.0431292	0.202	0.766	0.688	0.129266	0.413988	0.353274	-0.399954	-0.337191	-0.267016	1	1	1	0.0434461	0.0226964	-0.170828	1	1	0.625	-0.0383983	-0.0431292	0.135344
A0A0C4DGA2	1	1	0	0	1	0	0.158468	0.209316	0.119073	0.440867	0.985144	0.389637	0.107074	0.0161711	0.0815582	0.682	0.908	0.573	0.861187	0.424544	0.492799	-0.647038	-0.392202	-0.329683	1	1	1	0.0393004	0.0862561	0.189313	1	0.625	1	-0.0161711	-0.0815582	-0.107074
A0A0D9SEI3	0	0	0	0	1	0	0.183862	0.167478	0.581591	0.604679	0.856966	0.078508	0.00910147	0.28056	-0.0571859	0.961	0.37	0.72	0.559739	1.12889	0.404032	-0.541536	-0.567767	-0.518404	1	1	1	0.377229	-0.00994331	-0.0656784	0.625	1	0.625	-0.28056	0.0571859	-0.00910147
A0A0D9SF53	0	0	0	1	0	0	0.994276	0.500733	0.213186	0.316516	0.159177	0.175471	-0.0607438	-0.0369015	0.0938037	0.407	0.701	0.0213	0.140087	0.24097	0.161152	-0.261575	-0.314773	0.0264552	0.460428	0.615184	0.00259443	-0.0918864	0.0978719	-0.07005	0.625	0.125	0.625	0.0369015	-0.0938037	0.0607438
A0A0D9SG72	1	0	0	0	0	0	0.75947	0.353677	0.550912	0.254985	0.633742	0.408007	0.0513162	-0.022636	0.0469209	0.664	0.897	0.493	0.391072	0.490463	0.238724	-0.288439	-0.535735	-0.144882	1	1	1	0.0673177	0.0579867	0.0788456	1	0.625	0.625	0.022636	-0.0469209	-0.0513162
A0A0G2JKZ1	0	0	0	0	0	1	0.17003	0.995878	0.980403	0.214659	0.566363	0.10525	-0.359268	-0.10009	-0.0888195	0.188	0.648	0.318	0.314462	0.529183	0.147742	-1.033	-0.729362	-0.325381	1	1	1	-0.177784	-0.0699105	-0.33304	0.625	0.625	0.625	0.10009	0.0888195	0.359268
A0A0G2JNZ2	0	0	0	1	0	0	0.959729	0.582709	0.905455	0.472985	0.635458	0.995724	0.172071	-0.225135	-0.485842	0.759	0.386	0.0674	1.80004	0.482637	0.0648458	-1.4559	-0.932907	-1.03653	0.847934	0.892264	0.717758	-0.188663	-0.554977	0.253991	1	0.125	0.625	0.225135	0.485842	-0.172071
A0A0G2JRI7	0	0	1	0	0	0	0.0196087	0.42723	0.115634	0.919579	0.254272	0.810635	-0.00200516	0.214658	0.0269121	0.992	0.297	0.868	0.559032	0.756714	0.501224	-0.563042	-0.327399	-0.4474	1	1	1	0.117696	0.0769722	-0.0248867	1	0.625	1	-0.214658	-0.0269121	0.00200516
A0A0J9YVP6	0	0	1	1	0	0	0.603317	0.222996	0.788083	0.934313	0.169964	0.415038	-0.116874	-0.101467	-0.0539423	0.0855	0.182	0.584	0.0301641	0.0850118	0.226376	-0.263911	-0.287946	-0.334261	1	1	1	-0.128359	-0.0535912	-0.0843932	0.625	0.625	0.125	0.101467	0.0539423	0.116874
A0A0J9YXF2	0	1	1	0	0	0	0.0282907	0.462397	0.408018	0.118355	0.746944	0.690909	-0.0496605	0.110249	-0.0359608	0.771	0.359	0.82	0.446918	0.435085	0.425035	-0.546239	-0.214587	-0.496957	1	1	1	0.179913	-0.0405995	-0.087348	0.625	1	0.625	-0.110249	0.0359608	0.0496605
A0A0U1RQI5	0	0	0	0	0	0	0.819193	0.206736	0.547444	0.286764	0.224108	0.298259	0.16985	0.0512175	0.01491	0.159	0.649	0.878	0.459186	0.374589	0.299871	-0.119485	-0.272154	-0.270051	1	1	1	0.0110303	-0.0150845	0.119616	1	1	0.125	-0.0512175	-0.01491	-0.16985
A0A0U1RQL9	0	0	0	1	1	0	0.909814	0.383304	0.933679	0.929617	0.328125	0.112604	0.050242	0.0126613	0.00224436	0.866	0.947	0.991	0.919678	0.574432	0.590453	-0.819194	-0.549109	-0.585964	1	1	1	-0.141964	-0.0291499	0.0399759	0.625	1	1	-0.0126613	-0.00224436	-0.050242
A0A0U1RRL7	1	0	1	0	1	0	0.112661	0.0361184	0.995183	0.375518	0.844868	0.302919	0.0618736	0.000871412	0.178433	0.851	0.992	0.526	1.02184	0.257315	0.973144	-0.898097	-0.255572	-0.616278	1	1	1	0.0160326	-0.0216212	0.182483	1	0.625	0.625	-0.000871412	-0.178433	-0.0618736
A0A0U1RRM1	1	0	0	0	1	1	0.390796	0.331577	0.831475	0.254234	0.903579	0.0188276	0.139679	-0.000726844	0.0311831	0.0483	0.997	0.633	0.277402	0.531295	0.218616	0.00195595	-0.532749	-0.15625	0.216479	0.57766	0.706982	-0.0602666	0.058966	0.151646	1	0.625	0.125	0.000726844	-0.0311831	-0.139679
A0A140T8Z0	1	0	0	0	0	1	0.398877	0.0150742	0.398011	0.342263	0.0763943	0.523499	0.178654	0.130925	0.0294847	0.0861	0.13	0.541	0.40415	0.332335	0.165897	-0.0468417	-0.0704858	-0.106928	1	1	1	0.118299	0.0178028	0.165948	0.625	0.625	0.125	-0.130925	-0.0294847	-0.178654
A0A140TA49	0	0	0	0	0	1	0.782434	0.0619945	0.853377	0.0554853	0.976897	0.875973	0.534497	0.100827	-0.333306	0.258	0.493	0.00066	1.75573	0.51343	-0.261976	-0.686736	-0.311776	-0.404635	0.446435	0.611371	1.22645e-46	0.115931	-0.328012	0.589269	1	0.125	0.625	-0.100827	0.333306	-0.534497
A0A1B0GTG2	1	0	1	0	1	0	0.129555	0.629388	0.0581869	0.287451	0.946846	0.0690691	0.125456	-0.0474491	-0.137464	0.524	0.743	0.345	0.679911	0.372134	0.253648	-0.428998	-0.467032	-0.528576	1	1	1	0.0237565	-0.203755	0.0077226	1	0.625	1	0.0474491	0.137464	-0.125456
A0A1B0GTY1	0	1	0	0	0	0	0.916945	0.397669	0.024078	0.388939	0.88185	0.873741	-0.0694852	0.0963519	0.0764136	0.6	0.558	0.366	0.309197	0.562523	0.30537	-0.448167	-0.36982	-0.152543	1	1	1	0.0862225	0.0406401	-0.0858972	1	0.625	1	-0.0963519	-0.0764136	0.0694852
A0A1B0GV47	0	0	0	0	0	0	0.298534	0.78777	0.892717	0.660669	0.578797	0.520259	-0.049874	0.235754	0.0301761	0.844	0.0125	0.82	0.68918	0.374939	0.417664	-0.788928	0.0965677	-0.357312	0.46393	2.90129e-05	0.627066	0.236235	0.0272801	0.00854516	0.125	1	1	-0.235754	-0.0301761	0.049874
A0A1B0GV75	0	0	0	0	1	0	0.955406	0.539246	0.929303	0.88123	0.72336	0.128414	-0.00148601	0.111114	-0.309646	0.984	0.685	0.144	0.2127	0.901042	0.19187	-0.215672	-0.678813	-0.811163	1	1	1	0.224502	-0.208011	0.00625272	0.625	0.125	1	-0.111114	0.309646	0.00148601
A0A1C7CYX9	0	0	0	1	0	0	0.564354	0.729022	0.469488	0.998038	0.399273	0.703988	0.110947	-0.00290409	0.0341129	0.0188	0.869	0.0711	0.186905	0.0484613	0.0736659	0.0349883	-0.0542695	-0.0054402	0.000832523	0.540066	0.318666	0.00337986	0.0318194	0.111985	0.625	0.125	0.125	0.00290409	-0.0341129	-0.110947
A0A1P0AYU5	0	0	0	0	0	0	0.70093	0.751389	0.286019	0.909892	0.746358	0.640399	-0.177269	0.0484096	0.115307	0.114	0.645	0.0124	0.0775486	0.349861	0.183246	-0.432087	-0.253042	0.0473677	0.36168	0.545678	2.1818e-05	0.00664994	0.119926	-0.2319	1	0.125	0.625	-0.0484096	-0.115307	0.177269
A0A1W2PNM1	0	0	0	1	0	0	0.749901	0.500671	0.599724	0.130232	0.231874	0.218033	0.0862862	0.23577	-0.248885	0.84	0.274	0.175	1.33629	0.797608	0.199096	-1.16372	-0.326068	-0.696866	1	1	1	0.206294	-0.24403	0.0040327	0.625	0.625	1	-0.23577	0.248885	-0.0862862
A0A1W2PPZ5	0	1	0	0	0	1	0.996865	0.182426	0.380967	0.00456379	0.479574	0.661922	0.144475	-0.0458849	0.286394	0.545	0.787	0.0433	0.81995	0.449692	0.556565	-0.531001	-0.541462	0.0162235	0.537525	0.677185	0.136958	-0.138324	0.297036	0.24711	0.625	0.125	0.625	0.0458849	-0.286394	-0.144475
A0A1W2PQ90	1	0	0	0	0	0	0.762409	0.188984	0.102606	0.311524	0.3355	0.645739	0.125334	-0.00793776	0.03846	0.429	0.949	0.569	0.562379	0.357758	0.230482	-0.311711	-0.373634	-0.153562	1	1	1	-0.0368341	0.0111312	0.108132	0.625	1	0.625	0.00793776	-0.03846	-0.125334
A0A1W2PQS6	0	0	0	0	0	0	0.381244	0.18144	0.231923	0.25186	0.368139	0.460972	-0.115462	-0.148353	-0.0921596	0.461	0.367	0.532	0.320811	0.297568	0.323785	-0.551736	-0.594275	-0.508104	1	1	1	-0.103424	-0.0656455	-0.176191	1	1	0.625	0.148353	0.0921596	0.115462
A0A1W2PQT3	1	0	0	0	0	1	0.429883	0.0319436	0.575171	0.396573	0.595301	0.666667	0.155078	0.0429687	-0.210105	0.437	0.675	0.0544	0.707322	0.338588	0.00734996	-0.397167	-0.252651	-0.42756	0.64309	0.752264	0.340909	0.0509992	-0.242469	0.129462	0.625	0.125	0.625	-0.0429687	0.210105	-0.155078
A0A1W2PQV2	0	0	0	1	0	0	0.73996	0.760695	0.737325	0.962475	0.187299	0.776381	0.144398	0.251266	-0.119622	0.673	0.272	0.632	1.13106	0.847156	0.597261	-0.842268	-0.344624	-0.836505	1	1	1	0.362083	-0.17801	0.167407	0.625	0.625	1	-0.251266	0.119622	-0.144398
A0A1W2PS24	1	0	0	0	0	0	0.885672	0.272333	0.277601	0.916966	0.531204	0.231867	-0.0635152	-0.189952	0.0178604	0.753	0.198	0.901	0.523172	0.177427	0.43836	-0.650202	-0.557331	-0.402639	1	1	1	-0.299839	-0.0563633	0.0435281	0.625	1	1	0.189952	-0.0178604	0.0635152
A0A1W2PS43	1	0	0	0	1	0	0.872541	0.62326	0.910698	0.213315	0.87752	0.69997	0.0894936	-0.0692534	0.19316	0.704	0.375	0.0646	0.771319	0.142753	0.408198	-0.592332	-0.28126	-0.021878	0.800702	0.860541	0.63063	-0.0521774	0.127593	0.151931	0.625	0.125	1	0.0692534	-0.19316	-0.0894936
A0A1X7SBZ2	0	0	0	1	0	0	0.315321	0.594981	0.33793	0.512012	0.32016	0.926456	-0.167545	-0.0927567	0.0720847	0.189	0.0793	0.441	0.147848	0.0200744	0.331027	-0.482938	-0.205588	-0.186857	1	1	1	-0.0782738	0.122532	-0.155828	0.125	0.625	0.625	0.0927567	-0.0720847	0.167545
A0A286YF22	0	1	1	1	1	0	0.351827	0.463195	0.0137326	0.971569	0.14532	0.102196	-0.189407	0.182763	-0.0729927	0.171	0.0151	0.0123	0.147069	0.298145	-0.0302013	-0.525882	0.0673802	-0.115784	0.233657	5.2958e-05	2.08412e-05	0.171529	-0.0768127	-0.279077	0.125	0.125	0.625	-0.182763	0.0729927	0.189407
A0A2C9F2P4	0	1	0	0	1	1	0.481671	0.967796	0.487943	0.55735	0.455014	0.0158673	0.201018	0.0630111	0.106506	0.0279	0.541	0.34	0.360709	0.354736	0.405971	0.0413264	-0.228714	-0.192958	0.0148926	0.630128	0.470491	0.0370077	0.141831	0.172136	0.625	0.625	0.125	-0.0630111	-0.106506	-0.201018
A0A2Q3DP09	0	0	1	0	1	1	0.458045	0.59596	0.793408	0.637286	0.913418	0.114126	-0.131383	0.106528	0.0152137	0.658	0.773	0.917	0.721374	1.18194	0.443864	-0.984139	-0.968882	-0.413436	1	1	1	-0.207872	-0.0194672	-0.264527	0.625	1	0.625	-0.106528	-0.0152137	0.131383
A0A2R8Y2F6	0	0	0	0	0	0	0.881723	0.796339	0.59637	0.695086	0.653348	0.33145	-0.035157	-0.186993	-0.233712	0.786	0.534	0.173	0.341812	0.663472	0.183789	-0.412126	-1.03746	-0.651213	1	1	1	-0.017928	-0.36213	-0.117555	1	0.625	0.625	0.186993	0.233712	0.035157
A0A2R8Y3B3	0	0	1	0	0	1	0.0257951	0.578205	0.319025	0.267798	0.970003	0.989585	0.240685	0.159847	-0.16149	0.685	0.38	0.319	1.95029	0.654942	0.269737	-1.46892	-0.335249	-0.592718	1	1	1	0.167505	-0.122093	-0.173294	1	1	0.625	-0.159847	0.16149	-0.240685
A0A2R8Y3X5	1	0	0	0	0	0	0.130501	0.219372	0.673313	0.39779	0.965256	0.555861	0.0461113	0.0290856	0.144232	0.518	0.872	0.314	0.247077	0.558571	0.524575	-0.154854	-0.5004	-0.236111	1	1	1	-0.0947418	0.0837207	0.00163812	0.625	0.625	1	-0.0290856	-0.144232	-0.0461113
A0A2R8Y430	0	0	1	1	0	0	0.0294717	0.996052	0.633307	0.886927	0.591156	0.95702	-0.0191582	-0.0587493	0.00119603	0.51	0.237	0.982	0.0625371	0.0680997	0.160234	-0.100853	-0.185598	-0.157842	1	1	1	-0.0480693	-0.0247353	-0.0166732	0.625	0.625	1	0.0587493	-0.00119603	0.0191582
A0A2R8Y473	0	1	0	0	1	0	0.628306	0.42154	0.646403	0.83718	0.349883	0.160981	-0.0257916	-0.00893267	-0.387105	0.898	0.967	0.0575	0.563615	0.621766	0.023081	-0.615198	-0.639632	-0.797291	0.796351	0.706349	0.437656	-0.0959196	-0.342011	0.0467058	1	0.125	1	0.00893267	0.387105	0.0257916
A0A2R8Y484	0	0	0	0	1	1	0.878096	0.7712	0.882681	0.0734859	0.310598	0.588752	0.128138	0.0563387	-0.00779649	0.404	0.658	0.911	0.549395	0.422736	0.19541	-0.293119	-0.310059	-0.211003	1	1	1	0.0631619	0.029974	0.215204	1	1	0.625	-0.0563387	0.00779649	-0.128138
A0A2R8Y653	0	0	0	0	0	0	0.414102	0.839266	0.575866	0.925714	0.980347	0.752356	0.0479706	0.141464	0.204097	0.635	0.598	0.184	0.337807	0.907656	0.582085	-0.241865	-0.624729	-0.173892	1	1	1	0.11356	0.188863	0.0501075	1	0.625	1	-0.141464	-0.204097	-0.0479706
A0A2R8Y765	1	0	0	0	0	0	0.670868	0.11785	0.905533	0.167438	0.702962	0.735597	-0.00588301	-0.0113618	0.348692	0.978	0.969	0.114	0.625131	0.834747	0.851097	-0.636897	-0.85747	-0.153713	1	1	1	-0.178859	0.432312	-0.00294803	0.625	0.625	1	0.0113618	-0.348692	0.00588301
A0A2R8Y7Q9	0	0	0	1	0	0	0.985023	0.575207	0.980708	0.565405	0.0465347	0.175542	-0.450012	0.0820636	0.253059	0.00714	0.164	0.0203	-0.23241	0.224238	0.431414	-0.667614	-0.0601109	0.0747035	1.58742e-08	0.297892	0.000666522	0.062293	0.290025	-0.416953	0.125	0.125	0.125	-0.0820636	-0.253059	0.450012
A0A2R8Y7R2	0	0	0	0	0	1	0.462135	0.426254	0.976675	0.0482207	0.604133	0.297121	0.309764	-0.323263	0.0519511	0.633	0.186	0.897	2.17292	0.279634	1.22824	-1.5534	-0.926161	-1.12434	1	1	1	-0.276402	0.302943	0.304734	0.625	0.625	0.625	0.323263	-0.0519511	-0.309764
A0A2R8Y804	0	1	0	0	0	0	0.972231	0.250114	0.05972	0.899378	0.733222	0.973758	-0.078726	0.169005	0.0882412	0.266	0.23	0.326	0.105084	0.527073	0.327693	-0.262536	-0.189062	-0.151211	1	1	1	0.145431	0.138405	-0.0763574	1	0.625	1	-0.169005	-0.0882412	0.078726
A0A2R8YCX2	0	0	0	0	1	0	0.723218	0.497192	0.809337	0.515078	0.619425	0.43159	0.0177644	0.248657	-0.0556177	0.911	0.324	0.65	0.481812	0.921067	0.296996	-0.446283	-0.423753	-0.408231	1	1	1	0.322375	-0.0255482	0.07684	0.625	1	1	-0.248657	0.0556177	-0.0177644
A0A2R8YD50	0	0	1	0	0	0	0.622269	0.985451	0.844773	0.643499	0.968999	0.884898	-0.280783	-0.0104164	-0.0715475	0.0209	0.888	0.459	-0.0806062	0.206723	0.197045	-0.48096	-0.227556	-0.34014	0.00250696	0.648351	0.483073	-0.0271685	0.00271077	-0.300715	1	1	0.125	0.0104164	0.0715475	0.280783
A0A2R8YDQ9	0	0	1	0	0	0	0.00505241	0.275294	0.680373	0.397382	0.808923	0.738607	0.132774	0.0677522	0.0388177	0.185	0.372	0.661	0.379461	0.273646	0.293697	-0.113914	-0.138141	-0.216062	1	1	1	0.0849504	0.0465203	0.123207	0.625	1	0.625	-0.0677522	-0.0388177	-0.132774
A0A2R8YEZ4	1	0	0	0	1	0	0.456868	0.650849	0.24692	0.926638	0.320276	0.00415697	0.0556391	0.0716116	0.175592	0.626	0.697	0.188	0.383225	0.603473	0.504196	-0.271947	-0.46025	-0.153011	1	1	1	0.134223	0.139474	-0.0110401	1	0.625	1	-0.0716116	-0.175592	-0.0556391
A0A2R8YFH5	1	0	0	0	1	0	0.778265	0.383602	0.333438	0.999416	0.772833	0.696099	-0.327453	-0.086087	-0.374649	0.286	0.565	0.0641	0.477558	0.339187	0.0409897	-1.13246	-0.511361	-0.790288	0.78226	0.849524	0.60586	-0.131812	-0.463542	-0.474648	1	0.625	0.625	0.086087	0.374649	0.327453
A0A2U3TZL8	0	0	0	0	0	0	0.903796	0.321907	0.939854	0.134892	0.266274	0.297279	-0.106993	-0.154002	0.16346	0.595	0.529	0.191	0.467014	0.536886	0.472321	-0.681	-0.84489	-0.1454	1	1	1	-0.0966265	0.129238	-0.0317476	1	0.625	1	0.154002	-0.16346	0.106993
A0A2U3TZM0	0	0	0	0	1	0	0.691179	0.990333	0.87006	0.650393	0.77352	0.242454	0.0137653	-0.0883978	0.0589688	0.932	0.0403	0.483	0.487638	-0.0073775	0.294199	-0.460107	-0.169418	-0.176262	0.507138	0.0947654	0.646408	-0.074233	0.0689594	0.00474902	0.125	0.625	1	0.0883978	-0.0589688	-0.0137653
A0A2U3TZY2	1	0	1	0	0	0	0.540936	0.394716	0.306954	0.522843	0.429036	0.644167	0.0922973	-0.0110081	0.15039	0.649	0.821	0.102	0.674311	0.130727	0.355351	-0.489716	-0.152743	-0.0545724	1	1	1	0.0210758	0.187264	-0.046375	0.625	0.625	1	0.0110081	-0.15039	-0.0922973
A0A2Y9D025	0	0	1	0	0	0	0.533704	0.391271	0.791257	0.925706	0.482445	0.451794	-0.192146	-0.123774	0.0605491	0.0857	0.111	0.707	0.0499426	0.0521703	0.525983	-0.434235	-0.299719	-0.404885	1	1	1	-0.113512	0.0115516	-0.228282	0.125	1	0.625	0.123774	-0.0605491	0.192146
A0A3B3IRP5	0	0	0	0	0	0	0.730036	0.801437	0.99577	0.73695	0.590762	0.423822	0.246305	-0.112366	-0.260575	0.197	0.464	0.341	0.721217	0.314405	0.47344	-0.228607	-0.539138	-0.994589	1	1	1	-0.174903	-0.222729	0.234641	0.625	0.625	0.625	0.112366	0.260575	-0.246305
A0A3B3IS06	0	0	0	0	0	0	0.3797	0.21594	0.585988	0.115672	0.573387	0.281201	0.0278061	0.0868148	-0.151632	0.755	0.561	0.133	0.286807	0.510164	0.0840777	-0.231194	-0.336534	-0.387343	1	1	1	0.0945322	-0.106237	0.0113002	0.625	0.125	0.625	-0.0868148	0.151632	-0.0278061
A0A3B3IS62	0	0	1	0	0	0	0.0673297	0.285602	0.252458	0.373523	0.518246	0.272791	-0.179502	0.0214925	-0.278094	0.575	0.909	0.277	0.730789	0.574156	0.390207	-1.08979	-0.531171	-0.946395	1	1	1	-0.0077527	-0.106212	0.071429	1	0.125	1	-0.0214925	0.278094	0.179502
A0A3B3ISQ4	0	0	1	0	0	0	0.00588992	0.794096	0.399981	0.10914	0.436288	0.528673	-0.221648	-0.173845	-0.696852	0.553	0.104	0.211	0.838356	0.0656412	0.703102	-1.28165	-0.413331	-2.09681	1	0.999999	1	-0.218671	-0.569835	-0.058442	0.625	0.625	1	0.173845	0.696852	0.221648
A0A3B3ISZ5	0	0	0	0	0	0	0.927936	0.972445	0.0525577	0.621543	0.431742	0.861472	0.0615992	0.0286583	0.215726	0.536	0.851	0.0462	0.342829	0.473644	0.424626	-0.21963	-0.416327	0.00682517	0.70023	0.569194	0.184015	-0.0874951	0.209705	0.0246354	0.625	0.125	1	-0.0286583	-0.215726	-0.0615992
A0A3B3IT57	0	1	1	1	0	0	0.113226	0.388362	0.46085	0.482925	0.327776	0.735768	0.0875742	-0.0837807	-0.169585	0.636	0.316	0.0448	0.618116	0.138348	-0.00739992	-0.442968	-0.30591	-0.33177	0.543258	0.674169	0.153539	-0.048096	-0.120059	-0.0552896	1	0.125	0.625	0.0837807	0.169585	-0.0875742
A0A3B3ITW3	0	1	0	0	1	0	0.879765	0.415727	0.441739	0.840015	0.287402	0.0596759	0.0280669	0.084543	-0.265494	0.786	0.438	0.226	0.328765	0.386458	0.291109	-0.272631	-0.217372	-0.822098	1	1	1	0.0554629	-0.138148	0.0516634	1	0.125	0.625	-0.084543	0.265494	-0.0280669
A0A3B3IU45	0	0	0	0	0	0	0.157866	0.76077	0.336499	0.648749	0.298381	0.252193	-0.0136718	0.0110859	0.0838702	0.9	0.733	0.0241	0.30646	0.10543	0.146863	-0.333804	-0.0832584	0.0208772	0.464625	0.631799	0.00609657	0.0181969	0.0809511	0.0426252	1	0.125	1	-0.0110859	-0.0838702	0.0136718
A0A3B3IUA2	0	0	1	0	0	1	0.00454	0.0905035	0.152977	0.412215	0.713466	0.492396	0.000649204	-0.114007	-0.0699783	0.99	0.183	0.521	0.157972	0.0962661	0.236927	-0.156673	-0.324279	-0.376884	1	1	1	-0.0844232	-0.0794612	0.0159838	0.625	0.625	0.625	0.114007	0.0699783	-0.000649204
A0A3B3IUD2	0	0	0	0	0	0	0.447117	0.637322	0.418113	0.625817	0.735529	0.439434	0.151223	0.0596712	0.01447	0.15	0.666	0.89	0.401006	0.457617	0.320525	-0.0985598	-0.338275	-0.291585	1	1	1	0.0391146	-0.0219686	0.143622	1	1	0.625	-0.0596712	-0.01447	-0.151223
A0A494C001	0	0	0	0	1	0	0.85193	0.863971	0.554538	0.666549	0.733669	0.0191311	0.103085	0.0113765	0.129139	0.53	0.791	0.344	0.566598	0.136288	0.495912	-0.360427	-0.113535	-0.237634	1	1	1	0.0377001	0.142329	0.0748614	0.625	0.625	0.625	-0.0113765	-0.129139	-0.103085
A0A494C045	0	0	0	1	0	0	0.127646	0.426658	0.396956	0.97725	0.709619	0.326318	-0.157207	-0.0652043	0.0117201	0.145	0.73	0.715	0.0980419	0.483152	0.104491	-0.412457	-0.61356	-0.0810509	1	1	1	0.0573883	-0.00225916	-0.167613	0.625	1	0.625	0.0652043	-0.0117201	0.157207
A0A494C085	0	0	0	0	0	1	0.560323	0.348373	0.261123	0.430153	0.566894	0.739057	0.0926401	-0.0345976	-0.241544	0.778	0.872	0.0412	1.04695	0.591023	-0.0182314	-0.861675	-0.660218	-0.464856	0.516677	0.657622	0.106757	0.0371283	-0.239244	0.152685	1	0.125	0.625	0.0345976	0.241544	-0.0926401
A0A494C0K5	0	0	0	0	0	0	0.179495	0.472751	0.754256	0.39443	0.384948	0.811533	0.178285	0.0299487	0.060722	0.436	0.804	0.215	0.810748	0.381964	0.184174	-0.454177	-0.322066	-0.0627304	1	1	1	0.009351	0.0792193	0.2414	1	0.625	0.625	-0.0299487	-0.060722	-0.178285
A0A494C0R8	0	0	1	0	0	0	0.613894	0.930944	0.642294	0.702431	0.799569	0.777545	0.0335848	0.0204492	0.0240001	0.693	0.801	0.747	0.279745	0.256293	0.239758	-0.212575	-0.215395	-0.191757	1	1	1	0.0254996	0.0197178	0.0140144	1	1	1	-0.0204492	-0.0240001	-0.0335848
A0A494C0T4	0	0	0	1	0	0	0.924962	0.989461	0.621689	0.54031	0.208706	0.573509	-0.0303819	0.102365	-0.387811	0.946	0.78	0.194	1.29525	1.1666	0.351517	-1.35601	-0.961867	-1.12714	1	1	1	0.241903	-0.472515	-0.0970429	0.625	0.625	1	-0.102365	0.387811	0.0303819
A0A494C164	0	0	0	0	0	0	0.327631	0.996444	0.792047	0.595102	0.977753	0.137691	0.149709	-0.0642818	-0.0187476	0.489	0.622	0.936	0.755049	0.309576	0.663372	-0.455631	-0.43814	-0.700868	1	1	1	0.0316221	-0.172169	0.140705	0.625	0.625	1	0.0642818	0.0187476	-0.149709
A0A494C1B8	1	0	0	1	0	0	0.838097	0.0528577	0.728892	0.242635	0.147423	0.460925	-0.0613184	-0.0370475	-0.113746	0.671	0.762	0.415	0.354966	0.31806	0.269866	-0.477602	-0.392155	-0.497358	1	1	1	-0.0424169	-0.123875	-0.105432	1	0.625	0.625	0.0370475	0.113746	0.0613184
A0A494C1E9	0	0	0	1	0	0	0.623602	0.775002	0.227459	0.547862	0.0069744	0.433945	-0.0673411	0.146567	0.13701	0.865	0.144	0.373	1.08667	0.383719	0.554449	-1.22136	-0.0905839	-0.280428	1	1	1	0.152835	0.152613	0.00832041	0.625	1	1	-0.146567	-0.13701	0.0673411
A0A494C1F2	0	1	0	1	1	0	0.25825	0.910209	0.142382	0.881691	0.097761	0.452665	0.0859159	-0.113159	-0.0753117	0.532	0.419	0.656	0.473971	0.272594	0.410497	-0.302139	-0.498911	-0.561121	1	1	1	-0.158309	-0.0688645	0.122334	0.625	1	0.625	0.113159	0.0753117	-0.0859159
A0A494C1N0	0	1	0	0	0	0	0.420346	0.231426	0.480989	0.792019	0.653752	0.302662	-0.123295	-0.0692823	0.00636813	0.524	0.0462	0.955	0.422985	-0.00218785	0.33361	-0.669576	-0.136377	-0.320874	0.544997	0.170098	0.672444	-0.0713696	-0.0109957	-0.0833793	0.125	1	0.625	0.0692823	-0.00636813	0.123295
A0A494C1Q4	0	0	0	1	1	1	0.813994	0.730946	0.735234	0.202814	0.389202	0.404313	-0.150578	-0.202435	-0.410618	0.739	0.387	0.0481	1.16197	0.436216	-0.00636937	-1.46312	-0.841085	-0.814868	0.573491	0.696919	0.207894	-0.306087	-0.50042	-0.487758	0.625	0.125	0.625	0.202435	0.410618	0.150578
A0A499FI31	0	0	0	0	1	0	0.515728	0.752083	0.142451	0.771325	0.29321	0.19417	-0.244517	0.131509	-0.0225742	0.227	0.239	0.821	0.269278	0.417376	0.268457	-0.758313	-0.154358	-0.313605	1	1	1	0.106197	-0.0132355	-0.280573	0.625	1	0.625	-0.131509	0.0225742	0.244517
A0A4W8VX11	1	1	0	0	0	0	0.627681	0.359896	0.683381	0.626619	0.345262	0.862199	0.524529	0.15051	-0.0705316	0.139	0.514	0.685	1.35806	0.798897	0.430623	-0.309006	-0.497878	-0.571686	1	1	1	0.11675	-0.0459227	0.682285	0.625	1	0.625	-0.15051	0.0705316	-0.524529
A0A590UJD9	1	0	1	0	0	0	0.0409706	0.629723	0.40051	0.211243	0.321328	0.689248	-0.160177	0.0102779	0.0284473	0.476	0.957	0.885	0.467011	0.567427	0.606401	-0.787365	-0.546871	-0.549506	1	1	1	-0.0441348	-0.0473032	-0.0161382	0.625	1	1	-0.0102779	-0.0284473	0.160177
A0A590UJK4	0	0	1	0	0	0	0.117621	0.475671	0.723085	0.75617	0.581439	0.929044	0.0270215	-0.157292	0.23222	0.847	0.147	0.0796	0.435133	0.100247	0.515287	-0.38109	-0.414831	-0.0508483	1	1	1	-0.129374	0.210121	0.13766	0.625	0.125	0.625	0.157292	-0.23222	-0.0270215
A0A590UJS4	0	0	0	0	0	0	0.28111	0.277234	0.367578	0.98543	0.714856	0.91615	-0.267775	-0.368624	0.177577	0.209	0.149	0.151	0.26639	0.237993	0.471936	-0.801939	-0.97524	-0.116781	1	1	1	-0.351362	0.139966	-0.200846	0.625	0.125	0.625	0.368624	-0.177577	0.267775
A0A590UK44	0	1	0	0	0	0	0.0732742	0.670119	0.482144	0.623087	0.568126	0.869697	0.150764	0.0562531	-0.0914173	0.531	0.783	0.388	0.830292	0.652237	0.197243	-0.528765	-0.53973	-0.380078	1	1	1	-0.0991316	-0.083079	0.0707473	0.625	0.625	0.625	-0.0562531	0.0914173	-0.150764
A0A590UK85	0	0	0	0	0	0	0.995445	0.169438	0.0762746	0.601668	0.985243	0.33464	-0.0849368	0.08365	0.305349	0.0661	0.586	0.129	0.0105299	0.521395	0.773409	-0.180404	-0.354095	-0.162711	0.634973	0.849194	0.790955	0.0849062	0.268732	-0.0923568	1	0.125	0.125	-0.08365	-0.305349	0.0849368
A0A5F9UP49	0	0	0	0	1	0	0.541296	0.944791	0.8519	0.567179	0.932146	0.350704	0.257975	-0.0860136	-0.076664	0.125	0.000257	0.276	0.64711	-0.0726035	0.107022	-0.13116	-0.0994237	-0.26035	0.426148	6.05292e-89	0.578051	-0.0855733	-0.0758786	0.19764	0.125	1	0.125	0.0860136	0.076664	-0.257975
A0A5F9YFS9	0	0	0	0	0	0	0.188014	0.280549	0.161746	0.471246	0.833828	0.730365	-0.0905203	0.109913	-0.042598	0.562	0.138	0.784	0.352651	0.283771	0.40885	-0.533692	-0.0639443	-0.494046	1	1	1	0.10482	0.00439956	-0.0985195	0.625	1	1	-0.109913	0.042598	0.0905203
A0A5F9ZHE4	0	1	0	0	1	1	0.101427	0.567023	0.583021	0.00988819	0.992536	0.230567	0.169862	-0.134765	0.080003	0.503	0.452	0.623	0.882475	0.362294	0.545881	-0.54275	-0.631825	-0.385875	1	1	1	-0.0453452	0.222051	0.225634	0.625	0.625	1	0.134765	-0.080003	-0.169862
A0A5F9ZHN9	0	1	0	1	0	0	0.271526	0.127738	0.221632	0.762717	0.053887	0.807178	0.105437	0.00868468	0.109085	0.309	0.951	0.365	0.379961	0.42238	0.435163	-0.169086	-0.405011	-0.216993	1	1	1	0.106505	0.112766	0.0633731	0.625	0.625	0.625	-0.00868468	-0.109085	-0.105437
A0A669KB68	0	0	0	0	0	0	0.712828	0.576455	0.648695	0.24901	0.251291	0.266325	-0.0349969	0.00850076	0.166522	0.755	0.892	0.0797	0.290825	0.192444	0.369545	-0.360819	-0.175442	-0.0365011	1	1	1	-0.0250654	0.173424	0.000305605	0.625	0.125	1	-0.00850076	-0.166522	0.0349969
A0A669KBG8	0	0	0	0	0	0	0.987218	0.802997	0.317851	0.244652	0.959366	0.30219	-0.125593	0.105905	-0.24642	0.501	0.225	0.109	0.397901	0.327387	0.100058	-0.649087	-0.115578	-0.592899	1	1	1	0.101945	-0.298715	-0.228442	0.625	0.625	0.625	-0.105905	0.24642	0.125593
A0A6I8PRS0	1	0	0	1	0	0	0.410362	0.00839178	0.544431	0.82638	0.0125762	0.809778	-0.088559	0.0350853	-0.0794386	0.0919	0.624	0.327	0.0266139	0.240403	0.136864	-0.203732	-0.170232	-0.295741	0.999981	0.999992	0.999989	0.0389825	-0.0855712	-0.0658499	1	0.625	0.125	-0.0350853	0.0794386	0.088559
A0A6I8PU73	0	0	0	0	0	0	0.288107	0.458205	0.878779	0.845302	0.975032	0.147742	0.00600069	-0.166636	0.253174	0.974	0.269	0.156	0.541571	0.224895	0.680737	-0.52957	-0.558167	-0.174389	1	1	1	-0.186658	0.311894	-0.0359789	0.625	0.625	0.625	0.166636	-0.253174	-0.00600069
A0A6Q8PFA9	0	0	0	1	0	0	0.296077	0.128026	0.979473	0.860349	0.0183016	0.378679	-0.10237	0.183005	-0.209148	0.719	0.102	0.205	0.722938	0.433044	0.203148	-0.927677	-0.0670344	-0.621444	0.999998	0.999997	0.999998	0.117516	-0.239961	-0.282924	0.125	0.625	0.625	-0.183005	0.209148	0.10237
A0A6Q8PFC4	0	0	0	0	0	0	0.73522	0.771956	0.882994	0.32281	0.744361	0.890571	-0.0622494	0.125764	0.0822303	0.793	0.205	0.287	0.627205	0.373905	0.284719	-0.751704	-0.122377	-0.120258	1	1	1	0.0615141	0.0657812	-0.186043	0.125	0.625	0.625	-0.125764	-0.0822303	0.0622494
A0A6Q8PFG8	0	1	1	1	0	0	0.203833	0.603957	0.177142	0.823047	0.529178	0.429282	0.140201	0.190284	-0.0387449	0.664	0.354	0.677	1.07099	0.743868	0.229444	-0.790592	-0.363301	-0.306934	1	1	1	0.218348	-0.0706651	0.126084	0.625	1	1	-0.190284	0.0387449	-0.140201
A0A6Q8PFM5	0	0	0	1	0	0	0.384501	0.973238	0.232852	0.259881	0.00243856	0.951432	-0.0463472	0.0256934	0.150011	0.833	0.792	0.0405	0.593836	0.310177	0.287864	-0.68653	-0.258791	0.0121576	0.513372	0.659101	0.100916	0.0612257	0.168885	-0.0481701	1	0.125	0.625	-0.0256934	-0.150011	0.0463472
A0A6Q8PG75	1	0	0	0	1	0	0.449449	0.0302314	0.772048	0.0476491	0.515232	0.126705	0.102766	0.0780475	0.144267	0.774	0.661	0.109	1.14503	0.589568	0.347192	-0.939496	-0.433473	-0.0586573	1	1	1	0.0145205	0.161676	0.0395412	1	0.625	1	-0.0780475	-0.144267	-0.102766
A0A6Q8PGB0	0	0	1	0	0	0	0.0524342	0.270516	0.559537	0.496386	0.992682	0.130081	0.124731	0.183635	0.0707131	0.188	0.0214	0.615	0.35865	0.315622	0.473257	-0.109188	0.0516484	-0.331831	0.430341	0.00251403	0.596813	0.203959	0.0956341	0.19244	0.125	1	0.625	-0.183635	-0.0707131	-0.124731
A0A6Q8PGF4	1	1	0	0	0	0	0.852162	0.147472	0.288567	0.275323	0.640812	0.100385	0.0910754	0.0273011	0.0606568	0.359	0.81	0.295	0.359334	0.358458	0.213244	-0.177183	-0.303856	-0.0919305	1	1	1	-0.0131395	0.063737	0.156664	1	0.625	0.625	-0.0273011	-0.0606568	-0.0910754
A0A6Q8PGG2	0	0	0	1	1	0	0.996144	0.0526907	0.392691	0.806962	0.265236	0.0577355	0.142981	0.0505194	0.219337	0.321	0.464	0.0867	0.526336	0.242743	0.497067	-0.240375	-0.141704	-0.0583939	1	1	1	0.0153337	0.247436	0.0310416	0.625	0.125	0.125	-0.0505194	-0.219337	-0.142981
A0A6Q8PGH7	0	0	0	1	0	0	0.530748	0.997455	0.464647	0.370908	0.0401872	0.609823	-0.0522802	-0.27287	0.0195136	0.695	0.277	0.901	0.332729	0.382005	0.479777	-0.437289	-0.927746	-0.44075	1	1	1	-0.300343	-0.0589599	-0.133954	0.625	1	0.625	0.27287	-0.0195136	0.0522802
A0A6Q8PGN5	0	0	0	0	0	0	0.910933	0.214312	0.926743	0.0592429	0.337613	0.418629	-0.168333	-0.00141321	0.151945	0.199	0.874	0.182	0.158095	0.0247521	0.431311	-0.494761	-0.0275785	-0.127422	1	1	1	0.00423364	0.174841	-0.165129	0.625	0.625	0.625	0.00141321	-0.151945	0.168333
A0A6Q8PGP5	1	0	1	0	1	1	0.0834728	0.0615236	0.904674	0.0132027	0.417851	0.145417	-0.08449	-0.0518527	0.0794277	0.417	0.577	0.324	0.202146	0.212503	0.293929	-0.371126	-0.316208	-0.135074	1	1	1	-0.0481792	0.0635978	-0.0302961	1	0.625	0.625	0.0518527	-0.0794277	0.08449
A0A6Q8PH20	0	0	1	1	0	0	0.140755	0.332669	0.303123	0.173166	0.0127199	0.640644	0.332467	-0.16915	0.115702	0.443	0.549	0.585	1.53386	0.629439	0.720024	-0.86893	-0.96774	-0.48862	1	1	1	-0.176397	0.208896	0.245607	0.625	0.625	1	0.16915	-0.115702	-0.332467
A0A6Q8PHB5	0	0	0	0	0	0	0.621003	0.0695701	0.750087	0.883296	0.905602	0.250382	-0.200481	0.10831	-0.371596	0.764	0.413	0.185	1.74184	0.471705	0.318946	-2.1428	-0.255086	-1.06214	1	1	1	0.0974449	-0.498976	-0.210432	0.625	0.625	1	-0.10831	0.371596	0.200481
A0A6Q8PHC1	0	1	0	1	1	0	0.158383	0.956197	0.0318672	0.386526	0.0308647	0.273169	-0.0564734	-0.113672	0.061413	0.808	0.661	0.338	0.622517	0.631885	0.233358	-0.735464	-0.85923	-0.110532	1	1	1	-0.200118	0.0991197	-0.138079	0.625	0.625	0.625	0.113672	-0.061413	0.0564734
A0A6Q8PHE5	1	0	1	0	0	1	0.184337	0.241571	0.971705	0.0132507	0.487052	0.356739	0.303596	-0.141679	0.325798	0.148	0.296	0.0944	0.802429	0.215785	0.754691	-0.195237	-0.499144	-0.103096	1	1	1	-0.178564	0.211589	0.272304	0.625	0.125	0.625	0.141679	-0.325798	-0.303596
A0A7I2PLE3	0	1	0	0	0	0	0.760634	0.931118	0.149415	0.457804	0.307166	0.492106	-0.0755954	0.00850356	0.0162266	0.581	0.899	0.912	0.314311	0.204234	0.445987	-0.465502	-0.187226	-0.413534	1	1	1	-0.0262553	0.0905939	-0.131622	0.625	0.625	0.625	-0.00850356	-0.0162266	0.0755954
A0A7I2V2R3	0	0	0	0	0	0	0.500185	0.409504	0.951353	0.174577	0.772192	0.284872	-0.0718066	-0.0848382	-0.00787414	0.358	0.233	0.841	0.138924	0.0962759	0.106715	-0.282537	-0.265952	-0.122463	1	1	1	-0.113991	-0.0229204	-0.120491	0.625	1	0.625	0.0848382	0.00787414	0.0718066
A0A7I2V2U6	0	0	0	0	0	0	0.351431	0.634287	0.40113	0.175233	0.970801	0.406176	-0.331612	-0.0431649	0.0579822	0.232	0.448	0.813	0.374715	0.11442	0.771095	-1.03794	-0.20075	-0.655131	1	1	1	-0.0338895	0.00734524	-0.329021	1	1	0.625	0.0431649	-0.0579822	0.331612
A0A7I2V2W4	1	0	1	0	0	1	0.287743	0.00635617	0.848932	0.477542	0.323741	0.342971	0.208215	0.12153	0.258212	0.0661	0.221	0.205	0.442222	0.372196	0.767759	-0.0257912	-0.129136	-0.251335	0.596306	0.82924	0.767493	0.138501	0.169563	0.21684	0.625	0.625	0.125	-0.12153	-0.258212	-0.208215
A0A7I2V327	0	0	0	0	0	1	0.227935	0.94458	0.989117	0.582319	0.937258	0.338614	0.142143	0.185956	-0.22756	0.0847	0.399	0.195	0.320265	0.788753	0.208218	-0.0359782	-0.416842	-0.663339	1	1	1	0.122965	-0.25193	0.124775	1	0.625	0.125	-0.185956	0.22756	-0.142143
A0A7I2V351	0	0	0	1	1	0	0.195661	0.431282	0.274552	0.746202	0.570714	0.362733	-0.0684546	-0.0191645	0.178117	0.696	0.668	0.145	0.438152	0.109542	0.467194	-0.575061	-0.147871	-0.110961	1	1	1	-0.0212708	0.235957	-0.0253464	1	0.625	1	0.0191645	-0.178117	0.0684546
A0A7I2V395	0	0	0	0	1	1	0.181418	0.602244	0.850827	0.106434	0.299889	0.0397867	0.131356	-0.111733	-0.119089	0.645	0.0212	0.265	0.950593	-0.0317034	0.158398	-0.687882	-0.191762	-0.396577	0.596047	0.00235062	0.442626	-0.10445	-0.11051	0.179527	0.125	0.625	0.625	0.111733	0.119089	-0.131356
A0A7I2V3A9	0	0	0	0	0	0	0.344218	0.311408	0.4995	0.538537	0.997861	0.928727	0.262384	0.245313	-0.112656	0.335	0.452	0.329	0.991132	1.14973	0.195605	-0.466364	-0.6591	-0.420918	1	1	1	0.219055	-0.104309	0.185247	0.625	0.625	0.625	-0.245313	0.112656	-0.262384
A0A7I2V3E3	0	0	1	1	0	0	0.176338	0.938646	0.462137	0.657114	0.650439	0.432832	0.0769099	-0.152955	-0.190351	0.748	0.241	0.0184	0.770928	0.181221	-0.0610132	-0.617108	-0.487131	-0.319689	0.598649	0.439985	0.000827781	-0.176151	-0.187874	0.112939	0.625	0.125	1	0.152955	0.190351	-0.0769099
A0A7I2V3E8	1	0	0	0	0	0	0.942801	0.175522	0.812178	0.791275	0.140682	0.832459	0.105245	-0.113082	-0.095991	0.421	0.386	0.475	0.465386	0.242609	0.279237	-0.254896	-0.468772	-0.471219	1	1	1	-0.118116	-0.10003	0.18967	0.625	1	0.625	0.113082	0.095991	-0.105245
A0A7I2V3I0	1	0	0	1	0	0	0.547502	0.0627163	0.0946189	0.497395	0.244354	0.0987985	-0.12165	0.0266773	-0.0266556	0.113	0.475	0.635	0.0527034	0.130886	0.134703	-0.296004	-0.0775311	-0.188014	1	1	1	0.0408364	-0.0214751	-0.103741	0.625	1	0.125	-0.0266773	0.0266556	0.12165
A0A7I2V428	0	0	0	0	1	1	0.999112	0.622848	0.801437	0.0491649	0.757233	0.113288	0.09188	-0.0476495	0.0737974	0.517	0.627	0.0287	0.490783	0.233743	0.133058	-0.307023	-0.329042	0.0145365	0.462154	0.613237	0.0166471	-0.027826	0.0827212	0.173387	1	0.125	0.625	0.0476495	-0.0737974	-0.09188
A0A7I2V430	0	0	1	0	0	0	0.0208146	0.176448	0.604482	0.826923	0.620075	0.440039	-0.0722691	0.0612982	-0.00108794	0.136	0.281	0.966	0.0412841	0.209906	0.0729658	-0.185822	-0.0873096	-0.0751417	1	1	1	0.0599211	0.00369805	-0.0852196	0.625	1	0.625	-0.0612982	0.00108794	0.0722691
A0A7I2V4E5	0	1	0	0	0	0	0.230755	0.992338	0.0295471	0.887643	0.657356	0.980176	-0.0795662	0.201362	0.139472	0.674	0.338	0.489	0.464988	0.764355	0.704413	-0.624121	-0.36163	-0.425469	1	1	1	0.186047	0.0875069	-0.182433	0.625	0.625	0.625	-0.201362	-0.139472	0.0795662
A0A7I2V4K5	1	0	0	0	1	0	0.390179	0.0199382	0.3241	0.161646	0.838306	0.0676725	-0.0665044	0.133453	-0.219672	0.784	0.0429	0.081	0.638927	0.258917	0.0502076	-0.771936	0.00798837	-0.489551	0.500879	0.088691	0.307418	0.119267	-0.200311	-0.118628	0.125	0.125	1	-0.133453	0.219672	0.0665044
A0A7I2V4L6	0	0	0	0	1	0	0.991272	0.21607	0.643003	0.900456	0.934865	0.00268485	-0.0798829	-0.0294664	-0.135488	0.618	0.735	0.287	0.379171	0.223061	0.198043	-0.538937	-0.281994	-0.469019	1	1	1	-0.0063447	-0.0712307	-0.0683816	1	0.625	1	0.0294664	0.135488	0.0798829
A0A7I2V4L7	0	1	0	0	0	0	0.774183	0.680808	0.3554	0.812743	0.714548	0.517925	-0.0709748	0.0272023	-0.0969963	0.661	0.734	0.418	0.395275	0.259276	0.232487	-0.537225	-0.204871	-0.42648	1	1	1	-0.0167056	-0.0251694	-0.00527026	1	1	1	-0.0272023	0.0969963	0.0709748
A0A7I2V4Y9	0	0	1	0	1	0	0.587651	0.460848	0.141088	0.824122	0.293966	0.168074	0.0344364	-0.0340199	-0.148786	0.707	0.822	0.175	0.299445	0.407423	0.119025	-0.230572	-0.475463	-0.416596	1	1	1	-0.0539845	-0.0873265	0.0702477	0.625	0.125	0.625	0.0340199	0.148786	-0.0344364
A0A7I2V508	0	0	1	1	0	0	0.117531	0.784535	0.911369	0.0633185	0.680886	0.456371	0.148867	-0.0381497	-0.00158427	0.444	0.616	0.985	0.687606	0.179672	0.240653	-0.389872	-0.255971	-0.243821	1	1	1	-0.0568802	-0.0430217	0.15415	0.625	0.625	0.625	0.0381497	0.00158427	-0.148867
A0A7I2V539	0	0	0	0	0	0	0.572014	0.697007	0.924532	0.286199	0.666039	0.171529	-0.0434433	0.0782678	0.00956907	0.677	0.268	0.674	0.256876	0.261741	0.0751878	-0.343763	-0.105205	-0.0560497	1	1	1	0.03109	-0.00402059	-0.102067	0.125	1	0.625	-0.0782678	-0.00956907	0.0434433
A0A7I2V5A3	1	0	0	0	0	1	0.0875242	0.0570526	0.943311	0.0786137	0.303482	0.850777	0.165284	0.0702824	-0.00174772	0.0538	0.296	0.979	0.335657	0.247671	0.191447	-0.00508838	-0.107106	-0.194942	0.338411	0.647717	0.757916	0.125862	-0.039524	0.208765	0.625	1	0.125	-0.0702824	0.00174772	-0.165284
A0A7I2V5L3	0	0	0	1	0	0	0.714774	0.687155	0.119101	0.995866	0.518799	0.455062	-0.0940998	-0.0543589	0.184914	0.457	0.766	0.0592	0.257319	0.476878	0.38331	-0.445518	-0.585596	-0.0134806	0.794122	0.710468	0.460124	-0.0743362	0.20867	-0.174527	0.625	0.125	0.625	0.0543589	-0.184914	0.0940998
A0A7I2V5T7	0	0	0	0	0	1	0.994495	0.541661	0.356822	0.0473173	0.935351	0.388554	0.135191	-0.0104773	-0.283113	0.77	0.963	0.0828	1.48263	0.645852	0.0681457	-1.21225	-0.666806	-0.634372	1	1	1	0.0140414	-0.301166	-0.0683991	1	0.125	1	0.0104773	0.283113	-0.135191
A0A7I2V697	1	0	0	0	0	0	0.676963	0.0210923	0.23543	0.131239	0.80702	0.815132	0.13156	0.198442	-0.0197217	0.465	0.351	0.892	0.633066	0.771736	0.404757	-0.369946	-0.374852	-0.4442	1	1	1	0.17059	-0.105433	0.208861	0.625	0.625	0.625	-0.198442	0.0197217	-0.13156
A0A7I2V6E3	1	0	0	0	0	0	0.284327	0.0269877	0.270842	0.704343	0.829043	0.401579	-0.0290056	0.0302686	-0.0969075	0.922	0.799	0.413	0.838053	0.376361	0.227997	-0.896065	-0.315824	-0.421812	1	1	1	0.0404853	-0.070929	-0.00956087	1	0.625	1	-0.0302686	0.0969075	0.0290056
A0A7I2YQ87	0	0	0	1	0	0	0.0456206	0.773685	0.868763	0.201025	0.00677895	0.132376	0.0264829	0.0171907	-0.0932334	0.861	0.937	0.387	0.468892	0.658315	0.200763	-0.415926	-0.623933	-0.38723	1	1	1	0.00338531	-0.0507095	0.0132419	1	1	1	-0.0171907	0.0932334	-0.0264829
A0A7I2YQ95	0	0	0	0	0	1	0.933188	0.617649	0.946942	0.248486	0.217715	0.960149	-0.192016	0.194195	0.42824	0.643	0.341	0.133	0.997254	0.741918	1.09282	-1.38129	-0.353529	-0.236338	1	1	1	0.232729	0.476472	0.0193858	0.625	0.625	1	-0.194195	-0.42824	0.192016
A0A7I2YQA8	1	1	0	0	0	0	0.384094	0.25452	0.485827	0.508172	0.115962	0.440057	0.186166	0.0218223	-0.172447	0.318	0.738	0.203	0.681456	0.211321	0.165319	-0.309123	-0.167676	-0.510213	1	1	1	0.0616603	-0.21519	0.165157	0.625	0.625	1	-0.0218223	0.172447	-0.186166
A0A7I2YQF8	0	0	0	0	1	0	0.486013	0.832579	0.694389	0.69639	0.874939	0.0623032	-0.119674	0.0501028	0.0916875	0.211	0.0577	0.188	0.120341	0.103255	0.263578	-0.359689	-0.00304893	-0.0802029	0.737631	0.375937	0.644273	0.0526774	0.107932	-0.0550524	0.125	0.625	0.125	-0.0501028	-0.0916875	0.119674
A0A7I2YQR3	0	0	0	0	0	0	0.825301	0.787477	0.450458	0.441538	0.279739	0.864481	-0.0237691	0.00931221	-0.124014	0.915	0.9	0.317	0.62861	0.22572	0.205455	-0.676148	-0.207095	-0.453483	1	1	1	0.0279985	-0.0466274	-0.119256	1	0.625	0.625	-0.00931221	0.124014	0.0237691
A0A7P0T882	0	1	0	0	0	0	0.35732	0.124942	0.0992008	0.999682	0.158473	0.595743	-0.198013	0.232244	0.175342	0.509	0.263	0.36	0.645602	0.769357	0.69336	-1.04163	-0.304869	-0.342675	1	1	1	0.333926	0.20683	-0.0334618	0.625	0.625	1	-0.232244	-0.175342	0.198013
A0A7P0T893	1	1	0	0	0	0	0.816396	0.00408635	0.0134984	0.0924151	0.731077	0.681818	0.15429	-0.102195	-0.0196816	0.405	0.524	0.912	0.662323	0.349925	0.504709	-0.353744	-0.554315	-0.544072	1	1	1	0.0266105	0.059374	0.0828806	0.625	1	1	0.102195	0.0196816	-0.15429
A0A7P0T8I6	0	0	0	0	1	0	0.965334	0.973564	0.301951	0.51232	0.987501	0.61961	0.135609	-0.0385202	0.0987413	0.322	0.457	0.435	0.500761	0.105286	0.448284	-0.229542	-0.182327	-0.250802	1	1	1	-0.0414346	0.189317	0.0920259	0.625	0.625	0.625	0.0385202	-0.0987413	-0.135609
A0A7P0T8J7	0	0	1	1	1	0	0.144244	0.593184	0.993964	0.304064	0.153603	0.0673073	-0.112432	0.121599	0.136899	0.516	0.628	0.0432	0.375412	0.84165	0.265913	-0.600276	-0.598451	0.00788605	0.657032	0.524123	0.128122	-0.0314938	0.112779	-0.00868888	1	0.125	1	-0.121599	-0.136899	0.112432
A0A7P0T9J1	0	1	0	0	1	0	0.566439	0.910416	0.0174006	0.877187	0.849449	0.02383	-0.0567012	-0.0388133	-0.196626	0.807	0.84	0.00287	0.619562	0.521599	-0.127307	-0.732964	-0.599225	-0.265944	0.461469	0.617533	1.93147e-16	-0.0473822	-0.20343	0.0121155	1	0.125	1	0.0388133	0.196626	0.0567012
A0A7P0T9L9	0	0	1	0	0	0	0.02566	0.451247	0.322413	0.435655	0.64636	0.736456	0.100625	0.253097	0.0934401	0.497	0.185	0.176	0.515934	0.723125	0.262059	-0.314685	-0.216931	-0.0751792	1	1	1	0.296255	0.070444	0.0260367	0.625	0.625	0.625	-0.253097	-0.0934401	-0.100625
A0A7P0T9T8	0	0	0	1	1	0	0.228616	0.378625	0.0493279	0.621274	0.383705	0.440004	0.0224061	-0.156939	-0.19561	0.944	0.322	0.151	0.949672	0.264889	0.129453	-0.90486	-0.578767	-0.520672	1	1	1	-0.231752	-0.243178	0.21217	0.625	0.625	0.625	0.156939	0.19561	-0.0224061
A0A7P0T9U7	0	1	0	1	0	0	0.838239	0.364119	0.0882753	0.33258	0.632936	0.77405	0.0355732	-0.0316628	0.25247	0.895	0.733	0.201	0.82591	0.237567	0.744084	-0.754764	-0.300892	-0.239144	1	1	1	-0.0103469	0.191338	0.126704	1	0.625	0.625	0.0316628	-0.25247	-0.0355732
A0A7P0T9W1	0	0	0	0	0	0	0.814627	0.962773	0.183635	0.69266	0.328028	0.369736	-0.0068053	-0.263059	-0.267379	0.978	0.457	0.0693	0.716026	0.720937	0.0392323	-0.729637	-1.24706	-0.57399	0.912783	0.876964	0.774286	-0.33122	-0.273254	-0.050662	0.625	0.125	0.625	0.263059	0.267379	0.0068053
A0A7P0TA76	0	0	1	1	0	1	0.106503	0.734398	0.995273	0.0754834	0.377757	0.282538	-0.21167	-0.00865281	-0.023328	0.0186	0.932	0.711	-0.0671416	0.288988	0.158979	-0.356198	-0.306293	-0.205635	0.00105351	0.481754	0.646089	-0.0815146	0.0175862	-0.211959	0.625	1	0.125	0.00865281	0.023328	0.21167
A0A7P0TA78	0	0	0	0	0	0	0.876455	0.986354	0.706589	0.336292	0.515672	0.332168	0.215808	0.149656	0.0186041	0.626	0.501	0.369	1.48579	0.774033	0.0747446	-1.05417	-0.474721	-0.0375364	1	1	1	0.283984	0.028276	0.125374	0.625	0.625	1	-0.149656	-0.0186041	-0.215808
A0A7P0TAE3	0	0	1	0	1	0	0.0385316	0.933199	0.267084	0.306851	0.681452	0.129829	0.292391	0.208343	0.00345331	0.348	0.289	0.988	1.1313	0.724629	0.687551	-0.546516	-0.307943	-0.680645	1	1	1	0.0927108	-0.0528358	0.504562	0.625	1	0.625	-0.208343	-0.00345331	-0.292391
A0A7P0TAG1	0	0	1	0	0	0	0.0327341	0.615521	0.877022	0.939765	0.28228	0.800201	0.031673	-0.0458949	-0.0440806	0.796	0.602	0.435	0.388342	0.205226	0.112099	-0.324996	-0.297016	-0.20026	1	1	1	-0.0625165	-0.0719418	0.0606075	0.625	0.625	1	0.0458949	0.0440806	-0.031673
A0A7P0TAU9	0	0	0	0	0	0	0.323677	0.895875	0.394898	0.758464	0.919948	0.953286	0.0741745	0.287507	0.361778	0.581	0.243	0.106	0.456431	0.918741	0.864136	-0.308082	-0.343727	-0.14058	1	1	1	0.287824	0.288703	0.108299	0.625	0.125	1	-0.287507	-0.361778	-0.0741745
A0A7P0TB24	1	0	0	0	0	0	0.212687	0.498427	0.94968	0.367162	0.575142	0.257333	0.13111	0.0543276	-0.0870889	0.675	0.888	0.67	1.03207	1.18495	0.502474	-0.76985	-1.07629	-0.676652	1	1	1	-0.207521	-0.0660715	0.0336697	0.625	1	1	-0.0543276	0.0870889	-0.13111
A0A7P0TB26	0	0	1	0	0	1	0.0132563	0.365038	0.994813	0.134309	0.854295	0.977974	-0.0183911	0.0507416	0.0595358	0.883	0.425	0.522	0.348477	0.22605	0.321665	-0.385259	-0.124567	-0.202593	1	1	1	0.0521487	0.0608753	0.0726909	1	1	0.625	-0.0507416	-0.0595358	0.0183911
A0A7P0TBI9	0	0	0	1	0	0	0.225955	0.605333	0.798561	0.274995	0.568993	0.83171	-0.172419	-0.229555	0.279526	0.523	0.413	0.0757	0.588766	0.540993	0.612722	-0.933604	-1.0001	-0.0536705	1	1	1	-0.258869	0.241715	-0.114614	0.625	0.125	0.625	0.229555	-0.279526	0.172419
A0A7P0Z445	0	0	1	1	0	0	0.00577148	0.455376	0.936032	0.829048	0.0586585	0.94007	-0.102906	0.10441	-0.106848	0.068	0.223	0.401	0.0141984	0.321223	0.241564	-0.220011	-0.112403	-0.455259	0.677432	0.816031	0.866659	0.0865962	-0.104779	-0.10209	0.625	1	0.125	-0.10441	0.106848	0.102906
A0A7P0Z472	0	0	1	0	0	1	0.361308	0.969373	0.483449	0.645525	0.856687	0.284717	-0.0789981	-0.0844169	-0.0924686	0.533	0.364	0.17	0.278451	0.167309	0.0710516	-0.436447	-0.336143	-0.255989	1	1	1	-0.0600134	-0.119947	-0.00147479	1	0.625	1	0.0844169	0.0924686	0.0789981
A0A7P0Z497	0	0	0	0	0	0	0.0531459	0.248245	0.533898	0.630552	0.557421	0.264649	-0.205723	-0.0596204	-0.0473291	0.0939	0.505	0.561	0.0644416	0.191714	0.183635	-0.475888	-0.310955	-0.278293	0.999999	1	1	-0.0346614	-0.0474381	-0.253881	1	1	0.625	0.0596204	0.0473291	0.205723
A0A7P0Z4F9	1	0	0	1	0	0	0.967151	0.198087	0.189391	0.824989	0.211647	0.661712	0.0854272	0.0427113	0.0424687	0.309	0.51	0.372	0.307752	0.224896	0.171442	-0.136897	-0.139473	-0.0865047	1	1	1	0.0400385	0.0433927	0.139577	1	1	0.625	-0.0427113	-0.0424687	-0.0854272
A0A7P0Z4P2	0	1	0	1	0	0	0.755747	0.555608	0.282468	0.769044	0.0193639	0.80837	0.0126012	-0.0205338	-0.279379	0.958	0.936	0.0976	0.710992	0.727595	0.0941256	-0.685789	-0.768662	-0.652884	1	1	0.999999	-0.160167	-0.284983	-0.0544091	0.625	0.625	0.625	0.0205338	0.279379	-0.0126012
A0A7P0Z4P5	0	0	0	0	0	0	0.357948	0.875557	0.658688	0.540993	0.747883	0.86521	-0.154716	-0.163866	-0.27267	0.405	0.139	0.00289	0.354271	0.0965757	-0.176271	-0.663702	-0.424307	-0.369069	0.575227	0.404793	2.15556e-16	-0.222283	-0.29366	-0.0538559	0.625	0.125	0.625	0.163866	0.27267	0.154716
A0AVT1	0	0	0	0	0	0	0.261446	0.775711	0.858922	0.344988	0.245806	0.45262	0.0515541	-0.0205926	-0.201956	0.839	0.855	0.3	0.794507	0.308318	0.312331	-0.691399	-0.349503	-0.716243	1	1	1	0.0538072	-0.303998	-0.0444249	0.625	0.625	1	0.0205926	0.201956	-0.0515541
A0JP02	0	0	0	0	0	0	0.294304	0.422064	0.56353	0.564472	0.86834	0.646774	0.14162	0.0246506	0.15708	0.315	0.838	0.234	0.516331	0.376824	0.493087	-0.23309	-0.327523	-0.178927	1	1	1	-0.0651761	0.16437	0.194254	0.625	0.625	0.625	-0.0246506	-0.15708	-0.14162
A1X283	0	1	0	0	0	0	0.889094	0.703258	0.0171891	0.869237	0.372909	0.540529	0.074628	0.0656075	0.226154	0.762	0.492	0.191	0.789341	0.333299	0.653829	-0.640085	-0.202084	-0.201521	1	1	1	0.00574981	0.168623	0.0891276	1	0.625	0.625	-0.0656075	-0.226154	-0.074628
A2IDC6	1	0	0	0	1	0	0.731622	0.217934	0.310398	0.667588	0.402494	0.478149	0.0193038	0.187002	-0.0671839	0.901	0.341	0.672	0.472991	0.714276	0.390759	-0.434383	-0.340272	-0.525127	1	1	1	0.104404	-0.0524493	0.13152	0.625	1	0.625	-0.187002	0.0671839	-0.0193038
A2RU37	0	0	0	0	0	0	0.30382	0.379451	0.299592	0.271831	0.167447	0.96534	-0.129192	-0.0321098	0.368691	0.747	0.825	0.154	1.03576	0.39069	0.986449	-1.29415	-0.454909	-0.249067	1	1	1	-0.036218	0.429194	-0.106625	1	0.625	1	0.0321098	-0.368691	0.129192
A3KMH1	0	1	1	0	0	0	0.0450573	0.605362	0.0303225	0.949707	0.96988	0.428913	-0.280021	0.0367506	0.0649911	0.289	0.751	0.328	0.414173	0.372648	0.242212	-0.974215	-0.299147	-0.112229	1	1	1	0.0154675	0.107415	-0.320555	1	0.625	0.625	-0.0367506	-0.0649911	0.280021
A4D1E9	0	0	1	1	0	0	0.467575	0.97655	0.891289	0.429211	0.325855	0.603751	0.22322	0.119419	-0.0213304	0.382	0.245	0.861	0.918301	0.382922	0.334008	-0.471862	-0.144084	-0.376669	1	1	1	0.159912	-0.0290217	0.144934	0.625	1	1	-0.119419	0.0213304	-0.22322
A4F3V8	0	0	0	0	0	1	0.216301	0.793955	0.928905	0.264358	0.661416	0.579947	0.21855	0.0470834	0.349845	0.481	0.173	0.0749	1.08554	0.131219	0.765027	-0.648437	-0.0370527	-0.0653364	1	1	1	0.0559185	0.355929	0.402398	0.625	0.125	0.625	-0.0470834	-0.349845	-0.21855
A5YKK6	0	0	0	0	0	0	0.956147	0.957888	0.422764	0.332173	0.370962	0.197948	-0.0907014	0.118648	-0.213906	0.414	0.527	0.192	0.214568	0.647872	0.191656	-0.395971	-0.410575	-0.619469	1	1	1	0.0722008	-0.184658	-0.0473838	1	0.625	0.625	-0.118648	0.213906	0.0907014
A6ND22	0	0	0	1	1	0	0.283442	0.135223	0.979532	0.548319	0.0124768	0.50901	0.0948542	-0.178855	0.0393406	0.523	0.0436	0.603	0.51331	-0.00964503	0.255207	-0.323601	-0.348064	-0.176526	0.540384	0.142612	0.682033	-0.182721	0.0918076	0.0327759	0.125	0.625	0.625	0.178855	-0.0393406	-0.0948542
A6NDG6	1	0	0	0	0	0	0.402813	0.621314	0.494441	0.676943	0.906644	0.816806	0.00378327	0.102539	-0.173747	0.979	0.245	0.136	0.422544	0.328564	0.0998096	-0.414978	-0.123486	-0.447303	1	1	1	0.130711	-0.134085	0.0618784	0.625	0.125	0.625	-0.102539	0.173747	-0.00378327
A6NDU8	0	0	0	0	0	0	0.636116	0.992674	0.508297	0.887195	0.938356	0.48821	0.176229	-0.21475	0.358726	0.547	0.195	0.196	1.00418	0.19636	1.04746	-0.651719	-0.62586	-0.330012	1	1	1	-0.118982	0.453757	0.165925	0.125	0.625	0.625	0.21475	-0.358726	-0.176229
A6NEM2	0	0	0	0	1	0	0.184877	0.704674	0.553346	0.343599	0.992419	0.176738	-0.0956129	0.146631	-0.190741	0.646	0.262	0.112	0.502314	0.484924	0.0820549	-0.69354	-0.191661	-0.463537	1	1	1	0.139032	-0.130641	-0.121257	0.625	0.125	1	-0.146631	0.190741	0.0956129
A6NGP5	0	0	0	1	0	0	0.510094	0.217277	0.673373	0.876764	0.0285521	0.743546	0.037193	-0.0508295	0.304094	0.889	0.782	0.104	0.813835	0.482566	0.72369	-0.739449	-0.584225	-0.115501	1	1	1	-0.0326091	0.353388	0.202992	1	0.625	0.625	0.0508295	-0.304094	-0.037193
A6NHR9	0	0	1	1	0	1	0.0322056	0.236714	0.405163	0.0585306	0.420977	0.958302	-0.0311796	0.0788715	-0.262678	0.828	0.562	0.0645	0.388129	0.464714	0.0294937	-0.450488	-0.306971	-0.554851	0.87259	0.816707	0.650622	-0.00278181	-0.265741	-0.0483314	1	0.125	0.625	-0.0788715	0.262678	0.0311796
A6NL93	0	0	0	0	0	0	0.838596	0.30638	0.99264	0.705971	0.448545	0.152337	0.3266	0.00474283	0.305019	0.465	0.972	0.043	1.57078	0.394872	0.592067	-0.917577	-0.385387	0.017972	0.528137	0.674777	0.133006	0.094561	0.322959	0.523993	0.625	0.125	0.625	-0.00474283	-0.305019	-0.3266
A6NML8	0	0	0	0	0	1	0.130704	0.557669	0.993447	0.018739	0.84314	0.559865	0.500227	-0.0163729	0.155496	0.135	0.949	0.408	1.28396	0.733348	0.671045	-0.283503	-0.766094	-0.360053	1	1	1	-0.0814659	0.199883	0.399311	1	0.625	0.125	0.0163729	-0.155496	-0.500227
A6NNK5	0	0	0	0	0	0	0.151392	0.92025	0.98715	0.685095	0.227849	0.718605	-0.141311	-0.197111	-0.0289056	0.63	0.194	0.862	0.700769	0.178987	0.456312	-0.983391	-0.573208	-0.514123	1	1	1	-0.155343	0.00152313	-0.202865	0.625	1	1	0.197111	0.0289056	0.141311
A7XZE4	0	0	0	0	0	1	0.779353	0.797397	0.315022	0.329844	0.376687	0.6487	0.354987	-0.0885369	0.251878	0.378	0.664	0.171	1.45012	0.498173	0.698775	-0.740143	-0.675247	-0.195018	1	1	1	0.036494	0.253957	0.614519	1	0.625	0.625	0.0885369	-0.251878	-0.354987
A8K968	0	0	0	1	0	0	0.347476	0.25361	0.410504	0.777037	0.430005	0.715405	-0.164386	-0.0117842	-0.011295	0.202	0.813	0.913	0.157069	0.133378	0.290928	-0.485842	-0.156946	-0.313518	1	1	1	-0.0123744	-0.073406	-0.192351	1	0.625	0.625	0.0117842	0.011295	0.164386
A8MQB8	0	0	0	0	0	0	0.896256	0.783758	0.429146	0.785786	0.330298	0.923696	0.177098	0.284225	-0.174579	0.269	0.115	0.096	0.593608	0.694504	0.0571018	-0.239412	-0.126055	-0.40626	1	1	1	0.308444	-0.176368	0.141691	0.625	0.125	0.625	-0.284225	0.174579	-0.177098
A8MXP9	0	0	0	0	0	0	0.880153	0.810586	0.577717	0.49771	0.98628	0.31848	0.0435601	-0.00766473	0.0503797	0.567	0.909	0.521	0.259851	0.187918	0.271804	-0.17273	-0.203247	-0.171045	1	1	1	0.0121248	0.0681995	0.0352368	1	1	1	0.00766473	-0.0503797	-0.0435601
A8MZF9	0	0	0	0	0	0	0.474503	0.547895	0.0929724	0.47877	0.974367	0.586092	-0.272763	-0.117232	-0.064648	0.00944	0.0778	0.637	-0.127192	0.0241734	0.328606	-0.418334	-0.258637	-0.457901	9.20258e-07	0.30171	0.514372	-0.128815	0.00299626	-0.262759	0.625	1	0.125	0.117232	0.064648	0.272763
B0QY36	1	0	0	0	0	0	0.868875	0.0075947	0.167597	0.307957	0.403308	0.88857	-0.0970674	0.054605	-0.122176	0.511	0.806	0.369	0.318611	0.704281	0.246126	-0.512746	-0.595071	-0.490478	1	1	1	-0.0440126	-0.152833	-0.165254	1	0.625	0.625	-0.054605	0.122176	0.0970674
B0QY86	0	0	0	0	0	0	0.744905	0.190366	0.207453	0.795633	0.751646	0.60997	-0.359698	0.261384	-0.11416	0.298	0.129	0.642	0.550863	0.661486	0.590186	-1.27026	-0.138719	-0.818507	1	1	1	0.222607	-0.218607	-0.332862	0.125	0.625	0.625	-0.261384	0.11416	0.359698
B0QYK0	0	0	1	1	0	0	0.0595965	0.387346	0.1678	0.752648	0.318473	0.238587	0.0691112	-0.0994219	0.0210039	0.802	0.596	0.884	0.870307	0.436044	0.443361	-0.732085	-0.634888	-0.401353	1	1	1	-0.00490651	-0.0253505	0.226762	1	1	0.625	0.0994219	-0.0210039	-0.0691112
B0QZ18	1	0	0	0	0	0	0.501359	0.163864	0.295428	0.610775	0.547728	0.707046	0.0516676	-0.086344	0.168518	0.689	0.542	0.0916	0.424961	0.314011	0.387316	-0.321625	-0.486699	-0.0502788	0.999996	0.999995	0.99999	-0.0240178	0.144839	0.0522147	1	0.125	1	0.086344	-0.168518	-0.0516676
B1AH87	0	0	0	1	0	0	0.969806	0.620677	0.718924	0.649444	0.00532317	0.966555	0.0400484	0.0736182	-0.0255366	0.901	0.0695	0.838	0.986292	0.158159	0.33922	-0.906195	-0.0109229	-0.390293	0.870066	0.763149	0.906361	0.057421	-0.0577163	-0.0933694	0.125	1	1	-0.0736182	0.0255366	-0.0400484
B1AK88	0	1	1	0	0	1	0.670534	0.913819	0.447207	0.0105749	0.884382	0.657807	-0.0886454	-0.0715038	0.240788	0.736	0.563	0.0438	0.674513	0.279532	0.468965	-0.851803	-0.422539	0.0126116	0.539421	0.678483	0.143253	-0.0480059	0.219421	-0.0273007	0.625	0.125	0.625	0.0715038	-0.240788	0.0886454
B1ALK7	0	0	0	1	0	0	0.41454	0.627856	0.175063	0.658812	0.00337233	0.559777	-0.0855103	0.160437	-0.241629	0.249	0.401	0.175	0.105379	0.682909	0.193658	-0.2764	-0.362034	-0.676917	1	1	1	0.0989355	-0.244352	-0.104331	0.625	0.625	0.625	-0.160437	0.241629	0.0855103
B1AMS2	0	0	0	1	0	0	0.388547	0.705212	0.80218	0.73113	0.394788	0.261233	-0.0179244	0.1283	0.189414	0.911	0.144	0.354	0.450213	0.335841	0.740489	-0.486061	-0.079241	-0.361661	1	1	1	0.134039	0.107057	0.080212	0.125	0.625	0.625	-0.1283	-0.189414	0.0179244
B2WTI3	0	0	0	0	0	0	0.858201	0.269609	0.226866	0.831568	0.887457	0.21253	-0.213155	0.123967	-0.133253	0.124	0.303	0.183	0.106347	0.44169	0.112209	-0.532656	-0.193756	-0.378716	1	1	1	0.156924	-0.0967944	-0.132871	0.625	0.625	0.125	-0.123967	0.133253	0.213155
B3KY94	0	0	1	1	0	0	0.0556746	0.697122	0.338817	0.537746	0.111069	0.498059	-0.220062	-0.148964	0.0366513	0.207	0.44	0.651	0.216795	0.385405	0.269805	-0.65692	-0.683334	-0.196502	1	1	1	-0.0160352	0.0929418	-0.279876	1	0.625	0.625	0.148964	-0.0366513	0.220062
B4DHE8	0	0	1	1	0	0	0.0574437	0.366582	0.560201	0.365274	0.0985896	0.75188	0.0202615	0.124705	-0.0863036	0.93	0.106	0.675	0.695999	0.298307	0.506823	-0.655476	-0.0488966	-0.67943	1	1	1	0.0917323	-0.0307927	-0.145941	0.125	1	0.625	-0.124705	0.0863036	-0.0202615
B4DI03	0	0	0	1	0	1	0.50358	0.309818	0.501749	0.00555809	0.0127039	0.0623663	-0.181856	-0.181195	0.0805134	0.283	0.201	0.294	0.261139	0.171598	0.282517	-0.62485	-0.533988	-0.12149	1	1	1	-0.257574	0.0823165	-0.0814988	0.625	1	0.625	0.181195	-0.0805134	0.181856
B4DJ81	0	0	0	1	0	0	0.857804	0.184747	0.631127	0.361548	0.452995	0.238904	0.0685514	0.0565719	-0.146362	0.406	0.776	0.215	0.294589	0.634518	0.150621	-0.157486	-0.521374	-0.443345	1	1	1	0.0169357	-0.169784	0.013636	1	0.625	1	-0.0565719	0.146362	-0.0685514
B4DJV5	0	0	0	1	1	1	0.86741	0.709609	0.675528	0.337379	0.18576	0.274154	-0.142494	0.108561	0.0296614	0.478	0.521	0.843	0.418345	0.585559	0.467659	-0.703333	-0.368437	-0.408336	1	1	1	0.0506799	0.0295771	-0.266941	1	0.625	0.625	-0.108561	-0.0296614	0.142494
B4DLN1	1	1	1	0	0	0	0.0579441	0.0873014	0.249519	0.892116	0.999717	0.455795	0.11955	-0.0596057	-0.257638	0.642	0.486	0.0715	0.857623	0.17995	0.0419485	-0.618523	-0.299161	-0.557225	0.948377	0.964451	0.903762	-0.0234668	-0.336454	0.222759	1	0.625	0.625	0.0596057	0.257638	-0.11955
B4DR80	0	0	0	0	0	1	0.478367	0.440253	0.85528	0.221495	0.259205	0.269499	-0.0617946	-0.0128935	-0.205284	0.714	0.821	0.00324	0.425707	0.153375	-0.129859	-0.549296	-0.179162	-0.28071	0.469056	0.63846	4.99956e-15	0.00966267	-0.18654	-0.030069	1	0.125	1	0.0128935	0.205284	0.0617946
B4E0K5	0	1	0	0	0	1	0.509769	0.92131	0.114341	0.024723	0.796991	0.49529	0.00841244	0.00285227	-0.0372204	0.971	0.98	0.834	0.682741	0.337591	0.480959	-0.665916	-0.331886	-0.5554	1	1	1	0.00294396	0.00712364	-0.105447	1	1	1	-0.00285227	0.0372204	-0.00841244
B4E128	0	0	0	1	1	0	0.290794	0.87017	0.711482	0.931428	0.103463	0.39439	-0.294139	0.146671	-0.420333	0.458	0.37	0.037	0.807167	0.590043	-0.047952	-1.39544	-0.2967	-0.792714	0.494748	0.646844	0.065747	0.249854	-0.505284	-0.316387	0.625	0.125	0.625	-0.146671	0.420333	0.294139
B5MCF9	0	0	0	1	0	0	0.297559	0.47986	0.305402	0.261933	0.00314296	0.246992	-0.173492	-0.021861	-0.122547	0.153	0.755	0.108	0.116917	0.181932	0.0492637	-0.463901	-0.225654	-0.294358	0.999999	1	0.999999	0.00243537	-0.133367	-0.169813	1	0.625	0.125	0.021861	0.122547	0.173492
B6VEX4	0	0	0	1	0	0	0.267767	0.255223	0.541138	0.362264	0.409528	0.557277	0.0382139	0.123664	0.0207124	0.676	0.0547	0.83	0.301906	0.25201	0.302389	-0.225478	-0.0046827	-0.260964	0.655297	0.35096	0.756902	0.0958246	-0.00527911	0.0388705	0.125	1	1	-0.123664	-0.0207124	-0.0382139
B7WPG3	1	0	1	0	1	0	0.0188048	0.091532	0.27143	0.151866	0.783947	0.00661104	-0.122139	0.102319	-0.219902	0.604	0.354	0.232	0.551387	0.399702	0.248134	-0.795666	-0.195065	-0.687939	1	1	1	0.0769375	-0.307434	-0.0227911	1	0.625	1	-0.102319	0.219902	0.122139
B7Z6D5	0	1	0	0	1	0	0.554663	0.938722	0.0386956	0.395834	0.869795	0.199984	-0.0815391	-0.0978622	-0.0210388	0.656	0.208	0.641	0.445263	0.0968503	0.10859	-0.608342	-0.292575	-0.150667	1	1	1	-0.0940475	-0.0241236	-0.0318496	0.625	0.625	0.625	0.0978622	0.0210388	0.0815391
B7Z7F3	0	0	0	0	0	0	0.331802	0.828395	0.996739	0.0753224	0.957537	0.496066	0.251513	-0.0656003	0.0840023	0.13	0.345	0.137	0.63785	0.121135	0.21652	-0.134824	-0.252335	-0.0485156	1	1	1	-0.0510085	0.0921712	0.158193	0.625	0.625	0.125	0.0656003	-0.0840023	-0.251513
B7ZC39	1	0	0	0	0	0	0.598262	0.162591	0.647602	0.14368	0.413294	0.850388	0.169514	0.0959826	0.00965275	0.418	0.392	0.964	0.744915	0.401956	0.628984	-0.405886	-0.20999	-0.609678	1	1	1	0.085198	0.107975	0.312376	0.625	0.625	0.625	-0.0959826	-0.00965275	-0.169514
B7ZKQ9	0	1	0	0	1	0	0.999176	0.826842	0.0137963	0.4312	0.995725	0.343461	-0.280972	-0.104428	-0.261084	0.208	0.464	0.0488	0.278533	0.292318	-0.00264054	-0.840476	-0.501174	-0.519528	0.547216	0.681235	0.207598	-0.123951	-0.261529	-0.144576	0.625	0.125	0.125	0.104428	0.261084	0.280972
B8ZZA8	0	0	1	1	1	0	0.0865806	0.713352	0.619407	0.20016	0.0545768	0.079697	0.16225	-0.244095	0.350785	0.236	0.283	0.121	0.511335	0.351611	0.871575	-0.186835	-0.839802	-0.170004	1	1	1	-0.200556	0.395385	0.0916888	0.625	0.625	0.625	0.244095	-0.350785	-0.16225
B8ZZQ6	0	0	0	0	0	0	0.268463	0.978667	0.717099	0.9153	0.760737	0.89259	0.193521	-0.281985	0.480602	0.73	0.0762	0.0416	1.81778	0.0551947	0.926901	-1.43074	-0.619164	0.0343017	0.485757	0.281958	0.0737673	-0.187155	0.440272	0.190007	0.125	0.125	0.625	0.281985	-0.480602	-0.193521
B8ZZZ7	0	0	1	0	1	0	0.4368	0.394192	0.220597	0.26652	0.181859	0.313583	0.140842	-0.203516	0.218966	0.632	0.429	0.0136	0.983461	0.50719	0.352072	-0.701778	-0.914222	0.0858598	0.607742	0.454411	6.08994e-05	-0.298361	0.20233	0.310334	0.625	0.125	0.625	0.203516	-0.218966	-0.140842
B9ZVN9	0	0	0	0	0	1	0.50713	0.568259	0.938664	0.129868	0.614249	0.562062	0.134583	-0.0611443	-0.164088	0.313	0.61	0.044	0.488838	0.281287	-0.00828249	-0.219672	-0.403575	-0.319894	0.527838	0.666231	0.140859	-0.059121	-0.198464	0.220903	1	0.125	0.625	0.0611443	0.164088	-0.134583
B9ZVT1	0	0	1	1	0	1	0.487463	0.591877	0.723317	0.125954	0.205868	0.504537	-0.02232	-0.230332	-0.324343	0.965	0.0945	0.0353	1.45312	0.0730301	-0.0420161	-1.49776	-0.533694	-0.606669	0.505825	0.313233	0.0374267	-0.169076	-0.259273	-0.0578826	0.125	0.125	1	0.230332	0.324343	0.02232
C9J0J7	0	1	1	0	1	1	0.212807	0.791495	0.1746	0.00341092	0.589918	0.319138	-0.123315	0.0168122	-0.0221952	0.309	0.871	0.686	0.198089	0.319474	0.136362	-0.444719	-0.28585	-0.180752	1	1	1	-0.0108655	-0.0502802	-0.0526295	1	0.625	0.625	-0.0168122	0.0221952	0.123315
C9J0K6	0	0	0	1	0	0	0.116777	0.758845	0.230402	0.0810952	0.104103	0.320328	0.0866348	-0.145363	0.0141277	0.62	0.43	0.904	0.587222	0.3634	0.357522	-0.413953	-0.654127	-0.329267	1	1	1	-0.27368	-0.0190568	-0.0284193	0.625	1	0.625	0.145363	-0.0141277	-0.0866348
C9J1X0	0	1	0	0	0	0	0.943878	0.719448	0.143594	0.528387	0.954525	0.145215	0.307026	-0.0965634	0.0137799	0.203	0.643	0.887	0.908736	0.50145	0.297077	-0.294685	-0.694577	-0.269517	1	1	1	-0.0554748	0.0390133	0.239161	1	0.625	0.625	0.0965634	-0.0137799	-0.307026
C9J4Z3	0	0	0	0	0	0	0.478966	0.541931	0.342519	0.770599	0.55664	0.898408	-0.474721	-0.194669	0.124543	0.295	0.243	0.709	0.718281	0.23305	1.09037	-1.66772	-0.622389	-0.841285	1	1	1	-0.169215	0.294249	-0.312511	0.625	0.625	0.625	0.194669	-0.124543	0.474721
C9J5D1	0	0	0	0	1	0	0.988215	0.277029	0.463241	0.092738	0.450553	0.171798	-0.185964	0.205544	-0.0540331	0.531	0.141	0.587	0.651347	0.534615	0.229368	-1.02328	-0.123527	-0.337434	1	1	1	0.213532	0.00911127	-0.15547	0.625	1	1	-0.205544	0.0540331	0.185964
C9J6F3	0	0	0	0	0	0	0.342923	0.38868	0.832174	0.257127	0.404843	0.63201	0.0889611	-0.170859	0.112613	0.812	0.153	0.431	1.1805	0.114317	0.507756	-1.00258	-0.456036	-0.28253	1	1	1	-0.171796	0.165892	-0.0456462	0.625	0.625	1	0.170859	-0.112613	-0.0889611
C9J9J4	0	1	0	1	0	1	0.7047	0.387206	0.024206	0.404858	0.0582478	0.148136	-0.0388659	-0.0578762	-0.345825	0.702	0.778	0.109	0.254959	0.538221	0.141982	-0.332691	-0.653973	-0.833631	1	1	1	0.0471908	-0.372968	-0.0517157	1	0.625	1	0.0578762	0.345825	0.0388659
C9J9K3	0	0	0	0	0	0	0.737853	0.967502	0.895521	0.22313	0.607757	0.992103	-0.0195267	0.0174283	0.0951489	0.831	0.846	0.195	0.247996	0.280345	0.277337	-0.287049	-0.245489	-0.0870388	1	1	1	0.0262151	0.144149	-0.0300716	1	0.625	1	-0.0174283	-0.0951489	0.0195267
C9JA08	0	0	0	0	1	0	0.365613	0.802043	0.886017	0.282115	0.499504	0.172847	-0.325208	-0.205606	-0.0643789	0.0286	0.119	0.526	-0.0644024	0.0967462	0.22173	-0.586014	-0.507958	-0.350487	0.0148045	0.384179	0.577039	-0.185862	-0.0935288	-0.315571	0.125	0.625	0.125	0.205606	0.0643789	0.325208
C9JBI3	0	1	0	0	0	0	0.22334	0.182843	0.123212	0.789295	0.157159	0.292478	-0.265327	-0.125752	-0.00244514	0.277	0.504	0.984	0.372679	0.403124	0.34734	-0.903333	-0.654628	-0.352231	1	1	1	-0.142569	-0.095927	-0.396664	0.625	0.625	0.625	0.125752	0.00244514	0.265327
C9JE12	1	0	0	0	0	1	0.645472	0.393936	0.645669	0.584799	0.741599	0.587361	0.104235	0.066266	0.22446	0.593	0.777	0.323	0.660082	0.746541	0.829634	-0.451611	-0.614009	-0.380713	1	1	1	-0.0144899	0.0808901	0.19919	0.625	0.625	0.625	-0.066266	-0.22446	-0.104235
C9JFE4	0	1	0	1	0	1	0.406434	0.858135	0.53079	0.027432	0.0206663	0.866132	0.0352819	-0.0109501	-0.0333793	0.771	0.827	0.709	0.387771	0.135677	0.225231	-0.317207	-0.157577	-0.291989	1	1	1	0.000657936	-0.0350766	-0.0214993	1	0.625	1	0.0109501	0.0333793	-0.0352819
C9JFR7	0	0	1	0	0	1	0.153509	0.692476	0.0509086	0.668011	0.944367	0.785145	-0.0659212	-0.244456	-0.242517	0.154	0.124	0.396	0.0444681	0.122137	0.537846	-0.17631	-0.611048	-1.02288	1	1	1	-0.227991	-0.216984	-0.0473525	0.625	0.625	0.125	0.244456	0.242517	0.0659212
C9JG87	0	0	0	0	0	1	0.821687	0.436729	0.369476	0.654797	0.636614	0.447951	-0.131766	0.276534	-0.0222103	0.00168	0.102	0.736	-0.0930594	0.654479	0.168558	-0.170472	-0.101411	-0.212979	3.15012e-24	0.383445	0.571786	0.183154	-0.0229944	-0.134918	0.125	1	0.125	-0.276534	0.0222103	0.131766
C9JLU1	0	0	0	0	1	0	0.276429	0.32085	0.808545	0.537605	0.125597	0.0564959	0.0302185	0.0897046	0.359274	0.9	0.619	0.0699	0.737162	0.606968	0.772965	-0.676725	-0.427559	-0.0544172	0.91987	0.944259	0.847768	0.00125918	0.383297	-0.00408214	1	0.125	1	-0.0897046	-0.359274	-0.0302185
C9JP00	0	0	0	0	0	0	0.30134	0.248797	0.798194	0.737182	0.371138	0.881982	0.320479	0.239529	-0.305558	0.0517	0.312	0.264	0.645427	0.868161	0.404703	-0.00446863	-0.389102	-1.01582	0.258422	0.698405	0.585297	0.0830235	-0.122368	0.361389	0.625	0.125	0.125	-0.239529	0.305558	-0.320479
C9JP16	0	0	0	0	0	0	0.0691278	0.331671	0.601609	0.214866	0.318334	0.163164	-0.0151059	0.240566	-0.171213	0.96	0.415	0.403	0.862052	1.05124	0.390112	-0.892264	-0.570106	-0.732538	1	1	1	0.342148	-0.165015	-0.0796613	0.625	0.625	0.625	-0.240566	0.171213	0.0151059
C9JQ41	0	0	1	0	0	0	0.00677546	0.302617	0.303895	0.66467	0.448291	0.898562	0.171152	-0.155241	0.00641218	0.249	0.0362	0.851	0.553303	-0.018835	0.106348	-0.211	-0.291647	-0.093524	0.475766	0.0594101	0.64443	-0.153175	0.0108447	0.0784409	0.125	1	0.125	0.155241	-0.00641218	-0.171152
C9JQV0	1	0	0	0	1	0	0.964522	0.0451375	0.558133	0.12616	0.292476	0.612428	0.20448	0.0977508	0.255315	0.289	0.49	0.282	0.710663	0.494407	0.876363	-0.301704	-0.298905	-0.365733	1	1	1	0.122039	0.301822	0.219207	1	0.625	0.625	-0.0977508	-0.255315	-0.20448
C9JRJ5	0	0	0	0	0	0	0.268224	0.942057	0.424538	0.74359	0.0589813	0.628276	-0.0382982	-0.0146726	0.223873	0.896	0.89	0.0916	0.820631	0.29646	0.514522	-0.897228	-0.325805	-0.0667756	0.999997	0.999998	0.999994	-0.0205595	0.266577	-0.0674387	1	0.625	1	0.0146726	-0.223873	0.0382982
C9JXB8	0	0	0	0	0	1	0.847512	0.38665	0.704631	0.576412	0.561839	0.272309	-0.104932	0.0886819	-0.0909878	0.596	0.342	0.265	0.459855	0.339522	0.120826	-0.669719	-0.162158	-0.302801	1	1	1	0.0489451	-0.112805	-0.197419	0.625	0.625	0.625	-0.0886819	0.0909878	0.104932
C9JYN0	1	0	0	0	0	0	0.84104	0.524843	0.959421	0.345807	0.586121	0.571487	0.0233656	0.214311	-0.190418	0.961	0.0878	0.278	1.4098	0.487275	0.267782	-1.36307	-0.058652	-0.648619	1	1	1	0.232322	-0.117469	0.0285559	0.625	0.625	0.625	-0.214311	0.190418	-0.0233656
C9JZR2	0	0	1	1	0	0	0.708004	0.96098	0.324063	0.431967	0.493212	0.13195	0.0591311	0.00579126	0.0241229	0.403	0.903	0.78	0.25299	0.144308	0.275099	-0.134728	-0.132725	-0.226853	1	1	1	-0.0274083	0.0160028	0.0844565	0.625	1	0.625	-0.00579126	-0.0241229	-0.0591311
D3YTB1	0	1	1	0	0	0	0.136782	0.977396	0.24926	0.780092	0.725905	0.971829	0.0775658	0.1169	-0.166474	0.714	0.688	0.434	0.691138	0.956924	0.420953	-0.536006	-0.723124	-0.753901	1	1	1	-0.0739471	-0.133004	0.113081	1	1	1	-0.1169	0.166474	-0.0775658
D6R9P3	0	0	0	1	0	0	0.318463	0.884532	0.759857	0.618007	0.145381	0.932986	-0.00512826	-0.0655073	0.00889114	0.948	0.494	0.886	0.226786	0.202871	0.190068	-0.237043	-0.333886	-0.172286	1	1	1	-0.0808263	-0.0101849	0.0129576	0.625	1	0.625	0.0655073	-0.00889114	0.00512826
D6RAA6	1	0	0	0	0	0	0.894309	0.199038	0.364256	0.99239	0.797567	0.549658	-0.136596	-0.0814841	-0.102555	0.37	0.346	0.492	0.276327	0.150872	0.31586	-0.54952	-0.31384	-0.520969	1	1	1	-0.0952072	-0.0980466	-0.179628	0.625	1	0.625	0.0814841	0.102555	0.136596
D6RAN4	0	0	0	0	0	0	0.416111	0.983716	0.980713	0.962522	0.380023	0.359729	-0.210858	0.164624	-0.0652825	0.0702	0.248	0.654	0.0323577	0.531307	0.353288	-0.454074	-0.202059	-0.483853	0.792835	0.884163	0.918446	0.213743	-0.091498	-0.186662	0.625	1	0.125	-0.164624	0.0652825	0.210858
D6RCE9	0	0	0	1	0	0	0.946719	0.636862	0.674155	0.977287	0.514829	0.906303	0.207179	-0.101563	0.306578	0.446	0.423	0.0507	0.960299	0.247733	0.614812	-0.54594	-0.450859	-0.0016557	0.599856	0.720913	0.25949	-0.149405	0.263682	0.385389	0.625	0.125	0.625	0.101563	-0.306578	-0.207179
D6RD69	0	1	1	0	1	0	0.0040747	0.82167	0.0755019	0.940165	0.230909	0.0768221	0.25186	0.126238	0.260675	0.574	0.569	0.334	1.52756	0.756141	0.982765	-1.02384	-0.503666	-0.461416	1	1	1	0.184969	0.320387	0.196032	1	0.625	1	-0.126238	-0.260675	-0.25186
D6REX3	0	1	0	0	0	0	0.127011	0.904539	0.167737	0.464843	0.465724	0.63793	0.0179313	0.0167013	-0.116288	0.905	0.91	0.0859	0.459743	0.451555	0.0303305	-0.42388	-0.418152	-0.262906	1	1	1	0.015007	-0.0907336	-0.0208506	1	0.125	1	-0.0167013	0.116288	-0.0179313
D6RFG8	0	0	0	0	0	0	0.440826	0.921305	0.975067	0.208305	0.992589	0.149402	0.0157655	0.120415	-0.00304757	0.949	0.499	0.981	0.741993	0.620311	0.376902	-0.710462	-0.379481	-0.382998	1	1	1	0.186941	-0.0285617	0.0384566	0.625	0.625	1	-0.120415	0.00304757	-0.0157655
D6RGI3	0	0	0	1	0	0	0.3566	0.416974	0.642769	0.1938	0.305849	0.293921	-0.1078	-0.103448	0.150074	0.183	0.282	0.0133	0.0908997	0.148219	0.24076	-0.306499	-0.355115	0.0593879	0.421737	0.578905	4.80161e-05	-0.0659097	0.1557	-0.126213	0.625	0.125	0.625	0.103448	-0.150074	0.1078
D6RGX2	0	0	1	1	0	1	0.297567	0.369211	0.701633	0.206208	0.483378	0.723512	-0.191291	0.119398	-0.186943	0.61	0.571	0.205	0.882023	0.71876	0.18169	-1.2646	-0.479963	-0.555575	1	1	1	0.123397	-0.205259	-0.397217	1	0.625	0.625	-0.119398	0.186943	0.191291
E5KLJ9	0	0	0	0	0	0	0.143731	0.648331	0.642186	0.685885	0.132565	0.325027	0.0340406	0.0071162	0.149538	0.804	0.944	0.153	0.434027	0.302775	0.39934	-0.365946	-0.288542	-0.100264	1	1	1	-0.0156263	0.137758	0.0461696	1	0.625	1	-0.0071162	-0.149538	-0.0340406
E5RGR0	0	0	0	0	0	1	0.847873	0.835842	0.382263	0.0966984	0.492411	0.327798	-0.363105	0.52793	-0.115456	0.28	0.299	0.727	0.514808	1.86805	0.843363	-1.24102	-0.812191	-1.07428	1	1	1	0.511929	0.029741	-0.298356	0.625	0.625	1	-0.52793	0.115456	0.363105
E5RGS4	0	0	1	0	0	0	0.247202	0.882698	0.458504	0.427705	0.661643	0.309714	0.139261	-0.0441664	-0.100252	0.182	0.673	0.167	0.395322	0.257521	0.0751557	-0.1168	-0.345853	-0.275659	1	1	1	-0.0326827	-0.122721	0.107386	1	0.625	0.625	0.0441664	0.100252	-0.139261
E5RIA4	0	0	0	0	0	0	0.585137	0.456996	0.112629	0.865945	0.67124	0.836746	-0.129808	-0.0217346	-0.222162	0.387	0.817	0.0621	0.279404	0.252766	0.0209999	-0.53902	-0.296235	-0.465325	0.763568	0.837116	0.560712	-0.0759407	-0.201594	-0.181179	0.625	0.125	0.625	0.0217346	0.222162	0.129808
E5RIM7	0	1	0	0	0	0	0.492111	0.347452	0.147489	0.928059	0.703944	0.99677	-0.0358689	0.119209	-0.137121	0.864	0.549	0.654	0.57503	0.682275	0.743837	-0.646768	-0.443857	-1.01808	1	1	1	0.107224	-0.13299	0.0389744	0.625	1	1	-0.119209	0.137121	0.0358689
E5RIW3	0	0	0	1	0	0	0.407381	0.823705	0.503783	0.528182	0.134757	0.664176	0.155599	-0.0405785	0.168176	0.497	0.77	0.0186	0.798803	0.362199	0.282945	-0.487604	-0.443356	0.0534079	0.45639	0.615713	0.000951396	-0.0118679	0.168598	0.273801	1	0.125	0.625	0.0405785	-0.168176	-0.155599
E5RJR5	0	0	1	0	0	1	0.407061	0.25209	0.109624	0.150253	0.179904	0.995453	0.157714	0.00819513	0.168471	0.363	0.967	0.446	0.626956	0.585602	0.781144	-0.311529	-0.569212	-0.444202	1	1	1	-0.0530883	0.254119	0.266708	1	0.625	0.625	-0.00819513	-0.168471	-0.157714
E7EMN6	0	1	0	0	0	0	0.230218	0.630412	0.170579	0.99886	0.362317	0.244226	-0.0297612	-0.160943	0.275015	0.892	0.202	0.0468	0.61424	0.153982	0.542792	-0.673763	-0.475869	0.00723809	0.675876	0.540672	0.17958	-0.166245	0.243553	-0.0441102	0.625	0.125	1	0.160943	-0.275015	0.0297612
E7EPB3	0	0	1	0	0	0	0.239925	0.668684	0.706728	0.848123	0.437696	0.618697	-0.099128	0.0311538	-0.130106	0.201	0.668	0.133	0.0943022	0.24022	0.0720221	-0.292558	-0.177913	-0.332235	1	1	1	0.0176996	-0.178402	-0.117273	1	0.625	0.625	-0.0311538	0.130106	0.099128
E7EPM6	1	0	0	0	0	0	0.494245	0.630814	0.715842	0.859571	0.225776	0.59984	-0.235161	-0.0664288	-0.179071	0.353	0.422	0.225	0.44729	0.161312	0.194934	-0.917612	-0.29417	-0.553077	1	1	1	-0.0547709	-0.0996556	-0.287828	1	0.625	0.625	0.0664288	0.179071	0.235161
E7EPN9	0	1	0	0	0	0	0.403144	0.604311	0.0924188	0.782245	0.924954	0.492263	0.100125	0.00666467	0.0884744	0.635	0.963	0.125	0.705157	0.430738	0.221945	-0.504906	-0.417409	-0.044996	1	1	1	0.0125001	0.106643	0.232355	1	0.625	0.625	-0.00666467	-0.0884744	-0.100125
E7EPV7	0	0	0	0	1	0	0.442284	0.225153	0.454154	0.552437	0.27224	0.0719316	0.178941	-0.0565828	0.0158836	0.483	0.67	0.897	0.892973	0.325922	0.37532	-0.535092	-0.439087	-0.343552	1	1	1	-0.086097	0.023973	0.295278	1	1	0.625	0.0565828	-0.0158836	-0.178941
E7EQ61	0	0	0	1	0	0	0.337546	0.227093	0.868667	0.432522	0.0304922	0.26952	-0.0148147	0.059614	-0.0609191	0.908	0.647	0.681	0.360316	0.433728	0.366256	-0.389945	-0.3145	-0.488095	1	1	1	-0.0203343	0.0111747	-0.0540458	0.625	1	1	-0.059614	0.0609191	0.0148147
E7EQB2	1	0	1	0	1	0	0.212773	0.695098	0.923492	0.898813	0.876376	0.668616	0.418623	0.245579	-0.421296	0.305	0.0574	0.0587	1.49941	0.505546	0.0287977	-0.66216	-0.0143877	-0.871389	0.444715	0.239391	0.240638	0.264151	-0.38954	0.338613	0.125	0.125	0.625	-0.245579	0.421296	-0.418623
E7EQG2	0	1	0	0	0	1	0.562773	0.671466	0.383139	0.0554422	0.581281	0.537537	-0.156298	0.00333882	-0.0890701	0.315	0.978	0.605	0.256598	0.360347	0.402589	-0.569194	-0.35367	-0.580729	1	1	1	0.00367056	-0.168485	-0.190022	1	0.625	0.625	-0.00333882	0.0890701	0.156298
E7EQR4	0	0	1	1	0	0	0.150638	0.805002	0.933216	0.496286	0.43174	0.989077	0.0750656	-0.0166141	0.0127722	0.409	0.819	0.806	0.32468	0.195417	0.164303	-0.174549	-0.228645	-0.138758	1	1	1	0.00257907	0.0162881	0.0605903	1	1	1	0.0166141	-0.0127722	-0.0750656
E7ES33	0	0	0	0	1	0	0.179807	0.897097	0.885841	0.248438	0.1574	0.0304113	-0.0352326	-0.0621482	0.133584	0.816	0.55	0.211	0.406122	0.232089	0.401671	-0.476587	-0.356385	-0.134503	1	1	1	-0.0563465	0.103945	-0.0847048	1	0.625	0.625	0.0621482	-0.133584	0.0352326
E7ESA6	0	0	0	0	0	1	0.581091	0.899658	0.145358	0.697148	0.962253	0.835947	0.227655	-0.144445	-0.104103	0.316	0.307	0.679	0.831099	0.229803	0.621824	-0.375788	-0.518693	-0.830029	1	1	1	-0.179726	-0.177439	0.0942981	0.625	1	0.625	0.144445	0.104103	-0.227655
E7ESP4	0	0	1	0	0	1	0.258367	0.818081	0.38718	0.41219	0.907925	0.499245	0.0508699	0.113982	-0.337526	0.893	0.562	0.0449	1.16199	0.672239	-0.0144141	-1.06025	-0.444276	-0.660637	0.547831	0.68267	0.158649	0.0700725	-0.313434	-0.153721	0.625	0.125	0.625	-0.113982	0.337526	-0.0508699
E7ETK0	0	0	0	0	0	1	0.425194	0.522362	0.336163	0.692148	0.757986	0.997086	-0.0963781	0.310739	-0.225875	0.713	0.401	0.269	0.66262	1.32496	0.305991	-0.855376	-0.703487	-0.757741	1	1	1	0.378144	-0.230731	-0.17299	0.625	1	1	-0.310739	0.225875	0.0963781
E7ETU5	0	0	0	0	0	0	0.322367	0.320782	0.186023	0.488345	0.51926	0.48859	-0.0273636	0.257745	-0.0363535	0.547	0.146	0.848	0.101455	0.678357	0.519008	-0.156183	-0.162866	-0.591715	1	1	1	0.287411	0.0639443	-0.0497229	0.625	0.625	0.625	-0.257745	0.0363535	0.0273636
E7ETZ4	0	0	0	0	0	0	0.241295	0.51237	0.140712	0.893352	0.260054	0.328124	-0.125424	0.061129	-0.302543	0.517	0.656	0.0829	0.419116	0.455833	0.0730035	-0.669964	-0.333575	-0.67809	1	1	1	0.0915689	-0.242696	-0.087945	1	0.125	1	-0.061129	0.302543	0.125424
E7EV99	1	0	0	0	0	0	0.767792	0.45933	0.262014	0.397226	0.540341	0.909921	0.0313245	-0.0849755	0.0430578	0.857	0.709	0.746	0.540679	0.574823	0.428147	-0.47803	-0.744774	-0.342031	1	1	1	-0.0806401	0.0365928	-0.0267513	1	1	1	0.0849755	-0.0430578	-0.0313245
E7EVA0	0	0	0	0	0	0	0.997832	0.876204	0.102153	0.626174	0.29167	0.997961	0.113283	0.00476419	0.120322	0.636	0.965	0.0383	0.799894	0.323291	0.228473	-0.573328	-0.313762	0.0121711	0.496256	0.643067	0.0764026	0.0530411	0.100297	0.202929	1	0.125	0.625	-0.00476419	-0.120322	-0.113283
E7EVJ5	0	0	0	0	0	0	0.521804	0.730873	0.975805	0.658833	0.986297	0.488426	0.0661067	0.275324	0.2546	0.73	0.43	0.193	0.620409	1.23921	0.738616	-0.488195	-0.688567	-0.229416	1	1	1	0.0834028	0.226781	0.0111559	1	0.625	1	-0.275324	-0.2546	-0.0661067
E7EVQ6	1	0	0	0	0	0	0.750998	0.655747	0.837027	0.912993	0.872635	0.497245	-0.614271	-0.187094	-0.228437	0.0362	0.0769	0.148	-0.0746777	0.0375115	0.147143	-1.15386	-0.411699	-0.604016	0.0440728	0.361302	0.529814	-0.229369	-0.193377	-0.497593	0.625	0.125	0.125	0.187094	0.228437	0.614271
E7EVX8	0	0	0	0	0	0	0.0647697	0.759171	0.304881	0.461964	0.743648	0.661782	-0.00183547	-0.00142113	-0.0471024	0.989	0.989	0.573	0.383158	0.293071	0.190303	-0.386829	-0.295914	-0.284508	1	1	1	0.0820703	-0.0116512	0.0424209	0.625	1	1	0.00142113	0.0471024	0.00183547
E7EW69	0	0	1	0	0	1	0.413274	0.962031	0.0619184	0.202747	0.723	0.824023	-0.118508	-0.0968756	0.0814956	0.335	0.226	0.291	0.210437	0.105925	0.284316	-0.447454	-0.299676	-0.121325	1	1	1	-0.1471	0.0920255	-0.112668	0.625	1	1	0.0968756	-0.0814956	0.118508
E7EWC2	0	1	0	0	1	1	0.0350375	0.467331	0.0281431	0.0642751	0.995125	0.10737	0.154073	-0.0826499	0.0513023	0.413	0.183	0.0134	0.671322	0.0700086	0.0823904	-0.363175	-0.235308	0.0202141	0.583332	0.426929	5.10665e-05	-0.0468315	0.0468166	0.217634	0.125	0.125	0.625	0.0826499	-0.0513023	-0.154073
E7EWP0	0	1	0	1	0	0	0.401879	0.365799	0.247615	0.199269	0.171423	0.611029	0.048863	0.0430941	0.0887492	0.876	0.862	0.444	0.9631	0.770475	0.410312	-0.865374	-0.684287	-0.232814	1	1	1	-0.0273768	0.0653427	0.0586477	1	0.625	1	-0.0430941	-0.0887492	-0.048863
E7EX44	0	1	0	0	0	0	0.979642	0.296354	0.429579	0.623699	0.9962	0.864735	0.106681	-0.151987	0.254252	0.774	0.24	0.0899	1.18908	0.179301	0.581623	-0.975723	-0.483275	-0.073119	1	1	1	-0.124256	0.288066	0.238667	0.625	0.625	0.625	0.151987	-0.254252	-0.106681
E7EX90	0	0	0	0	1	0	0.4956	0.283253	0.593576	0.633289	0.733866	0.413686	-0.0819954	0.0529916	0.0831225	0.621	0.153	0.338	0.392322	0.141587	0.3156	-0.556313	-0.0356043	-0.149355	1	1	1	0.0572813	0.101711	-0.159581	0.625	0.625	0.625	-0.0529916	-0.0831225	0.0819954
E9PB90	0	0	0	0	0	0	0.976938	0.327557	0.387994	0.745394	0.646757	0.995014	0.12174	-0.122325	0.185461	0.135	0.394	0.0917	0.312011	0.269676	0.426376	-0.0685308	-0.514327	-0.0554535	1	1	1	-0.0695082	0.174813	0.112815	0.625	0.125	0.625	0.122325	-0.185461	-0.12174
E9PC15	0	0	0	0	0	0	0.809414	0.953135	0.750278	0.234411	0.757174	0.867792	0.0803602	0.17668	-0.0911264	0.716	0.116	0.0709	0.720241	0.433664	0.0144542	-0.55952	-0.0803051	-0.196707	0.867375	0.816363	0.721836	0.197407	-0.0876145	0.0218347	0.625	0.125	1	-0.17668	0.0911264	-0.0803602
E9PC52	0	0	0	0	0	0	0.736859	0.0910087	0.649511	0.964242	0.807374	0.779834	0.123381	0.0914182	0.110284	0.0645	0.393	0.207	0.260568	0.383969	0.329337	-0.0138054	-0.201133	-0.108769	0.562332	0.818395	0.748162	0.104816	0.120858	0.113439	0.625	0.625	0.125	-0.0914182	-0.110284	-0.123381
E9PCZ3	0	0	1	0	1	0	0.670136	0.786901	0.154938	0.866315	0.80318	0.0808124	-0.253324	0.0418182	-0.348688	0.436	0.807	0.00741	0.646847	0.541164	-0.177853	-1.15349	-0.457528	-0.519522	0.459234	0.62573	4.85373e-08	0.0793137	-0.32245	-0.235851	1	0.125	0.625	-0.0418182	0.348688	0.253324
E9PD53	1	1	0	0	0	0	0.326321	0.0816926	0.169279	0.329141	0.987304	0.0460769	0.13352	0.0402582	0.13298	0.504	0.729	0.0916	0.694786	0.377277	0.305644	-0.427746	-0.296761	-0.0396847	0.99999	0.999993	0.999983	-0.00593849	0.116377	0.0617162	1	0.125	1	-0.0402582	-0.13298	-0.13352
E9PDF6	0	0	0	0	1	0	0.822547	0.536062	0.437905	0.910587	0.178909	0.285463	-0.292967	0.0191875	-0.217438	0.322	0.786	0.115	0.494837	0.224463	0.0970201	-1.08077	-0.186088	-0.531897	1	1	1	-0.0172697	-0.170602	-0.240849	0.625	0.125	0.625	-0.0191875	0.217438	0.292967
E9PES6	0	0	0	0	0	0	0.575217	0.798838	0.756949	0.675602	0.121028	0.330751	0.0709706	-0.138064	-0.0631584	0.638	0.18	0.678	0.504596	0.114613	0.375749	-0.362655	-0.390741	-0.502066	1	1	1	-0.206855	-0.0493155	0.147327	0.625	1	0.625	0.138064	0.0631584	-0.0709706
E9PF06	0	0	0	0	0	0	0.298102	0.570511	0.21073	0.609669	0.914377	0.475726	0.0206853	0.139496	-0.000677883	0.818	0.528	0.994	0.282339	0.763458	0.27799	-0.240968	-0.484466	-0.279346	1	1	1	0.163419	-0.0664121	-0.0379117	0.625	0.625	0.625	-0.139496	0.000677883	-0.0206853
E9PF19	0	0	0	1	0	0	0.633615	0.993113	0.455383	0.420962	0.698314	0.733379	-0.192305	0.0247684	0.11163	0.361	0.483	0.43	0.37698	0.123502	0.502307	-0.76159	-0.0739649	-0.279047	1	1	1	0.0243293	0.170141	-0.230872	1	0.625	0.625	-0.0247684	-0.11163	0.192305
E9PF82	0	0	0	0	0	0	0.975121	0.839106	0.760406	0.82233	0.413875	0.581688	-0.0440457	0.0215985	-0.00824993	0.763	0.633	0.81	0.381247	0.151507	0.0916063	-0.469339	-0.10831	-0.108106	1	1	1	-0.0134336	-0.0203222	-0.166308	0.625	1	0.625	-0.0215985	0.00824993	0.0440457
E9PF84	0	0	0	0	0	0	0.965489	0.301086	0.449678	0.775737	0.805817	0.239788	0.0827784	-0.0541	-0.00606956	0.664	0.645	0.908	0.631925	0.283764	0.14842	-0.466368	-0.391964	-0.160559	1	1	1	-0.0640085	0.0127509	-0.0671059	0.625	1	0.625	0.0541	0.00606956	-0.0827784
E9PFH4	0	0	0	1	0	0	0.181655	0.4529	0.703015	0.345454	0.113636	0.875321	-0.039547	-0.197594	0.180752	0.789	0.339	0.0747	0.390512	0.356621	0.394965	-0.469606	-0.751808	-0.0334604	0.993459	0.990742	0.983156	-0.141535	0.218159	0.00304658	0.625	0.625	1	0.197594	-0.180752	0.039547
E9PFJ4	0	0	1	0	0	1	0.276042	0.298797	0.503765	0.0659772	0.989782	0.338432	0.224164	-0.142697	-0.0658275	0.128	0.161	0.64	0.565453	0.102016	0.338868	-0.117125	-0.387411	-0.470523	1	1	1	-0.136663	0.0294815	0.142655	0.625	0.625	0.125	0.142697	0.0658275	-0.224164
E9PFR3	0	0	0	0	0	1	0.113459	0.28364	0.369576	0.280878	0.493204	0.182839	0.0523741	0.0624075	-0.0236483	0.371	0.634	0.731	0.211055	0.438148	0.175431	-0.106307	-0.313333	-0.222728	1	1	1	0.0522943	-0.0463852	0.0431493	1	1	1	-0.0624075	0.0236483	-0.0523741
E9PGT1	0	0	0	0	1	0	0.0776578	0.964655	0.806444	0.944714	0.615229	0.648279	0.0884574	-0.0486117	0.109062	0.455	0.789	0.0079	0.417286	0.480456	0.163721	-0.240371	-0.577679	0.0544033	0.608192	0.456141	1.14963e-07	-0.15996	0.105031	0.0731681	0.625	0.125	0.625	0.0486117	-0.109062	-0.0884574
E9PGT3	0	1	1	0	0	0	0.526686	0.734436	0.370695	0.181629	0.427058	0.243282	0.195296	0.136984	0.229461	0.455	0.18	0.472	0.921416	0.387599	1.11872	-0.530823	-0.113632	-0.659803	1	1	1	0.151394	0.0364463	0.110168	0.625	1	0.625	-0.136984	-0.229461	-0.195296
E9PHA2	0	0	0	0	0	0	0.117789	0.156915	0.0889983	0.447457	0.922825	0.829707	0.313262	0.0183339	0.0298832	0.256	0.844	0.615	1.02591	0.290137	0.200039	-0.399382	-0.253469	-0.140273	1	1	1	0.0612107	0.0323346	0.179276	0.625	1	0.625	-0.0183339	-0.0298832	-0.313262
E9PHI4	1	0	0	0	1	0	0.749731	0.13218	0.601132	0.690297	0.571857	0.328876	0.0336159	0.234269	-0.18295	0.893	0.236	0.456	0.767536	0.738108	0.499483	-0.700304	-0.269569	-0.865382	1	1	1	0.160403	-0.131245	0.221949	0.625	1	0.625	-0.234269	0.18295	-0.0336159
E9PHM6	1	1	0	0	0	0	0.92994	0.0953484	0.104184	0.834953	0.938704	0.0674399	0.0774394	0.361164	-0.139315	0.855	0.0517	0.489	1.31663	0.727399	0.424909	-1.16175	-0.00507085	-0.703539	0.612389	0.279997	0.727387	0.35759	-0.206486	-0.210071	0.125	0.625	0.625	-0.361164	0.139315	-0.0774394
E9PHZ5	0	0	0	0	0	0	0.910611	0.331636	0.982067	0.405686	0.793569	0.178688	0.102198	-0.0747254	-0.108469	0.713	0.244	0.288	0.907525	0.0896566	0.159622	-0.70313	-0.239107	-0.37656	1	1	1	-0.102664	-0.105558	0.00261899	0.625	0.625	1	0.0747254	0.108469	-0.102198
E9PJK1	0	0	1	0	0	0	0.048917	0.968381	0.697084	0.986554	0.415111	0.758131	-0.0399281	-0.219836	0.0432511	0.863	0.0622	0.527	0.636916	0.0208439	0.235984	-0.716773	-0.460516	-0.149482	0.768386	0.567442	0.841025	-0.206264	0.0228201	0.0301777	0.125	1	1	0.219836	-0.0432511	0.0399281
E9PKG1	0	0	0	0	1	0	0.908304	0.599509	0.483711	0.0277363	0.530684	0.357053	-0.266158	-0.0627688	-0.0513787	0.163	0.346	0.783	0.194056	0.116115	0.492832	-0.726371	-0.241652	-0.595589	1	1	1	-0.0827255	-0.121316	-0.248642	0.625	0.625	0.125	0.0627688	0.0513787	0.266158
E9PKP7	0	1	1	0	0	1	0.00199993	0.911292	0.27132	0.0991726	0.738375	0.590005	-0.21015	-0.115995	0.0866487	0.122	0.083	0.171	0.102532	0.0280527	0.240532	-0.522832	-0.260043	-0.0672347	1	1	1	-0.0779189	0.0677898	-0.174079	0.125	0.625	0.125	0.115995	-0.0866487	0.21015
E9PLL6	0	0	0	0	0	0	0.795871	0.454338	0.0335977	0.994254	0.758235	0.422312	-0.0528536	0.188968	0.0325044	0.719	0.299	0.627	0.371997	0.668968	0.224429	-0.477704	-0.291031	-0.15942	1	1	1	0.122574	0.0612066	-0.0753138	1	0.625	1	-0.188968	-0.0325044	0.0528536
E9PN17	0	0	0	0	0	0	0.889245	0.5622	0.300199	0.569933	0.790403	0.52897	-0.00793373	0.0421915	-0.0300766	0.954	0.566	0.794	0.391372	0.250899	0.306128	-0.407239	-0.166516	-0.366282	1	1	1	0.0736217	-0.0821508	-0.0938591	0.625	0.625	0.625	-0.0421915	0.0300766	0.00793373
E9PN51	0	0	1	0	1	0	0.142202	0.816613	0.219592	0.438941	0.986463	0.54453	-0.0115148	-0.138985	-0.0236225	0.957	0.581	0.743	0.616721	0.577117	0.18568	-0.639751	-0.855087	-0.232925	1	1	1	0.0451321	-0.0533208	0.0879237	0.625	0.625	0.625	0.138985	0.0236225	0.0115148
E9PNF7	0	0	0	1	0	0	0.654413	0.985334	0.427209	0.841231	0.422999	0.233628	0.235088	0.231277	0.167312	0.0984	0.0505	0.114	0.550542	0.46359	0.407832	-0.0803661	-0.00103592	-0.0732088	0.340896	0.1383	0.44125	0.216141	0.132248	0.148754	0.125	0.125	0.125	-0.231277	-0.167312	-0.235088
E9PPM8	0	0	0	0	0	0	0.845335	0.536048	0.277338	0.400211	0.063691	0.959971	-0.0817397	0.00485711	0.203287	0.258	0.982	0.194	0.105071	0.630009	0.591766	-0.26855	-0.620295	-0.185191	1	1	1	-0.0236591	0.104286	-0.106332	1	0.125	0.625	-0.00485711	-0.203287	0.0817397
E9PRQ7	0	0	0	0	0	1	0.6697	0.754548	0.582763	0.494043	0.695823	0.830044	-0.00463554	0.0174732	-0.181376	0.974	0.886	0.376	0.415188	0.375223	0.374989	-0.424459	-0.340277	-0.737742	1	1	1	-0.0688926	-0.0439768	0.0871941	0.625	1	0.625	-0.0174732	0.181376	0.00463554
E9PS17	1	0	0	0	1	0	0.55074	0.0189961	0.808734	0.370421	0.756818	0.310402	-0.0728838	0.0379993	0.296485	0.809	0.759	0.135	0.805154	0.398176	0.76091	-0.950922	-0.322177	-0.167941	1	1	1	0.0298227	0.287697	-0.273493	1	0.625	0.625	-0.0379993	-0.296485	0.0728838
F5GWI4	1	0	0	1	1	0	0.787821	0.0253128	0.276597	0.314338	0.134299	0.030603	0.409722	-0.550773	-0.243063	0.0456	0.0747	0.296	0.804441	0.101809	0.3692	0.0150035	-1.20336	-0.855325	0.114477	0.248202	0.464762	-0.46344	-0.244486	0.329556	0.125	0.625	0.125	0.550773	0.243063	-0.409722
F5GWT4	1	0	0	0	1	1	0.997107	0.396503	0.964084	0.445763	0.247107	0.103582	-0.0026842	-0.0823407	0.329769	0.992	0.24	0.196	0.777435	0.09681	0.962222	-0.782803	-0.261491	-0.302684	1	1	1	-0.0529169	0.142806	0.0212042	0.625	0.125	1	0.0823407	-0.329769	0.0026842
F5GXX5	0	1	0	1	0	0	0.668447	0.416178	0.00752525	0.684156	0.0560604	0.406359	-0.139909	-0.129197	0.0321253	0.428	0.407	0.737	0.347417	0.29855	0.309953	-0.627235	-0.556945	-0.245702	1	1	1	-0.176051	0.0631394	-0.0624233	0.625	1	1	0.129197	-0.0321253	0.139909
F5GYJ5	1	0	1	0	1	0	0.0413698	0.0202964	0.679811	0.647989	0.769155	0.0726876	0.288885	0.149754	0.0150087	0.337	0.632	0.94	1.09519	1.04575	0.598615	-0.517415	-0.746245	-0.568597	1	1	1	0.184432	0.0644675	0.454605	1	1	0.625	-0.149754	-0.0150087	-0.288885
F5GYV5	1	0	0	0	1	1	0.374152	0.226587	0.823692	0.31634	0.764214	0.0686032	-0.121092	-0.260806	0.458608	0.806	0.238	0.0129	1.31845	0.304176	0.732117	-1.56064	-0.825788	0.1851	0.608273	0.450611	3.64128e-05	-0.371881	0.421569	0.268137	0.625	0.125	0.625	0.260806	-0.458608	0.121092
F5GZ78	0	0	0	0	0	0	0.469071	0.471382	0.588159	0.406691	0.72854	0.066448	0.14112	0.0789188	-0.154532	0.0786	0.212	0.416	0.312164	0.23761	0.368226	-0.0299235	-0.0797723	-0.67729	1	1	1	0.0794686	-0.243353	0.133613	0.625	0.625	0.125	-0.0789188	0.154532	-0.14112
F5H1R4	0	1	0	0	0	0	0.13493	0.342083	0.0192758	0.96027	0.361906	0.308795	-0.164333	-0.0240535	-0.0895573	0.0507	0.878	0.34	0.000961889	0.435515	0.162389	-0.329628	-0.483622	-0.341504	0.255927	0.714931	0.598657	-0.0594634	-0.0494972	-0.17729	0.625	0.625	0.125	0.0240535	0.0895573	0.164333
F5H1S9	0	1	0	0	0	0	0.369056	0.557374	0.0673235	0.915881	0.63333	0.80567	0.0378936	0.17856	-0.332805	0.831	0.123	0.00398	0.554974	0.445239	-0.201475	-0.479187	-0.0881199	-0.464134	0.582818	0.398899	5.84291e-13	0.184733	-0.336179	0.0922299	0.625	0.125	0.625	-0.17856	0.332805	-0.0378936
F5H2T0	1	0	0	1	0	0	0.687434	0.509814	0.814357	0.865769	0.0178398	0.454089	-0.11629	0.0669327	-0.226783	0.415	0.659	0.144	0.275531	0.503367	0.13974	-0.508112	-0.369501	-0.593305	1	1	1	0.190836	-0.226223	-0.0987519	0.625	0.625	0.625	-0.0669327	0.226783	0.11629
F5H365	0	0	0	0	0	1	0.752132	0.300622	0.345689	0.155044	0.31199	0.709513	-0.120776	0.0584083	-0.124702	0.376	0.513	0.0396	0.250128	0.309702	-0.0111471	-0.49168	-0.192886	-0.238258	0.501387	0.646214	0.0885595	0.023109	-0.102185	-0.21065	0.625	0.125	0.625	-0.0584083	0.124702	0.120776
F5H442	0	0	0	0	0	0	0.704032	0.941667	0.727476	0.988878	0.949285	0.992358	-0.201712	-0.0147178	-0.0958093	0.319	0.691	0.527	0.337205	0.0922014	0.331201	-0.740629	-0.121637	-0.52282	1	1	1	0.00709191	-0.0647314	-0.273584	0.625	0.625	0.625	0.0147178	0.0958093	0.201712
F5H4R2	1	0	1	0	0	1	0.104462	0.513261	0.914619	0.686286	0.339261	0.561107	0.201269	0.0725874	0.0414386	0.0909	0.551	0.484	0.461637	0.417149	0.207101	-0.0590996	-0.271975	-0.124224	0.999997	0.999998	0.999999	0.0951938	0.00182062	0.228682	1	1	0.625	-0.0725874	-0.0414386	-0.201269
F5H5N1	0	1	0	1	0	0	0.394203	0.656216	0.0277609	0.996895	0.19869	0.980476	0.00237644	-0.225877	0.118766	0.993	0.0724	0.258	0.792972	0.0382297	0.39035	-0.788219	-0.489984	-0.152818	0.956016	0.887163	0.93846	-0.268088	0.139337	0.0408504	0.625	0.625	1	0.225877	-0.118766	-0.00237644
F5H5V4	0	0	0	0	0	0	0.834685	0.604649	0.325337	0.205691	0.889126	0.650726	0.197119	0.033965	0.149443	0.559	0.845	0.0498	1.15432	0.54044	0.298662	-0.760082	-0.47251	0.000223596	0.580551	0.700181	0.233184	0.0281749	0.162977	0.323531	1	0.125	0.625	-0.033965	-0.149443	-0.197119
F5H6E2	0	0	0	0	0	0	0.063913	0.862093	0.989461	0.464852	0.902887	0.682004	-0.0189383	-0.0861048	-0.0184935	0.863	0.186	0.829	0.303133	0.0741419	0.231449	-0.341009	-0.246352	-0.268436	1	1	1	-0.120784	-0.0322993	0.0513937	0.625	1	1	0.0861048	0.0184935	0.0189383
F5H702	1	0	0	1	0	0	0.455012	0.00147174	0.652692	0.248605	0.117127	0.4039	-0.194544	-0.273931	-0.105601	0.358	0.447	0.203	0.377611	0.724059	0.101435	-0.7667	-1.27192	-0.312637	1	1	1	-0.0542307	-0.101524	-0.156852	1	0.625	1	0.273931	0.105601	0.194544
F5H8F7	0	1	0	1	0	0	0.320725	0.041372	0.00986046	0.975148	0.0167073	0.744595	0.0831947	0.130589	0.056622	0.633	0.304	0.778	0.583277	0.466637	0.641867	-0.416888	-0.205458	-0.528623	1	1	1	0.0548006	0.0828275	0.100732	0.625	1	1	-0.130589	-0.056622	-0.0831947
F6T1Q0	0	0	0	0	1	1	0.946362	0.888209	0.78297	0.00246893	0.59836	0.695363	0.0924352	0.140065	-0.107001	0.693	0.0349	0.419	0.769978	0.261381	0.257567	-0.585107	0.0187492	-0.471569	0.481281	0.0475508	0.62622	0.113015	-0.15148	-0.0401269	0.125	0.625	0.625	-0.140065	0.107001	-0.0924352
F6TLX2	0	0	0	0	0	0	0.295291	0.97003	0.310243	0.358306	0.749141	0.901894	-0.00916789	0.0126173	0.0922555	0.927	0.857	0.28	0.282797	0.217585	0.315767	-0.301133	-0.192351	-0.131256	1	1	1	0.037083	0.113338	-0.0202957	0.625	0.625	1	-0.0126173	-0.0922555	0.00916789
F6WIT2	0	0	0	1	0	0	0.967362	0.902239	0.585216	0.489656	0.120593	0.213606	0.0790248	-0.0574381	-0.104479	0.434	0.466	0.395	0.357821	0.161923	0.231122	-0.199771	-0.2768	-0.44008	1	1	1	-0.109503	-0.0504137	0.0953052	0.625	0.625	1	0.0574381	0.104479	-0.0790248
F6YB23	0	0	0	1	0	0	0.89379	0.496519	0.688472	0.350036	0.0368443	0.533099	0.110491	0.0235526	-0.00271086	0.118	0.751	0.754	0.272281	0.238748	0.0223845	-0.0512999	-0.191643	-0.0278062	1	1	1	-0.00273726	-0.00662584	0.0725317	1	0.625	0.125	-0.0235526	0.00271086	-0.110491
F8VNT9	0	0	1	0	0	0	0.124267	0.531775	0.771898	0.739555	0.713219	0.137501	-0.0246902	-0.253285	0.193033	0.874	0.267	0.272	0.429527	0.338751	0.650859	-0.478907	-0.845322	-0.264792	1	1	1	-0.291636	0.240967	0.0411162	0.625	0.625	1	0.253285	-0.193033	0.0246902
F8VPD4	0	0	0	0	0	0	0.432959	0.730313	0.358277	0.513153	0.611956	0.709109	-0.00402643	0.0328885	-0.130453	0.983	0.518	0.168	0.537201	0.176258	0.0991761	-0.545254	-0.110481	-0.360082	1	1	1	0.017674	-0.131657	-0.122153	1	0.125	0.625	-0.0328885	0.130453	0.00402643
F8VSC5	0	0	0	0	0	1	0.7786	0.857887	0.746809	0.246823	0.951179	0.998163	-0.22859	-0.180849	-0.0698672	0.153	0.318	0.774	0.154058	0.30039	0.638714	-0.611238	-0.662089	-0.778448	1	1	1	-0.0885911	0.0407273	-0.30761	0.625	1	0.625	0.180849	0.0698672	0.22859
F8VU51	0	0	0	0	0	0	0.783093	0.340151	0.918977	0.64021	0.795967	0.846858	0.262482	0.147072	0.0433901	0.125	0.147	0.446	0.657846	0.388045	0.201142	-0.132882	-0.0939005	-0.114362	1	1	1	0.122331	0.0666082	0.29903	0.125	0.625	0.625	-0.147072	-0.0433901	-0.262482
F8VV64	1	0	0	1	0	0	0.785058	0.484944	0.987069	0.876808	0.0293039	0.272951	0.203235	0.554247	-0.0612535	0.306	0.343	0.419	0.729073	2.125	0.147457	-0.322603	-1.01651	-0.269964	1	1	1	0.243058	-0.0547168	0.169231	0.625	1	1	-0.554247	0.0612535	-0.203235
F8VVM2	0	0	0	1	0	0	0.579175	0.996076	0.947316	0.845492	0.0865295	0.531244	-0.123704	0.114822	-0.150709	0.605	0.649	0.343	0.559928	0.840658	0.276622	-0.807336	-0.611013	-0.578039	1	1	1	0.00977535	-0.141846	-0.205355	1	1	0.625	-0.114822	0.150709	0.123704
F8VXC8	0	1	1	1	0	0	0.479525	0.997386	0.381275	0.413363	0.0649905	0.584703	0.177654	0.335048	-0.0516475	0.545	0.0596	0.866	1.00867	0.695529	0.84102	-0.653365	-0.0254328	-0.944315	0.716009	0.471553	0.798626	0.28345	0.0776886	0.168349	0.125	1	1	-0.335048	0.0516475	-0.177654
F8VYE8	0	0	0	0	0	0	0.157539	0.478285	0.281701	0.215559	0.386039	0.245573	-0.00833772	-0.0722274	0.125008	0.919	0.559	0.259	0.23207	0.278831	0.411725	-0.248746	-0.423285	-0.161709	1	1	1	-0.000227785	0.169848	0.0420521	1	0.625	0.625	0.0722274	-0.125008	0.00833772
F8VYY9	0	0	0	1	0	0	0.560322	0.955187	0.823828	0.447669	0.0584674	0.405833	-0.174176	-0.0892785	0.0451847	0.363	0.613	0.827	0.344298	0.415177	0.648317	-0.692649	-0.593734	-0.557948	1	1	1	-0.142671	0.0369443	-0.165897	0.625	1	0.625	0.0892785	-0.0451847	0.174176
F8VZJ2	0	0	0	0	0	1	0.702893	0.742914	0.596967	0.144355	0.980415	0.999239	0.046935	0.101501	0.072869	0.802	0.0854	0.298	0.591045	0.229149	0.257662	-0.497175	-0.0261467	-0.111924	1	1	1	0.110907	0.0627869	0.107176	0.625	0.625	1	-0.101501	-0.072869	-0.046935
F8VZX2	0	0	1	1	0	0	0.224649	0.542868	0.846162	0.945151	0.250382	0.58925	0.200224	0.721652	-0.186862	0.414	0.0303	0.353	0.874641	1.31308	0.355879	-0.474194	0.130222	-0.729602	0.492996	0.0247987	0.649825	0.800603	-0.0573904	0.164134	0.125	1	0.625	-0.721652	0.186862	-0.200224
F8W031	0	0	0	0	1	0	0.352562	0.399972	0.774998	0.248978	0.998031	0.175613	0.133171	0.0437731	0.0664075	0.542	0.762	0.582	0.750509	0.463012	0.410046	-0.484167	-0.375465	-0.277231	1	1	1	0.0330212	0.070363	0.280043	1	0.625	0.625	-0.0437731	-0.0664075	-0.133171
F8W1A4	0	0	0	0	0	1	0.430059	0.771495	0.923162	0.474109	0.718458	0.824338	0.164625	0.103249	0.0723857	0.226	0.322	0.322	0.509805	0.381228	0.267014	-0.180556	-0.174729	-0.122243	1	1	1	0.129475	0.0523195	0.242378	0.625	0.625	0.625	-0.103249	-0.0723857	-0.164625
F8W651	0	0	0	0	0	0	0.836776	0.967411	0.550658	0.508044	0.32066	0.785328	-0.397421	1.04713	1.12908	0.414	0.0065	0.0612	0.939575	1.53698	2.35689	-1.73442	0.557271	-0.0987246	0.37527	3.75706e-09	0.108835	1.09693	1.41219	-0.545785	0.125	0.125	0.625	-1.04713	-1.12908	0.397421
F8W787	0	0	0	0	0	0	0.421974	0.656697	0.389633	0.287948	0.0695078	0.844262	-0.183786	0.0814744	-0.17776	0.325	0.463	0.111	0.314188	0.390317	0.0744171	-0.68176	-0.227368	-0.429937	1	1	1	0.11428	-0.137122	-0.264663	1	0.125	0.625	-0.0814744	0.17776	0.183786
F8W7U8	1	1	0	0	0	0	0.125558	0.249298	0.0120857	0.834194	0.938783	0.787164	0.227448	0.0180697	-0.206677	0.475	0.755	0.179	1.11532	0.18657	0.169413	-0.660422	-0.150431	-0.582766	1	1	1	0.029926	-0.141143	0.0112585	1	0.125	1	-0.0180697	0.206677	-0.227448
F8W930	0	1	0	0	0	0	0.214039	0.420898	0.00897862	0.82148	0.61237	0.41377	-0.0794778	-0.0726299	0.0847374	0.66	0.52	0.536	0.440995	0.245796	0.472134	-0.599951	-0.391056	-0.302659	1	1	1	-0.104933	0.12867	-0.0949452	0.625	0.625	1	0.0726299	-0.0847374	0.0794778
F8WA11	0	0	0	0	1	1	0.993445	0.434213	0.77747	0.52506	0.773523	0.0962649	0.00266934	0.134457	-0.430371	0.995	0.361	0.126	1.36168	0.532236	0.221183	-1.35634	-0.263322	-1.08193	1	1	1	0.187689	-0.573971	-0.032099	0.625	0.625	1	-0.134457	0.430371	-0.00266934
F8WF14	0	1	0	0	0	1	0.395759	0.935546	0.0960387	0.0818652	0.498663	0.237701	-0.335647	0.231222	-0.0846385	0.24	0.194	0.622	0.395033	0.672069	0.407063	-1.06633	-0.209625	-0.57634	1	1	1	0.310061	-0.106548	-0.144717	0.625	0.625	0.125	-0.231222	0.0846385	0.335647
F8WJN3	0	0	0	0	1	0	0.291872	0.984859	0.491022	0.461813	0.205092	0.234672	-0.156318	-0.105834	0.0818932	0.343	0.0156	0.288	0.286414	-0.0381826	0.284279	-0.599051	-0.173486	-0.120493	0.597348	0.00020958	0.447383	-0.103356	0.114664	-0.107938	0.125	0.625	1	0.105834	-0.0818932	0.156318
G3V0I5	0	0	0	1	0	0	0.833128	0.669846	0.437211	0.282497	0.600065	0.133923	-0.11057	0.0351622	-0.0397047	0.6	0.82	0.799	0.490741	0.486188	0.415608	-0.71188	-0.415863	-0.495017	1	1	1	0.152481	-0.0925609	0.0177127	0.625	0.625	1	-0.0351622	0.0397047	0.11057
G3V195	1	0	0	0	1	0	0.938449	0.565967	0.579071	0.979526	0.814069	0.410583	0.116137	-0.0285624	0.241086	0.504	0.782	0.249	0.604437	0.272401	0.779315	-0.372163	-0.329525	-0.297142	1	1	1	-0.00340297	0.196296	0.124032	1	0.625	1	0.0285624	-0.241086	-0.116137
G3V1C3	0	0	0	0	0	1	0.80783	0.250897	0.96467	0.098721	0.255013	0.0732984	0.0505274	-0.00960336	-0.0772108	0.593	0.873	0.325	0.319889	0.166276	0.131805	-0.218835	-0.185483	-0.286227	1	1	1	-0.0225918	-0.074171	0.0428382	1	0.625	1	0.00960336	0.0772108	-0.0505274
G3V1P5	1	0	1	0	0	1	0.11863	0.108501	0.3069	0.137645	0.382252	0.248678	0.154392	0.00869099	-0.133721	0.29	0.97	0.207	0.537911	0.677984	0.13141	-0.229127	-0.660602	-0.398852	1	1	1	-0.0924415	-0.155589	0.17885	0.625	0.625	0.625	-0.00869099	0.133721	-0.154392
G3V203	1	1	0	1	0	0	0.83981	0.0120012	0.0482187	0.3429	0.0323577	0.499145	-0.152051	0.0271096	0.0426656	0.146	0.794	0.711	0.0959497	0.32945	0.376233	-0.400051	-0.275231	-0.290902	1	1	1	-0.0218401	0.0178237	-0.148178	1	0.625	0.625	-0.0271096	-0.0426656	0.152051
G3V2E7	1	1	0	0	0	1	0.923011	0.0797003	0.420662	0.615041	0.566221	0.0714285	0.236983	-0.0300189	0.0459977	0.14	0.514	0.445	0.614635	0.0993619	0.213035	-0.140669	-0.1594	-0.121039	1	1	1	-0.0525313	0.0279651	0.293559	0.625	1	0.625	0.0300189	-0.0459977	-0.236983
G3V2Q1	0	0	0	0	0	0	0.201456	0.64868	0.540031	0.915501	0.842323	0.620699	0.0121744	-0.0175003	0.145397	0.939	0.584	0.0229	0.47739	0.0735804	0.252624	-0.453041	-0.108581	0.0381711	0.467056	0.637678	0.00451733	-0.0187658	0.155736	-0.030103	0.625	0.125	1	0.0175003	-0.145397	-0.0121744
G3V2Q3	1	0	1	0	0	0	0.17532	0.0777002	0.496957	0.785029	0.390194	0.948479	-0.171747	-0.126734	0.00265342	0.0692	0.514	0.926	0.0251569	0.420458	0.0869054	-0.368651	-0.673926	-0.0815985	0.824608	0.905317	0.936083	-0.229228	-0.0188618	-0.142937	0.625	0.625	0.125	0.126734	-0.00265342	0.171747
G3V2S6	1	1	1	0	0	0	0.335905	0.0695725	0.10495	0.941259	0.737954	0.942528	0.184614	-0.340127	-0.0243848	0.161	0.00556	0.819	0.501812	-0.189413	0.285744	-0.132584	-0.49084	-0.334513	0.432477	4.71963e-10	0.612452	-0.357384	-0.0229691	0.21869	0.125	1	0.625	0.340127	0.0243848	-0.184614
G3V325	0	0	0	1	0	0	0.560766	0.0301284	0.217383	0.280626	0.0756391	0.947843	0.414966	0.337744	-0.253648	0.481	0.198	0.308	2.06181	0.990025	0.405823	-1.23187	-0.314538	-0.913119	1	1	1	0.466268	-0.338749	0.389093	0.625	0.625	1	-0.337744	0.253648	-0.414966
G3V394	0	0	0	0	0	0	0.915933	0.898873	0.896198	0.774849	0.232798	0.415702	0.0119865	-0.0537458	0.0928739	0.857	0.629	0.292	0.206462	0.26515	0.324647	-0.18249	-0.372642	-0.138899	1	1	1	-0.0431914	0.104158	0.0177753	1	1	1	0.0537458	-0.0928739	-0.0119865
G3V529	1	0	0	0	0	0	0.618011	0.0498354	0.196685	0.829527	0.978931	0.0820974	-0.0405122	-0.0784168	-0.0137938	0.854	0.399	0.879	0.603893	0.176117	0.250736	-0.684917	-0.332951	-0.278324	1	1	1	-0.0734672	-0.031032	-0.0967467	0.625	1	0.625	0.0784168	0.0137938	0.0405122
G3XAH6	0	0	0	0	0	1	0.291768	0.219021	0.846559	0.489279	0.81605	0.914128	0.0674848	0.136691	0.0732237	0.651	0.128	0.436	0.496313	0.345291	0.332847	-0.361344	-0.0719096	-0.186399	1	1	1	0.0924284	0.0211094	0.0322506	0.125	0.625	0.625	-0.136691	-0.0732237	-0.0674848
G5E9D5	0	0	0	0	1	0	0.760176	0.627788	0.273301	0.195991	0.549825	0.044378	0.0712582	0.0382666	0.00713571	0.681	0.831	0.967	0.571729	0.5625	0.505899	-0.429213	-0.485966	-0.491628	1	1	1	0.0296455	0.123493	-0.021607	1	0.625	1	-0.0382666	-0.00713571	-0.0712582
G5E9W7	1	0	0	1	0	0	0.887059	0.188837	0.821573	0.688161	0.0480157	0.4551	0.0638659	-0.0363474	0.150469	0.691	0.733	0.187	0.528474	0.273088	0.431631	-0.400743	-0.345783	-0.130693	1	1	1	0.0119089	0.0960718	0.0751243	0.625	0.125	1	0.0363474	-0.150469	-0.0638659
G8JLB6	0	0	0	1	0	0	0.598989	0.4993	0.684447	0.677126	0.481408	0.480572	0.0288615	0.0702693	-0.0242642	0.739	0.45	0.655	0.280491	0.328322	0.132161	-0.222768	-0.187784	-0.18069	1	1	1	0.0376866	-0.035981	-0.00994003	1	1	1	-0.0702693	0.0242642	-0.0288615
G8JLD3	1	1	0	0	0	0	0.496396	0.10583	0.0156522	0.931105	0.451262	0.675037	0.108656	-0.0465571	0.0657881	0.409	0.677	0.0578	0.469747	0.275941	0.135636	-0.252434	-0.369055	-0.00405943	0.672382	0.763576	0.403167	-0.00897904	0.0693616	0.101403	1	0.125	0.625	0.0465571	-0.0657881	-0.108656
H0Y2V6	1	0	0	0	1	0	0.372988	0.118782	0.404396	0.543975	0.815632	0.0779882	-0.359593	-0.0215621	-0.0649268	0.0247	0.912	0.726	-0.0867048	0.5487	0.4711	-0.632481	-0.591824	-0.600953	0.00744448	0.640385	0.482094	-0.0573905	-0.142755	-0.391367	1	0.625	0.125	0.0215621	0.0649268	0.359593
H0Y488	0	0	0	0	1	0	0.774455	0.722082	0.914276	0.645859	0.532763	0.00259431	0.0521321	0.0399334	-0.204138	0.634	0.711	0.00214	0.36639	0.351613	-0.139027	-0.262126	-0.271746	-0.26925	0.476605	0.636366	2.70163e-20	-0.00128331	-0.207391	0.114199	1	0.125	0.625	-0.0399334	0.204138	-0.0521321
H0Y612	0	0	0	0	0	0	0.494163	0.855202	0.505498	0.477713	0.0993569	0.888546	-0.0337636	0.0232844	-0.0295641	0.714	0.88	0.746	0.232717	0.474622	0.235128	-0.300244	-0.428054	-0.294256	1	1	1	-0.0549646	-0.00515652	-0.027732	1	1	1	-0.0232844	0.0295641	0.0337636
H0Y6T6	0	0	0	0	0	0	0.620948	0.372746	0.6959	0.616929	0.825389	0.620471	0.176762	0.0577745	-0.0904809	0.293	0.778	0.596	0.618901	0.653066	0.396258	-0.265377	-0.537517	-0.57722	1	1	1	0.114146	-0.0671329	0.157938	1	1	1	-0.0577745	0.0904809	-0.176762
H0Y6Y8	1	0	0	0	0	0	0.421622	0.0260007	0.273616	0.361974	0.338363	0.19591	0.00581353	-0.0501528	0.147656	0.971	0.284	0.125	0.468083	0.0725842	0.370318	-0.456456	-0.17289	-0.0750063	1	1	1	-0.0604077	0.112483	0.0632888	0.625	0.125	1	0.0501528	-0.147656	-0.00581353
H0Y8R1	0	0	0	0	0	1	0.907489	0.811789	0.791107	0.253766	0.813547	0.98776	0.248906	0.0240882	0.0366193	0.0168	0.872	0.61	0.412416	0.459946	0.24209	0.0853967	-0.41177	-0.168852	0.000450437	0.476858	0.642448	-0.0663278	0.0886821	0.220319	1	0.625	0.125	-0.0240882	-0.0366193	-0.248906
H0Y938	0	0	1	0	1	0	0.157174	0.881732	0.959417	0.841324	0.526707	0.00972354	-0.166609	-0.0377914	0.0423139	0.141	0.715	0.487	0.100416	0.262154	0.212537	-0.433634	-0.337736	-0.127909	1	1	1	-0.105287	0.0686163	-0.213626	0.625	0.625	0.625	0.0377914	-0.0423139	0.166609
H0YBL1	0	0	0	0	1	0	0.543005	0.856125	0.794051	0.558512	0.800546	0.424148	0.1701	-0.0117952	0.154368	0.215	0.901	0.222	0.515044	0.2645	0.474185	-0.174844	-0.28809	-0.165449	1	1	1	0.059409	0.208525	0.271218	0.625	0.625	0.625	0.0117952	-0.154368	-0.1701
H0YD13	0	0	0	0	0	1	0.961931	0.917657	0.314548	0.0684491	0.947756	0.868711	0.0037904	0.0392327	-0.111065	0.981	0.733	0.175	0.463653	0.372597	0.088752	-0.456072	-0.294132	-0.310883	1	1	1	0.0228649	-0.124629	0.0281284	1	0.625	1	-0.0392327	0.111065	-0.0037904
H0YDR3	1	0	0	0	0	0	0.388721	0.299909	0.700119	0.205557	0.172625	0.831572	0.116891	-0.124248	-0.0742788	0.672	0.759	0.784	0.911354	1.05506	0.715451	-0.677572	-1.30355	-0.864009	1	1	1	0.175319	-0.234262	0.0838993	0.625	0.625	1	0.124248	0.0742788	-0.116891
H0YDT0	0	0	1	1	0	0	0.0316735	0.663769	0.0547056	0.778847	0.0745324	0.587693	-0.0303409	0.0292573	-0.0352026	0.863	0.876	0.879	0.482769	0.57649	0.638495	-0.543451	-0.517975	-0.7089	1	1	1	0.102685	-0.108153	0.0660565	1	0.625	0.625	-0.0292573	0.0352026	0.0303409
H0YDU8	0	0	0	0	0	0	0.487563	0.960532	0.694882	0.454747	0.486441	0.268691	-0.102379	-0.087586	-0.0548634	0.694	0.221	0.492	0.649907	0.0933667	0.168897	-0.854664	-0.268539	-0.278624	1	1	1	-0.083461	-0.0745073	-0.143806	0.625	1	1	0.087586	0.0548634	0.102379
H0YEW4	0	0	1	0	1	0	0.107334	0.208649	0.964714	0.906109	0.397836	0.112359	0.147451	0.0599513	-0.28364	0.251	0.564	0.0836	0.478542	0.355077	0.0696359	-0.18364	-0.235174	-0.636916	1	1	1	0.0348095	-0.26594	0.162903	0.625	0.125	0.625	-0.0599513	0.28364	-0.147451
H0YII4	1	0	1	1	0	0	0.0715305	0.227013	0.962328	0.424233	0.0127683	0.776748	-0.146226	-0.204347	0.11071	0.782	0.357	0.625	1.3925	0.395028	0.759972	-1.68495	-0.803723	-0.538552	1	1	1	-0.228319	0.226246	0.188441	1	0.625	1	0.204347	-0.11071	0.146226
H0YN26	0	0	0	0	0	0	0.894463	0.881227	0.345	0.736546	0.730802	0.684007	0.0294047	-0.0395279	-0.0673917	0.887	0.76	0.533	0.634305	0.337324	0.237548	-0.575496	-0.41638	-0.372332	1	1	1	0.0506639	-0.100857	0.00957721	1	1	1	0.0395279	0.0673917	-0.0294047
H0YNA7	1	0	0	1	0	0	0.295913	0.0288684	0.212641	0.457805	0.0165967	0.282849	-0.378688	0.600305	-0.802833	0.335	0.378	0.0224	0.671847	2.45317	-0.216269	-1.42922	-1.25256	-1.3894	0.615044	0.457845	0.00357639	0.431712	-0.783841	-0.571935	0.625	0.125	0.625	-0.600305	0.802833	0.378688
H0YNG3	0	0	0	0	1	0	0.0995824	0.437226	0.101483	0.6291	0.0623959	0.446374	-0.108541	0.00456449	-0.0399673	0.261	0.933	0.765	0.141617	0.164079	0.3489	-0.358699	-0.15495	-0.428835	1	1	1	-0.0027006	-0.0902363	-0.17551	1	1	0.625	-0.00456449	0.0399673	0.108541
H0YNK8	0	0	0	0	0	1	0.594076	0.310133	0.325593	0.0951494	0.256944	0.48875	-0.0853478	0.0514248	-0.18988	0.0547	0.19	0.285	0.00323259	0.148232	0.275453	-0.173928	-0.0453828	-0.655213	0.314654	0.612236	0.716485	0.0612021	-0.118327	-0.082239	0.625	0.625	0.125	-0.0514248	0.18988	0.0853478
H0YNU5	0	0	0	0	0	0	0.423638	0.422317	0.605321	0.215757	0.276329	0.490491	-0.367886	-0.0401565	-0.00815074	0.164	0.726	0.915	0.269488	0.291481	0.214315	-1.00526	-0.371794	-0.230617	1	1	1	-0.0332987	-0.0234795	-0.451603	1	1	0.625	0.0401565	0.00815074	0.367886
H3BLU7	0	0	0	1	0	0	0.178533	0.414864	0.77772	0.799451	0.641989	0.146597	-0.000924632	-0.0599072	-0.03959	0.997	0.695	0.812	0.728157	0.381743	0.446829	-0.730006	-0.501558	-0.526009	1	1	1	-0.112705	0.000803669	0.121402	0.625	1	0.625	0.0599072	0.03959	0.000924632
H3BPK3	1	0	0	1	0	0	0.471231	0.0710336	0.983621	0.605473	0.140734	0.545163	0.110346	-0.019706	-0.114931	0.558	0.725	0.399	0.64492	0.142812	0.25806	-0.424229	-0.182224	-0.487921	1	1	1	0.00637104	-0.156883	0.147405	1	0.625	1	0.019706	0.114931	-0.110346
H3BQK9	1	1	0	0	0	0	0.587758	0.060278	0.0424907	0.759944	0.468467	0.948775	-0.0180309	0.219493	0.0220925	0.825	0.19	0.848	0.220282	0.633694	0.359863	-0.256344	-0.194708	-0.315678	1	1	1	0.110409	0.0211258	0.0165945	0.125	1	1	-0.219493	-0.0220925	0.0180309
H3BQQ9	0	0	1	0	0	0	0.451496	0.884494	0.234315	0.176634	0.917145	0.274796	-0.0545417	0.0268322	-0.158295	0.722	0.819	0.189	0.389537	0.368487	0.139078	-0.49862	-0.314823	-0.455667	1	1	1	-0.0144185	-0.155214	-0.0419291	1	0.625	1	-0.0268322	0.158295	0.0545417
H3BR29	0	0	1	0	0	1	0.0880127	0.0554428	0.189218	0.281989	0.613485	0.236414	-0.255307	0.339784	-0.0207004	0.643	0.306	0.875	1.32482	1.21908	0.363524	-1.83544	-0.539513	-0.404925	1	1	1	0.267679	0.0224984	-0.0937369	0.625	1	1	-0.339784	0.0207004	0.255307
H3BS10	0	0	1	0	0	1	0.0730087	0.497926	0.347092	0.00793576	0.0696268	0.274988	0.0402054	0.00579794	0.0313302	0.797	0.952	0.595	0.496431	0.286022	0.199493	-0.41602	-0.274426	-0.136832	1	1	1	0.00991509	0.0226608	0.0666	1	0.625	0.625	-0.00579794	-0.0313302	-0.0402054
H3BTN5	1	0	1	1	0	0	0.638142	0.584024	0.611606	0.30441	0.17877	0.467502	0.0948168	0.0323381	0.11467	0.3	0.846	0.00217	0.336367	0.517375	0.151385	-0.146734	-0.452699	0.0779552	0.448684	0.604083	3.57922e-20	0.03633	0.116517	0.0827778	1	0.125	1	-0.0323381	-0.11467	-0.0948168
H3BUF6	0	0	0	0	0	0	0.463182	0.840332	0.309618	0.688749	0.973985	0.763581	0.135367	0.139715	0.102037	0.558	0.0241	0.2	0.791727	0.244737	0.300156	-0.520993	0.0346932	-0.0960818	0.589545	0.00548422	0.43199	0.154916	0.126853	0.168193	0.125	0.625	0.625	-0.139715	-0.102037	-0.135367
H3BUX2	1	1	1	0	0	0	0.625537	0.0889665	0.0166639	0.302941	0.469004	0.487822	0.0989622	0.0495055	0.00538359	0.552	0.22	0.978	0.569975	0.151568	0.5692	-0.372051	-0.0525567	-0.558433	1	1	1	0.0422348	0.092646	0.0982013	0.625	0.625	1	-0.0495055	-0.00538359	-0.0989622
H3BV80	0	0	1	0	0	0	0.0390535	0.188659	0.305876	0.866336	0.48324	0.766475	0.0753728	-0.209526	0.0539095	0.461	0.424	0.0926	0.359806	0.512217	0.124268	-0.20906	-0.931268	-0.0164485	1	1	1	-0.141074	0.0485046	0.0136692	0.625	0.125	0.625	0.209526	-0.0539095	-0.0753728
H3BVI6	0	0	0	1	0	0	0.446805	0.323619	0.421208	0.467159	0.121199	0.284082	0.13478	0.165893	-0.259321	0.478	0.36	0.00397	0.664973	0.655803	-0.157092	-0.395413	-0.324017	-0.361551	0.614916	0.458338	5.99207e-13	0.178728	-0.267968	0.270503	1	0.125	0.625	-0.165893	0.259321	-0.13478
H7BXH2	0	0	0	0	0	0	0.896918	0.541683	0.926936	0.21964	0.878263	0.922651	0.0348741	-0.0901592	0.182796	0.781	0.516	0.214	0.400551	0.300811	0.553297	-0.330803	-0.481129	-0.187705	1	1	1	-0.0451875	0.176452	0.00713005	1	0.625	1	0.0901592	-0.182796	-0.0348741
H7BXY3	1	0	1	0	0	0	0.029436	0.0053235	0.721628	0.983103	0.84564	0.951205	0.0119418	0.105141	0.0352819	0.922	0.507	0.723	0.37107	0.550609	0.323899	-0.347186	-0.340328	-0.253335	1	1	1	0.105248	0.0578766	0.0304832	1	1	1	-0.105141	-0.0352819	-0.0119418
H7BYY1	0	0	0	0	1	0	0.208231	0.759528	0.348878	0.693733	0.424578	0.161244	0.291267	-0.100269	0.280287	0.435	0.525	0.0571	1.32366	0.344839	0.576423	-0.741124	-0.545377	-0.0158484	0.673509	0.770785	0.401307	-0.00141471	0.27792	0.530272	1	0.125	0.625	0.100269	-0.280287	-0.291267
H7C096	0	0	0	0	0	0	0.977082	0.118415	0.674889	0.112344	0.316236	0.655909	-0.194983	0.0793843	-0.0217159	0.256	0.78	0.857	0.24771	0.907373	0.33156	-0.637676	-0.748604	-0.374992	1	1	1	0.0490845	-0.0935167	-0.195176	1	0.625	0.625	-0.0793843	0.0217159	0.194983
H7C0E5	0	0	0	1	0	1	0.174254	0.490117	0.913112	0.195198	0.0746939	0.456838	0.132012	-0.0140315	0.0760992	0.358	0.957	0.429	0.519678	0.74529	0.341947	-0.255655	-0.773353	-0.189748	1	1	1	-0.0322959	0.117817	0.109966	1	0.625	1	0.0140315	-0.0760992	-0.132012
H7C1T3	0	0	0	1	0	0	0.267736	0.1598	0.399243	0.491422	0.175624	0.393279	-0.0436395	-0.0613409	-0.339494	0.814	0.423	0.0409	0.497431	0.149502	-0.0263219	-0.58471	-0.272184	-0.652667	0.536714	0.683379	0.112661	-0.0182242	-0.358805	-0.103353	0.625	0.125	0.625	0.0613409	0.339494	0.0436395
H7C1U8	0	0	0	0	0	0	0.356184	0.65473	0.502731	0.913439	0.666529	0.37244	-0.109121	-0.0959955	0.0629752	0.646	0.627	0.765	0.574024	0.470792	0.675262	-0.792266	-0.662783	-0.549311	1	1	1	-0.0596305	0.122628	0.0773306	1	0.625	0.625	0.0959955	-0.0629752	0.109121
H7C3L7	0	1	0	0	0	0	0.112615	0.708717	0.596982	0.36682	0.289083	0.722282	0.130149	-0.249601	0.0512831	0.411	0.368	0.87	0.565289	0.501165	0.968764	-0.304991	-1.00037	-0.866198	1	1	1	-0.0575642	-0.149686	0.181504	1	0.625	0.625	0.249601	-0.0512831	-0.130149
H7C3P4	0	0	1	0	0	0	0.130188	0.270901	0.780505	0.984247	0.288432	0.52009	0.193655	-0.0712713	0.0953995	0.113	0.548	0.291	0.471036	0.264341	0.332923	-0.0837262	-0.406883	-0.142124	1	1	1	0.0129506	0.100658	0.140736	1	0.625	0.125	0.0712713	-0.0953995	-0.193655
H7C3X5	0	1	0	0	0	0	0.306695	0.145442	0.309252	0.795844	0.974965	0.725714	-0.152905	0.0109799	-0.38391	0.539	0.957	0.0539	0.551551	0.601844	0.0120676	-0.85736	-0.579885	-0.779888	0.648917	0.756471	0.338234	-0.122819	-0.34686	-0.219672	0.625	0.125	0.625	-0.0109799	0.38391	0.152905
H7C417	0	0	0	0	0	0	0.69838	0.520622	0.0262329	0.890369	0.426553	0.727686	0.113356	-0.121517	0.0719938	0.287	0.415	0.648	0.392638	0.288544	0.524717	-0.165926	-0.531579	-0.380729	1	1	1	-0.115062	-0.00207692	0.0612976	1	1	0.625	0.121517	-0.0719938	-0.113356
H7C4K3	1	0	0	0	0	0	0.431918	0.00634777	0.748413	0.906285	0.82529	0.236945	0.0744843	-0.0512725	0.0815164	0.422	0.463	0.359	0.329886	0.14314	0.321392	-0.180918	-0.245685	-0.15836	1	1	1	-0.0697048	0.100389	0.0144333	0.625	0.625	0.625	0.0512725	-0.0815164	-0.0744843
H7C5G1	0	0	0	0	0	0	0.465397	0.9193	0.512858	0.397111	0.194005	0.78306	0.408429	-0.0734527	-0.44206	0.463	0.858	0.28	1.95867	1.12633	0.628702	-1.14181	-1.27324	-1.51282	1	1	1	-0.157733	-0.643201	0.351759	1	0.625	1	0.0734527	0.44206	-0.408429
I3L0A0	1	0	1	1	0	1	0.185275	0.295841	0.284868	0.35895	0.0166797	0.302894	0.052042	-0.198972	-0.0150218	0.53	0.00922	0.891	0.285977	-0.0936594	0.305795	-0.181893	-0.304284	-0.335838	0.638648	9.58852e-07	0.478273	-0.191581	-0.00451765	0.0276965	0.125	1	1	0.198972	0.0150218	-0.052042
I3L0H8	0	0	0	0	0	0	0.260165	0.718403	0.813983	0.429168	0.936767	0.463676	-0.0457136	-0.0666452	0.289561	0.81	0.411	0.00603	0.509678	0.156035	0.421518	-0.601105	-0.289325	0.157605	0.474337	0.638653	2.02393e-09	-0.0462584	0.287228	-0.0267095	0.625	0.125	1	0.0666452	-0.289561	0.0457136
I3L0N3	0	0	1	0	1	0	0.112245	0.962178	0.965705	0.0532965	0.0481353	0.15171	-0.139632	0.173179	-0.113042	0.498	0.364	0.3	0.438444	0.689947	0.174757	-0.717708	-0.343588	-0.400841	1	1	1	0.218724	-0.0618916	-0.0471861	0.625	0.625	1	-0.173179	0.113042	0.139632
I3L0U9	0	0	0	1	1	0	0.278528	0.871953	0.83316	0.590599	0.0254379	0.321113	-0.104245	-0.0574192	-0.208988	0.473	0.443	0.268	0.300682	0.149657	0.280934	-0.509173	-0.264495	-0.69891	1	1	1	-0.0525659	-0.107065	-0.067385	0.625	0.625	0.625	0.0574192	0.208988	0.104245
I3L1P8	1	0	1	1	1	0	0.0214217	0.323419	0.702833	0.962224	0.0236402	0.421755	-0.0870866	0.0201194	-0.270366	0.741	0.928	0.14	0.678611	0.670511	0.161344	-0.852784	-0.630272	-0.702077	1	1	1	0.0609242	-0.306834	-0.221097	1	0.625	0.625	-0.0201194	0.270366	0.0870866
I3L1R7	0	0	1	0	0	0	0.284825	0.503081	0.600928	0.361129	0.543229	0.93622	0.152011	0.00290463	-0.0527668	0.23	0.982	0.607	0.474156	0.37514	0.240637	-0.170134	-0.369331	-0.346171	1	1	1	0.0232671	-0.0371884	0.194628	1	1	0.625	-0.00290463	0.0527668	-0.152011
I3L2C7	1	0	0	1	1	0	0.35698	0.52228	0.660081	0.734016	0.0298834	0.275029	-0.0504136	0.318829	-0.335822	0.874	0.0244	0.196	0.882983	0.559551	0.308002	-0.98381	0.0781078	-0.979647	0.592057	0.00595062	0.426439	0.359537	-0.21098	-0.0706389	0.125	0.125	1	-0.318829	0.335822	0.0504136
I3L2L5	0	0	0	0	0	0	0.292196	0.807969	0.82174	0.509317	0.106074	0.719517	0.109605	-0.00168904	-0.0604264	0.664	0.985	0.761	0.836003	0.268221	0.51767	-0.616793	-0.271599	-0.638523	1	1	1	0.026881	-0.0763521	0.300527	1	1	0.625	0.00168904	0.0604264	-0.109605
I3L4N6	0	1	0	1	0	1	0.0773708	0.836275	0.394541	0.061907	0.360959	0.951633	-0.219832	-0.00869837	0.0428485	0.136	0.972	0.529	0.125603	0.717429	0.235005	-0.565268	-0.734825	-0.149308	1	1	1	-0.105423	0.00591044	-0.166465	1	1	0.125	0.00869837	-0.0428485	0.219832
J3KMY5	0	1	0	0	1	0	0.572799	0.0943151	0.112282	0.76536	0.972241	0.041351	0.220956	0.379668	-0.346448	0.545	0.105	0.00582	1.25499	0.904274	-0.190451	-0.813075	-0.144937	-0.502446	0.502468	0.30598	7.92007e-10	0.389727	-0.321228	0.366808	0.125	0.125	0.625	-0.379668	0.346448	-0.220956
J3KN66	0	0	1	1	0	0	0.697181	0.738151	0.541271	0.83901	0.0272412	0.353145	0.0717451	-0.167007	-0.0106685	0.456	0.0574	0.897	0.3394	0.00979786	0.231159	-0.19591	-0.343812	-0.252496	0.696154	0.427442	0.789662	-0.166222	0.00246683	0.085618	0.125	1	0.625	0.167007	0.0106685	-0.0717451
J3KN67	0	0	1	0	1	0	0.270186	0.718197	0.537425	0.847704	0.825659	0.145793	0.237829	-0.0878543	0.181732	0.429	0.449	0.276	1.0681	0.233964	0.616857	-0.59244	-0.409673	-0.253394	1	1	1	-0.0972062	0.178851	0.328885	1	1	0.625	0.0878543	-0.181732	-0.237829
J3KNF4	0	0	1	1	0	0	0.0208642	0.509811	0.553985	0.639019	0.060331	0.987547	0.239503	-0.0216151	-0.141991	0.116	0.894	0.312	0.586824	0.451288	0.230489	-0.107818	-0.494518	-0.514471	1	1	1	-0.14474	-0.0475258	0.236847	0.625	0.625	0.125	0.0216151	0.141991	-0.239503
J3KP15	0	0	0	1	0	0	0.825306	0.974318	0.872972	0.523229	0.0380287	0.573012	0.130505	-0.278984	0.16636	0.673	0.0368	0.109	1.02216	-0.0323403	0.400698	-0.761149	-0.525627	-0.0679779	0.56114	0.0511588	0.386752	-0.228325	0.118676	0.248976	0.125	0.125	0.625	0.278984	-0.16636	-0.130505
J3KR97	0	1	1	0	0	0	0.0969396	0.133449	0.573178	0.810995	0.313058	0.913819	0.186357	6.73023e-05	0.10896	0.228	1	0.483	0.578876	0.358846	0.54333	-0.206162	-0.358711	-0.325411	1	1	1	0.078153	0.130252	0.15196	0.625	0.625	0.625	-6.73023e-05	-0.10896	-0.186357
J3KTA4	0	0	0	0	0	0	0.359077	0.874757	0.562672	0.905826	0.359942	0.906245	-0.073909	-0.0424376	0.0231171	0.405	0.148	0.0556	0.16933	0.0272908	0.0472648	-0.317148	-0.112166	-0.00103062	0.707743	0.598039	0.327788	-0.0309407	0.0196713	-0.0794269	0.125	0.125	0.625	0.0424376	-0.0231171	0.073909
J3QLD9	0	0	0	0	1	0	0.271348	0.976823	0.13777	0.323883	0.88832	0.00654126	0.0892546	-0.200574	-0.0864639	0.586	0.226	0.362	0.555661	0.219061	0.170055	-0.377152	-0.620208	-0.342983	1	1	1	-0.294535	-0.108143	0.0462007	0.625	1	1	0.200574	0.0864639	-0.0892546
J3QLE5	1	0	0	0	0	1	0.739632	0.302905	0.361202	0.256872	0.734846	0.986033	0.00339161	-0.135808	-0.167684	0.961	0.334	0.447	0.20515	0.240749	0.443375	-0.198367	-0.512366	-0.778743	1	1	1	-0.0898888	-0.0662739	0.0026134	1	0.625	1	0.135808	0.167684	-0.00339161
J3QLR8	0	0	0	0	0	0	0.400901	0.98035	0.927828	0.685559	0.684108	0.600868	0.126324	0.0673675	-0.0618462	0.716	0.463	0.661	1.1298	0.322643	0.344038	-0.877148	-0.187908	-0.467731	1	1	1	0.102853	-0.0492747	-0.0808039	0.625	1	1	-0.0673675	0.0618462	-0.126324
J3QR09	0	0	0	0	0	0	0.166008	0.455643	0.705252	0.803358	0.343507	0.282703	-0.0670829	-0.0145127	0.0483366	0.548	0.873	0.446	0.249555	0.249999	0.224196	-0.383721	-0.279024	-0.127523	1	1	1	0.018652	0.0495468	-0.140399	1	1	0.625	0.0145127	-0.0483366	0.0670829
K7EIJ0	0	0	0	1	0	0	0.940431	0.866381	0.279283	0.505677	0.078281	0.700915	0.00290862	0.0982903	-0.223079	0.994	0.209	0.0641	1.07185	0.294653	0.024293	-1.06603	-0.0980722	-0.470451	0.836781	0.773304	0.584644	0.15547	-0.177825	-0.148275	0.625	0.125	0.625	-0.0982903	0.223079	-0.00290862
K7EJE8	1	0	1	1	0	0	0.380618	0.623708	0.877816	0.952917	0.0199832	0.584564	-0.127314	0.0323869	0.0721061	0.381	0.644	0.12	0.267842	0.233803	0.178486	-0.52247	-0.169029	-0.0342737	1	1	1	-0.0125318	0.0949924	-0.230616	0.625	0.625	0.625	-0.0323869	-0.0721061	0.127314
K7EK42	1	0	0	0	0	0	0.829019	0.0132538	0.0564609	0.525131	0.173492	0.182578	0.168984	0.053617	0.0594556	0.52	0.643	0.435	0.908714	0.385653	0.269869	-0.570746	-0.278419	-0.150958	1	1	1	0.11498	0.0104797	0.227209	0.625	1	0.625	-0.053617	-0.0594556	-0.168984
K7ELL7	0	0	0	0	0	0	0.240274	0.306029	0.642192	0.496312	0.782642	0.0738494	0.0420319	-0.11844	-0.0196568	0.822	0.429	0.827	0.586971	0.295241	0.242446	-0.502907	-0.532121	-0.28176	1	1	1	-0.0811844	-0.0442469	0.114568	1	0.625	0.625	0.11844	0.0196568	-0.0420319
K7EM09	0	0	0	0	0	0	0.381579	0.331118	0.597889	0.357456	0.503758	0.81629	-0.359001	0.148232	-0.201955	0.33	0.601	0.354	0.625616	0.958218	0.384956	-1.34362	-0.661754	-0.788865	1	1	1	0.00396187	-0.152329	-0.394056	1	0.625	0.625	-0.148232	0.201955	0.359001
K7EM56	0	0	0	0	0	0	0.261914	0.392759	0.881648	0.857886	0.779492	0.675929	0.108712	-0.205011	-0.00175577	0.576	0.158	0.991	0.662002	0.143011	0.444962	-0.444577	-0.553033	-0.448474	1	1	1	-0.250547	0.0483912	0.0758246	0.625	1	0.625	0.205011	0.00175577	-0.108712
K7EN45	0	0	0	0	0	0	0.443449	0.925143	0.198731	0.629361	0.471439	0.822656	0.242423	-0.154314	0.0413797	0.0845	0.315	0.749	0.545865	0.253512	0.416571	-0.0610184	-0.562139	-0.333812	1	1	1	-0.129038	0.0523143	0.261454	1	1	0.125	0.154314	-0.0413797	-0.242423
K7EQ02	0	0	1	0	1	0	0.0716811	0.128625	0.894851	0.528346	0.920011	0.0434376	-0.136939	-0.132305	-0.105417	0.421	0.223	0.101	0.331498	0.142242	0.038023	-0.605376	-0.406851	-0.248856	0.999998	0.999998	0.999996	-0.132803	-0.0882572	-0.0283266	1	0.125	1	0.132305	0.105417	0.136939
K7ES61	0	0	0	1	0	1	0.386826	0.836809	0.469561	0.682328	0.557127	0.367665	-0.0802228	0.0483394	0.00456414	0.712	0.705	0.962	0.549312	0.418074	0.287661	-0.709757	-0.321395	-0.278533	1	1	1	0.0103133	-0.0514882	-0.241848	1	0.625	0.625	-0.0483394	-0.00456414	0.0802228
M0QXF7	0	1	0	0	0	0	0.830631	0.928125	0.0647141	0.377107	0.273165	0.307729	-0.214572	-0.0932828	-0.0652852	0.305	0.502	0.742	0.338523	0.296959	0.509847	-0.767666	-0.483524	-0.640418	1	1	1	0.0185418	-0.0537865	-0.140503	0.625	1	0.625	0.0932828	0.0652852	0.214572
M0QXN5	0	0	0	1	0	0	0.952795	0.314162	0.331466	0.572399	0.512328	0.318582	0.138236	-0.154999	-0.212684	0.477	0.373	0.0217	0.681077	0.317186	-0.0590335	-0.404604	-0.627185	-0.366334	0.610985	0.457199	0.00287719	-0.179035	-0.202762	0.0405433	0.625	0.125	1	0.154999	0.212684	-0.138236
M0R026	0	1	0	0	0	0	0.380882	0.498583	0.156643	0.96362	0.352299	0.119162	-0.25434	0.157575	-0.146943	0.0013	0.407	0.314	-0.185814	0.678231	0.240967	-0.322867	-0.363081	-0.534853	6.25995e-29	0.612317	0.458425	0.300937	-0.152861	-0.262887	0.625	1	0.125	-0.157575	0.146943	0.25434
M0R0F0	0	0	1	0	1	1	0.500249	0.966672	0.876982	0.216451	0.725949	0.131992	0.0424708	0.2666	-0.146951	0.633	0.0875	0.11	0.297455	0.605535	0.0610688	-0.212514	-0.072336	-0.354971	1	1	1	0.270458	-0.165274	0.0684442	0.125	0.625	1	-0.2666	0.146951	-0.0424708
M0R0P8	0	0	0	0	0	1	0.87635	0.122647	0.0380392	0.288096	0.12356	0.265706	0.105658	0.0499839	-0.287539	0.277	0.529	0.194	0.359266	0.274109	0.260941	-0.147949	-0.174141	-0.836019	1	1	1	0.0812947	-0.200329	0.062601	0.625	0.625	0.625	-0.0499839	0.287539	-0.105658
M0R117	0	0	0	0	0	0	0.865929	0.958805	0.905502	0.461039	0.441925	0.252508	-0.189801	-0.0231186	-0.019783	0.0111	0.683	0.826	-0.0823355	0.140111	0.242325	-0.297267	-0.186348	-0.281891	8.98435e-06	0.645644	0.481224	-0.0221844	0.0497194	-0.164607	1	0.625	0.125	0.0231186	0.019783	0.189801
M0R165	0	0	0	0	0	0	0.738256	0.0506095	0.846443	0.657766	0.594412	0.107129	0.168965	-0.0551345	0.199019	0.292	0.786	0.312	0.590286	0.53583	0.721195	-0.252356	-0.646099	-0.323156	1	1	1	-0.0169937	0.293301	0.260397	1	0.625	0.625	0.0551345	-0.199019	-0.168965
O00115	0	0	1	0	0	0	0.147786	0.648904	0.974062	0.368511	0.834848	0.844839	0.199591	0.0333858	0.128457	0.282	0.47	0.137	0.684951	0.162313	0.330906	-0.28577	-0.0955413	-0.0739922	1	1	1	0.046326	0.148502	0.312357	0.625	0.625	0.625	-0.0333858	-0.128457	-0.199591
O00148	0	1	0	0	0	0	0.0704314	0.921183	0.413313	0.341429	0.425437	0.518388	-0.128978	-0.148655	0.0574611	0.484	0.356	0.607	0.386071	0.28563	0.376659	-0.644027	-0.582941	-0.261737	1	1	1	-0.0747023	0.0271269	-0.134197	0.625	0.625	0.625	0.148655	-0.0574611	0.128978
O00151	0	0	0	0	0	0	0.775702	0.714225	0.311924	0.627907	0.767298	0.611706	-0.00143435	-0.0410397	0.0873252	0.994	0.587	0.345	0.533516	0.174321	0.335805	-0.536385	-0.2564	-0.161154	1	1	1	0.00473477	0.0926967	0.0516962	1	0.625	0.625	0.0410397	-0.0873252	0.00143435
O00154	0	0	1	0	0	0	0.145926	0.736931	0.423513	0.891357	0.218181	0.482083	-0.0603633	-0.195711	0.0836971	0.758	0.0783	0.564	0.509653	0.0410855	0.495848	-0.63038	-0.432508	-0.328454	1	1	1	-0.181406	0.0894832	-0.197138	0.125	0.625	0.625	0.195711	-0.0836971	0.0603633
O00161	1	0	0	0	1	0	0.792269	0.409517	0.726607	0.530371	0.766012	0.115641	0.0932222	0.154125	0.0869769	0.576	0.461	0.516	0.567246	0.736141	0.464179	-0.380802	-0.427891	-0.290226	1	1	1	0.0671538	0.0954193	0.136907	1	1	0.625	-0.154125	-0.0869769	-0.0932222
O00170	0	0	0	0	1	0	0.729571	0.484809	0.641828	0.694218	0.805293	0.507913	0.277488	-0.0309992	0.193887	0.196	0.827	0.1	0.809553	0.38212	0.456121	-0.254578	-0.444118	-0.0683484	0.999999	0.999999	0.999998	-0.119355	0.202685	0.34233	0.625	0.125	0.625	0.0309992	-0.193887	-0.277488
O00178	0	0	1	1	0	1	0.406461	0.881897	0.667634	0.21577	0.589863	0.967796	-0.150138	-0.0884371	0.100284	0.359	0.414	0.343	0.292381	0.208891	0.384093	-0.592657	-0.385766	-0.183525	1	1	1	-0.0530491	0.0663408	-0.246961	1	1	0.625	0.0884371	-0.100284	0.150138
O00193	0	0	0	0	0	0	0.782379	0.653283	0.317689	0.309715	0.218127	0.599704	0.251999	-0.0882026	0.147547	0.357	0.755	0.0192	0.990212	0.731527	0.249329	-0.486213	-0.907932	0.0457644	0.450453	0.603113	0.00114678	-0.196633	0.136269	0.305473	1	0.125	1	0.0882026	-0.147547	-0.251999
O00203	0	0	0	0	0	1	0.844705	0.704209	0.381479	0.0106709	0.761501	0.886804	0.0766768	0.0638182	0.0439826	0.606	0.197	0.345	0.501604	0.186838	0.169042	-0.34825	-0.0592014	-0.0810766	1	1	1	0.0542059	0.0380617	0.0768413	0.625	1	0.625	-0.0638182	-0.0439826	-0.0766768
O00231	0	0	1	0	0	0	0.112883	0.447335	0.638229	0.314456	0.616556	0.945708	-0.262401	-0.055038	0.0193218	0.0169	0.238	0.708	-0.0895401	0.0640505	0.16843	-0.435261	-0.174126	-0.129787	0.00049056	0.482596	0.64952	-0.0685281	0.0177769	-0.254202	0.625	1	0.125	0.055038	-0.0193218	0.262401
O00232	0	1	0	0	0	1	0.652757	0.40801	0.648481	0.439451	0.927267	0.261529	-0.215065	-0.00528859	0.0776333	0.302	0.955	0.51	0.335614	0.268855	0.409255	-0.765744	-0.279432	-0.253988	1	1	1	-0.0639281	0.06145	-0.249106	0.625	1	0.625	0.00528859	-0.0776333	0.215065
O00264	0	0	0	0	0	1	0.320136	0.786226	0.282464	0.0240408	0.979035	0.831056	-0.0574565	0.0398931	-0.187554	0.698	0.509	0.114	0.37081	0.209729	0.0820303	-0.485723	-0.129943	-0.457137	1	1	1	0.0538213	-0.142009	-0.052653	0.625	0.125	1	-0.0398931	0.187554	0.0574565
O00267	1	1	0	1	0	0	0.778639	0.0306768	0.389248	0.432744	0.118076	0.883417	-0.0136325	0.2921	-0.00278732	0.955	0.147	0.97	0.699073	0.770807	0.214108	-0.726338	-0.186607	-0.219683	1	1	1	0.343477	0.00174109	0.0617931	0.625	1	0.625	-0.2921	0.00278732	0.0136325
O00299	1	1	0	0	0	0	0.432511	0.0367868	0.442564	0.717991	0.496947	0.930726	-0.215361	0.12718	-0.113394	0.0528	0.297	0.0465	0.0048284	0.448738	-0.00334474	-0.435551	-0.194377	-0.223444	0.143616	0.375649	0.111894	0.133472	-0.132191	-0.209551	1	0.125	0.125	-0.12718	0.113394	0.215361
O00303	1	0	0	0	0	0	0.656829	0.58673	0.876494	0.962439	0.32658	0.945814	-0.0920601	0.123091	-0.167758	0.731	0.363	0.0624	0.683171	0.488971	0.0161579	-0.867291	-0.24279	-0.351673	0.816325	0.745074	0.532747	0.0516344	-0.137657	-0.229742	1	0.125	0.625	-0.123091	0.167758	0.0920601
O00330	0	0	0	0	0	1	0.196088	0.979496	0.565821	0.313889	0.990229	0.74013	-0.0512063	0.0435399	0.0325135	0.529	0.741	0.454	0.178331	0.425243	0.15309	-0.280744	-0.338164	-0.0880632	1	1	1	0.0778056	0.0392373	-0.0293998	1	1	1	-0.0435399	-0.0325135	0.0512063
O00400	0	0	1	0	0	0	0.0797883	0.934377	0.637684	0.436977	0.349709	0.600728	-0.142449	-0.0293937	-0.595744	0.674	0.905	0.022	0.834621	0.689846	-0.162925	-1.11952	-0.748633	-1.02856	0.47756	0.640632	0.00348216	0.11203	-0.525645	-0.388838	0.625	0.125	0.625	0.0293937	0.595744	0.142449
O00401	0	0	0	0	0	1	0.176942	0.720435	0.882771	0.43393	0.916782	0.114038	0.028845	-0.0654498	0.150161	0.73	0.371	0.451	0.271007	0.133151	0.703054	-0.213317	-0.264051	-0.402732	1	1	1	-0.103484	0.0949228	0.0680419	0.625	0.625	0.625	0.0654498	-0.150161	-0.028845
O00410	0	1	0	0	0	1	0.962088	0.486842	0.272605	0.632443	0.655598	0.873275	0.0387349	0.110245	-0.0328563	0.591	0.0792	0.43	0.24441	0.244329	0.0820138	-0.16694	-0.0238402	-0.147726	1	1	1	0.0773464	-0.0340722	0.00479207	0.125	0.625	1	-0.110245	0.0328563	-0.0387349
O00411	1	0	0	0	1	0	0.791931	0.00849164	0.938	0.945865	0.324462	0.0293371	0.366084	0.635012	-0.0655568	0.593	0.23	0.766	2.31998	1.97876	0.575282	-1.58781	-0.708732	-0.706396	1	1	1	0.29749	-0.122849	0.714808	0.125	1	0.625	-0.635012	0.0655568	-0.366084
O00422	0	0	1	0	0	1	0.0261464	0.469484	0.483664	0.286491	0.596872	0.957776	0.093597	0.00655407	0.0417361	0.553	0.921	0.743	0.54028	0.200643	0.41069	-0.353086	-0.187535	-0.327218	1	1	1	0.0211656	0.144975	0.13615	1	0.625	0.625	-0.00655407	-0.0417361	-0.093597
O00425	0	0	0	1	0	0	0.613055	0.575529	0.130117	0.857854	0.175255	0.954144	0.0116115	-0.073997	-0.252718	0.933	0.284	0.0138	0.418576	0.106807	-0.0981989	-0.395353	-0.254801	-0.407238	0.637134	0.477456	7.73474e-05	-0.0279288	-0.248491	-0.107697	0.625	0.125	0.625	0.073997	0.252718	-0.0116115
O00429	0	0	1	0	0	0	0.64174	0.840318	0.414566	0.830118	0.957687	0.821008	-0.117478	-0.090853	-0.127931	0.437	0.088	0.228	0.300784	0.0249746	0.141477	-0.535739	-0.206681	-0.397339	1	1	1	-0.116285	-0.129904	-0.230484	0.625	1	0.625	0.090853	0.127931	0.117478
O00442	0	0	0	0	0	0	0.447252	0.855398	0.336034	0.266622	0.218384	0.703145	-0.582886	0.0365358	-0.244522	0.166	0.883	0.261	0.436867	0.76548	0.318662	-1.60264	-0.692409	-0.807706	1	1	1	-0.101123	-0.22515	-0.446301	1	1	0.625	-0.0365358	0.244522	0.582886
O00443	0	0	0	0	1	1	0.766379	0.267037	0.219716	0.259765	0.464161	0.205906	-0.03148	0.49387	-0.278823	0.818	0.356	0.252	0.366998	1.9385	0.347508	-0.429958	-0.95076	-0.905153	1	1	1	0.40158	-0.291577	-0.0410308	0.625	0.625	1	-0.49387	0.278823	0.03148
O00461	0	0	0	0	0	0	0.847102	0.718023	0.574812	0.125618	0.905213	0.531629	0.226014	-0.128024	0.38369	0.349	0.434	0.00975	0.876237	0.323776	0.59087	-0.424209	-0.579823	0.176509	0.46057	0.623983	1.82819e-06	-0.0560429	0.408658	0.291964	0.625	0.125	0.625	0.128024	-0.38369	-0.226014
O00469	0	0	0	0	0	0	0.315105	0.0925666	0.933806	0.907957	0.635407	0.194035	0.538488	0.294096	-0.127025	0.216	0.161	0.724	1.63584	0.79865	0.914075	-0.558858	-0.210458	-1.16813	1	1	1	0.35473	-0.0667622	0.653966	0.625	0.625	0.625	-0.294096	0.127025	-0.538488
O00471	0	1	0	0	0	0	0.330615	0.426805	0.0245984	0.390311	0.85678	0.669702	-0.0962078	0.177706	0.08738	0.516	0.23	0.627	0.320513	0.554045	0.602416	-0.512928	-0.198633	-0.427656	1	1	1	0.165433	0.0583963	-0.100321	1	1	1	-0.177706	-0.08738	0.0962078
O00483	0	1	0	0	0	0	0.245758	0.320847	0.233275	0.355909	0.186085	0.872874	-0.0875012	-0.00939857	0.0230554	0.661	0.856	0.848	0.486406	0.141903	0.375427	-0.661408	-0.1607	-0.329316	1	1	1	-0.00189401	0.043705	-0.194141	1	1	0.625	0.00939857	-0.0230554	0.0875012
O00487	0	0	1	0	0	0	0.359832	0.456251	0.619732	0.226351	0.711968	0.510119	-0.214448	-0.124319	0.150735	0.0235	0.0499	0.0349	-0.0547649	-0.000104413	0.281331	-0.374132	-0.248534	0.0201382	0.00247247	0.0322614	0.00921771	-0.127914	0.121003	-0.221395	0.125	0.125	0.125	0.124319	-0.150735	0.214448
O00505	1	0	0	0	1	1	0.730573	0.467538	0.830386	0.032417	0.618561	0.693655	0.00236358	-0.0813414	0.103421	0.988	0.695	0.299	0.46811	0.518946	0.366412	-0.463383	-0.681629	-0.15957	1	1	1	-0.0522	0.146436	-0.0600513	1	0.625	1	0.0813414	-0.103421	-0.00236358
O00560	0	0	0	0	0	0	0.462905	0.520897	0.54459	0.0716626	0.7921	0.521007	0.246238	-0.160259	0.0651706	0.0275	0.501	0.226	0.440814	0.508758	0.201818	0.0516625	-0.829276	-0.0714771	0.0136909	0.467884	0.628894	-0.170603	0.068243	0.235539	1	1	0.125	0.160259	-0.0651706	-0.246238
O00566	0	1	0	0	0	0	0.779003	0.930366	0.288913	0.540171	0.413036	0.388625	0.232785	-0.0851116	-0.102926	0.0713	0.495	0.594	0.503052	0.264706	0.448567	-0.0374823	-0.43493	-0.654419	0.87856	0.954456	0.935077	-0.161853	-0.0798832	0.226416	0.625	1	0.125	0.0851116	0.102926	-0.232785
O00567	0	0	0	0	1	0	0.947708	0.574771	0.331414	0.635144	0.394371	0.44342	-0.0202881	0.0770981	-0.0217778	0.858	0.4	0.606	0.312064	0.32775	0.0988229	-0.352641	-0.173554	-0.142378	1	1	1	0.0623049	-0.00277139	-0.0538652	1	1	0.625	-0.0770981	0.0217778	0.0202881
O00625	0	0	0	0	0	0	0.631056	0.247668	0.70867	0.527359	0.209209	0.529376	0.028319	0.00899648	-0.00183357	0.631	0.92	0.985	0.197462	0.270433	0.286006	-0.140824	-0.25244	-0.289673	1	1	1	0.0590772	0.0208157	0.045839	0.625	0.625	1	-0.00899648	0.00183357	-0.028319
O00754	0	0	1	0	0	0	0.248767	0.835289	0.880516	0.991645	0.208279	0.885043	-0.0286703	0.0262886	-0.2112	0.885	0.866	0.354	0.551818	0.480228	0.40294	-0.609159	-0.427651	-0.82534	1	1	1	0.0677316	-0.236405	0.0621572	1	0.625	0.625	-0.0262886	0.2112	0.0286703
O00762	0	0	0	0	1	0	0.49729	0.105996	0.385669	0.762728	0.799349	0.160228	-0.042525	-0.0101979	-0.0474079	0.888	0.874	0.693	0.838793	0.178193	0.299807	-0.923843	-0.198588	-0.394622	1	1	1	0.0139772	-0.139357	0.0384794	1	0.625	1	0.0101979	0.0474079	0.042525
O00764	0	0	0	1	0	0	0.930834	0.395046	0.928511	0.400797	0.0452632	0.321089	-0.334489	0.271492	-0.0271261	0.409	0.388	0.922	0.778036	1.12845	0.785716	-1.44701	-0.585469	-0.839968	1	1	1	0.260866	-0.0890455	-0.464208	0.625	1	0.625	-0.271492	0.0271261	0.334489
O00767	0	0	0	0	0	0	0.604917	0.15208	0.599205	0.410503	0.598654	0.954976	0.00166141	-0.0506482	0.00942943	0.994	0.705	0.945	0.664659	0.336342	0.410102	-0.661336	-0.437638	-0.391243	1	1	1	-0.139671	-0.0548758	-0.102374	0.625	1	1	0.0506482	-0.00942943	-0.00166141
O14530	0	1	1	1	0	0	0.0332514	0.185132	0.0426426	0.737414	0.241621	0.202043	-0.282064	0.0289376	-0.25563	0.546	0.76	0.249	1.03937	0.304357	0.314155	-1.6035	-0.246482	-0.825416	1	1	1	-0.0165967	-0.282062	0.0617959	1	0.625	1	-0.0289376	0.25563	0.282064
O14561	0	1	1	1	0	0	0.221999	0.19705	0.0360372	0.112878	0.0259521	0.833398	0.0987171	0.0930082	-0.260165	0.794	0.459	0.0681	1.20099	0.442638	0.0359671	-1.00356	-0.256622	-0.556297	0.863361	0.90434	0.747537	0.0460828	-0.229784	0.317507	0.625	0.125	0.625	-0.0930082	0.260165	-0.0987171
O14578	0	0	0	0	1	0	0.664993	0.515547	0.121503	0.979651	0.314728	0.191399	-0.123934	0.0435396	-0.473382	0.625	0.9	0.062	0.602102	1.05369	0.0442761	-0.84997	-0.966609	-0.99104	0.837931	0.767634	0.56026	0.0970864	-0.583813	-0.000239989	1	0.125	1	-0.0435396	0.473382	0.123934
O14579	0	0	0	0	0	0	0.284493	0.508907	0.720936	0.205394	0.880856	0.722758	0.0233986	0.0132505	-0.0221678	0.863	0.924	0.883	0.420593	0.421085	0.41869	-0.373795	-0.394584	-0.463026	1	1	1	0.0794187	0.0630861	0.0399051	0.625	1	1	-0.0132505	0.0221678	-0.0233986
O14602	0	0	0	0	0	0	0.204443	0.640578	0.0783558	0.972938	0.148097	0.0690346	0.203717	0.151064	0.144705	0.275	0.377	0.469	0.690508	0.616028	0.701937	-0.283074	-0.313901	-0.412526	1	1	1	0.229543	0.122983	0.168983	0.625	0.625	0.625	-0.151064	-0.144705	-0.203717
O14617	0	1	0	0	0	0	0.816353	0.962234	0.279956	0.256461	0.714988	0.840818	0.0366498	0.0244665	-0.14205	0.852	0.779	0.524	0.611119	0.278198	0.486319	-0.537819	-0.229265	-0.770418	1	1	1	0.0126579	-0.0263496	0.108931	0.625	1	1	-0.0244665	0.14205	-0.0366498
O14646	0	0	0	0	0	0	0.585458	0.656849	0.549751	0.692541	0.186028	0.768254	-0.110909	0.199921	-0.302257	0.692	0.0693	0.00678	0.697196	0.429165	-0.158727	-0.919013	-0.0293222	-0.445788	0.420341	0.185065	7.81936e-09	0.205793	-0.298555	-0.134147	0.125	0.125	1	-0.199921	0.302257	0.110909
O14672	0	0	1	0	0	0	0.468316	0.260409	0.710266	0.390713	0.255495	0.196543	0.0644276	0.0375239	-0.164564	0.757	0.762	0.358	0.670321	0.397056	0.319177	-0.541466	-0.322008	-0.648305	1	1	1	0.0297114	-0.258773	0.13951	1	0.625	1	-0.0375239	0.164564	-0.0644276
O14737	1	1	0	0	0	0	0.691016	0.0774208	0.622013	0.671075	0.850257	0.398615	0.138323	-0.103884	0.00185897	0.145	0.5	0.976	0.363101	0.32854	0.179367	-0.0864541	-0.536307	-0.175649	1	1	1	-0.0170531	0.0169429	0.123761	1	1	0.625	0.103884	-0.00185897	-0.138323
O14744	1	0	0	0	0	1	0.955369	0.0560105	0.994061	0.0773853	0.774691	0.400502	0.0173026	0.196387	0.0737448	0.943	0.311	0.243	0.720525	0.710599	0.235668	-0.685919	-0.317825	-0.0881781	1	1	1	0.263384	0.111646	0.0958063	0.625	0.625	0.625	-0.196387	-0.0737448	-0.0173026
O14773	0	0	1	0	1	0	0.645918	0.774228	0.332072	0.114858	0.385623	0.146114	0.0902312	0.0681765	-0.105219	0.124	0.603	0.5	0.225703	0.442516	0.332701	-0.0452401	-0.306163	-0.543138	1	1	1	0.122479	-0.10721	0.0703319	0.625	0.625	0.125	-0.0681765	0.105219	-0.0902312
O14776	0	0	0	0	0	1	0.456498	0.110613	0.955008	0.0731058	0.323236	0.945014	-0.0219484	-0.0395949	0.0113067	0.707	0.774	0.89	0.147111	0.362363	0.250702	-0.191008	-0.441553	-0.228088	1	1	1	0.00967378	-0.0171784	-0.0271297	1	1	1	0.0395949	-0.0113067	0.0219484
O14818	1	0	0	0	0	0	0.924487	0.328785	0.564087	0.918437	0.721194	0.682238	0.00473414	-0.0808143	0.174575	0.954	0.471	0.0157	0.245329	0.232063	0.286508	-0.235861	-0.393692	0.0626423	0.632661	0.468057	0.000249427	-0.109518	0.145825	-0.0068257	0.625	0.125	1	0.0808143	-0.174575	-0.00473414
O14828	1	1	0	0	0	0	0.807684	0.0798828	0.2041	0.35397	0.363392	0.872497	0.00373686	-0.166142	0.190858	0.976	0.0356	0.056	0.368415	-0.0211022	0.390877	-0.360941	-0.311181	-0.00916015	0.368766	0.0308166	0.0997886	-0.153279	0.212975	-0.0299474	0.125	0.125	0.625	0.166142	-0.190858	-0.00373686
O14908	1	1	0	0	0	0	0.880944	0.269292	0.0699048	0.595924	0.540707	0.732363	0.100601	0.324469	0.0557982	0.27	0.198	0.435	0.337725	0.951989	0.253293	-0.136523	-0.303051	-0.141696	1	1	1	0.289867	0.0564405	0.0793638	0.625	0.625	0.625	-0.324469	-0.0557982	-0.100601
O14925	0	0	0	0	1	0	0.983205	0.488244	0.13318	0.711099	0.267911	0.320738	0.0967972	-0.30068	-0.294901	0.536	0.197	0.0788	0.539308	0.277809	0.0628865	-0.345714	-0.879169	-0.652689	1	1	1	-0.40579	-0.369876	0.118248	0.625	0.625	0.625	0.30068	0.294901	-0.0967972
O14929	0	0	0	1	0	1	0.980989	0.162283	0.942385	0.658868	0.189558	0.536302	-0.0243864	0.213611	0.212289	0.874	0.00159	0.0994	0.426196	0.275194	0.498564	-0.474968	0.152027	-0.0739853	0.501389	3.01883e-25	0.290044	0.22689	0.185043	-0.131057	0.125	0.125	0.625	-0.213611	-0.212289	0.0243864
O14949	0	0	0	0	0	1	0.745964	0.853225	0.957595	0.0525802	0.842078	0.332335	0.125617	-0.251099	-0.105906	0.788	0.0179	0.094	1.4868	-0.0820219	0.0332306	-1.23557	-0.420176	-0.245043	0.538542	0.000584151	0.360756	-0.252439	-0.0736866	-0.0122503	0.125	0.125	1	0.251099	0.105906	-0.125617
O14974	0	0	0	0	1	0	0.365124	0.456139	0.0489701	0.66385	0.720772	0.46728	0.0649021	-0.0337805	-0.0222618	0.703	0.716	0.801	0.557391	0.234642	0.235022	-0.427587	-0.302203	-0.279546	1	1	1	0.000584505	0.0101366	0.147943	1	1	0.625	0.0337805	0.0222618	-0.0649021
O14980	0	0	0	0	0	0	0.554497	0.979062	0.984869	0.862311	0.652436	0.973405	0.0583017	0.0490227	-0.123964	0.739	0.605	0.252	0.56677	0.320052	0.154623	-0.450166	-0.222007	-0.40255	1	1	1	0.0380774	-0.154531	0.0104005	1	0.625	1	-0.0490227	0.123964	-0.0583017
O15031	0	1	1	0	1	0	0.188086	0.994258	0.0107726	0.939593	0.812379	0.696258	0.0824668	0.233176	-0.443221	0.835	0.376	0.146	1.23568	0.948019	0.278998	-1.07074	-0.481667	-1.16544	1	1	1	0.189149	-0.504129	0.412731	1	0.625	0.625	-0.233176	0.443221	-0.0824668
O15042	1	1	0	1	0	0	0.390624	0.234681	0.0502547	0.859816	0.0412769	0.583722	-0.0515799	-0.0196555	-0.080027	0.607	0.786	0.175	0.234846	0.19118	0.0641102	-0.338006	-0.230491	-0.224164	1	1	1	-0.0470768	-0.0717727	0.00979127	1	0.625	1	0.0196555	0.080027	0.0515799
O15066	1	0	1	1	0	0	0.00343081	0.0540316	0.147603	0.410103	0.0573084	0.979971	0.0240319	-0.186216	0.0090095	0.719	0.187	0.935	0.217714	0.161291	0.335199	-0.16965	-0.533723	-0.31718	1	1	1	-0.0871378	0.00511017	0.00823621	0.125	1	1	0.186216	-0.0090095	-0.0240319
O15067	0	0	0	0	0	0	0.961785	0.76558	0.351404	0.132181	0.924028	0.430375	0.0799607	0.0309057	-0.0966632	0.418	0.532	0.00832	0.351939	0.170475	-0.0473148	-0.192017	-0.108664	-0.146012	0.45681	0.620733	2.43266e-07	0.0524583	-0.100903	0.0982342	0.625	0.125	0.625	-0.0309057	0.0966632	-0.0799607
O15084	0	0	0	0	1	0	0.40531	0.247682	0.341263	0.471868	0.84761	0.00674459	0.0842511	-0.235366	-0.0750765	0.703	0.181	0.607	0.723795	0.196493	0.34174	-0.555293	-0.667226	-0.491892	1	1	1	-0.194934	-0.0232302	0.11593	0.625	1	0.625	0.235366	0.0750765	-0.0842511
O15091	0	0	0	0	0	0	0.933287	0.840036	0.707747	0.370078	0.950241	0.686002	0.141956	0.0693391	-0.165979	0.51	0.673	0.374	0.748164	0.543529	0.340999	-0.464252	-0.404851	-0.672956	1	1	1	0.0178523	-0.117629	-0.00552258	1	1	1	-0.0693391	0.165979	-0.141956
O15118	0	0	0	0	1	0	0.699408	0.359411	0.417309	0.55689	0.855984	0.00976798	0.0435983	-0.0279254	-0.00734171	0.897	0.826	0.926	1.03154	0.343181	0.225189	-0.944346	-0.399032	-0.239872	1	1	1	0.00682344	0.0357087	-0.0741108	1	0.625	0.625	0.0279254	0.00734171	-0.0435983
O15121	0	1	0	0	0	1	0.99992	0.118965	0.232358	0.375852	0.725812	0.543942	-0.164438	0.00930114	-0.123855	0.197	0.865	0.272	0.15253	0.169702	0.169869	-0.481406	-0.151099	-0.417579	1	1	1	-0.011287	-0.110636	-0.224483	1	1	0.625	-0.00930114	0.123855	0.164438
O15143	0	0	1	0	1	1	0.293923	0.77398	0.361809	0.0743266	0.788632	0.31698	-0.08353	0.0428174	-0.030508	0.32	0.72	0.703	0.140017	0.38916	0.200857	-0.307077	-0.303525	-0.261873	1	1	1	-0.0478032	-0.0738184	-0.101132	0.625	0.625	0.625	-0.0428174	0.030508	0.08353
O15144	0	1	1	0	0	0	0.33997	0.53872	0.0397132	0.388853	0.703857	0.590181	-0.152975	0.0044982	-0.0172529	0.19	0.928	0.912	0.135514	0.151185	0.441586	-0.441465	-0.142188	-0.476092	1	1	1	-0.0201402	-0.0835165	-0.191863	1	1	0.625	-0.0044982	0.0172529	0.152975
O15145	0	0	0	0	0	0	0.304424	0.439385	0.689761	0.322536	0.63353	0.70381	0.184639	-0.102648	-0.101124	0.379	0.691	0.513	0.755105	0.643652	0.334379	-0.385827	-0.848948	-0.536628	1	1	1	0.090216	-0.0142546	0.315582	1	1	0.625	0.102648	0.101124	-0.184639
O15155	0	0	1	1	0	0	0.0121481	0.63576	0.599369	0.299636	0.0300803	0.172161	0.0657539	0.0262082	0.0305281	0.694	0.851	0.632	0.548022	0.433439	0.213555	-0.416514	-0.381022	-0.152499	1	1	1	0.0196166	0.0463695	-0.022529	1	0.625	1	-0.0262082	-0.0305281	-0.0657539
O15164	0	0	1	1	0	0	0.383614	0.73964	0.696023	0.298265	0.0144399	0.280917	0.0975987	-0.195516	-0.123988	0.327	0.107	0.439	0.363472	0.0780372	0.319289	-0.168274	-0.469069	-0.567265	1	1	1	-0.160216	-0.0497045	0.118079	0.125	1	0.625	0.195516	0.123988	-0.0975987
O15173	1	0	0	0	1	0	0.947707	0.0539848	0.343978	0.353715	0.906263	0.690913	-0.0127397	-0.169842	0.0992435	0.955	0.423	0.591	0.649324	0.41464	0.625586	-0.674803	-0.754324	-0.427099	1	1	1	-0.0125088	0.153048	0.0781354	1	1	1	0.169842	-0.0992435	0.0127397
O15212	0	0	0	1	0	0	0.984515	0.624617	0.728285	0.226404	0.49852	0.87088	0.11226	-0.0717289	0.116813	0.532	0.444	0.198	0.619428	0.187977	0.342279	-0.394908	-0.331435	-0.108653	1	1	1	-0.0440709	0.0970639	0.207186	1	0.625	0.625	0.0717289	-0.116813	-0.11226
O15226	0	1	1	0	0	0	0.577264	0.0656994	0.333277	0.958894	0.706207	0.34163	-0.0625931	-0.0509294	0.111859	0.791	0.623	0.274	0.623693	0.246087	0.378501	-0.748879	-0.347945	-0.154782	1	1	1	-0.100148	0.0399109	-0.0175187	0.625	0.125	1	0.0509294	-0.111859	0.0625931
O15258	0	0	0	0	0	0	0.645311	0.68774	0.658951	0.733003	0.638167	0.65048	-0.137023	-0.291734	-0.0946558	0.236	0.261	0.529	0.157984	0.380288	0.329574	-0.43203	-0.963756	-0.518886	1	1	1	-0.319159	-0.124753	-0.149448	0.625	0.625	0.625	0.291734	0.0946558	0.137023
O15294	0	0	1	0	0	0	0.235404	0.811159	0.604294	0.119819	0.827377	0.741704	-0.161374	-0.0885125	-0.413078	0.34	0.125	0.0254	0.292355	0.0447271	-0.0964953	-0.615103	-0.221752	-0.729661	0.622343	0.462798	0.00830028	-0.115135	-0.327467	-0.262818	0.625	0.125	0.625	0.0885125	0.413078	0.161374
O15305	0	0	1	0	0	1	0.00447734	0.676326	0.176317	0.0405184	0.182893	0.321379	-0.0660778	-0.0242236	-0.0180406	0.587	0.89	0.825	0.280581	0.490024	0.219501	-0.412737	-0.538471	-0.255582	1	1	1	-0.054014	0.0189331	0.0337004	1	0.625	0.625	0.0242236	0.0180406	0.0660778
O15344	0	0	0	1	0	0	0.638147	0.518111	0.648203	0.117364	0.348347	0.29447	0.0689572	-0.092958	0.136057	0.706	0.429	0.32	0.597413	0.231343	0.500532	-0.459499	-0.417259	-0.228418	1	1	1	-0.00831419	0.0974738	0.0302512	1	1	1	0.092958	-0.136057	-0.0689572
O15355	0	1	0	0	1	0	0.87708	0.281198	0.0487615	0.252764	0.759352	0.0461089	0.233118	0.0102575	0.233186	0.43	0.927	0.0722	1.04813	0.338615	0.505454	-0.581888	-0.3181	-0.0390814	0.95267	0.96729	0.913056	-0.0539514	0.244444	0.315496	1	0.125	0.625	-0.0102575	-0.233186	-0.233118
O15357	0	0	0	0	0	1	0.243632	0.638452	0.378034	0.0826596	0.821144	0.462933	0.0435114	-0.00960431	0.0385895	0.698	0.865	0.605	0.367489	0.155036	0.252108	-0.280466	-0.174245	-0.174929	1	1	1	-0.00588711	0.00806162	0.0793724	1	1	1	0.00960431	-0.0385895	-0.0435114
O15371	0	0	0	0	0	0	0.265336	0.749277	0.579957	0.245041	0.716829	0.991074	-0.205494	-0.0215127	0.0785823	0.193	0.645	0.262	0.185089	0.112437	0.259984	-0.596076	-0.155463	-0.10282	1	1	1	0.0101264	0.117848	-0.21518	1	0.625	0.625	0.0215127	-0.0785823	0.205494
O15372	0	0	1	0	0	1	0.155895	0.894166	0.728996	0.468699	0.262133	0.98421	-0.0480797	-0.078497	-0.109445	0.663	0.485	0.108	0.269851	0.23623	0.0437169	-0.36601	-0.393224	-0.262608	1	1	1	0.00212279	-0.124667	-0.0831138	1	0.625	0.625	0.078497	0.109445	0.0480797
O15397	0	0	0	1	1	1	0.849999	0.661317	0.536677	0.241084	0.713923	0.157928	0.334485	0.0129679	0.381458	0.459	0.933	0.271	1.59135	0.467678	1.28266	-0.922384	-0.441742	-0.519745	1	1	1	-0.0524719	0.237433	0.145837	0.625	0.625	0.625	-0.0129679	-0.381458	-0.334485
O15400	0	0	1	0	0	1	0.180754	0.980315	0.773713	0.03323	0.759677	0.804856	0.145779	0.0194325	-0.0948038	0.348	0.875	0.247	0.564219	0.379994	0.115509	-0.272661	-0.341129	-0.305117	1	1	1	0.0679322	-0.0606383	0.142947	0.625	1	1	-0.0194325	0.0948038	-0.145779
O15460	0	0	0	0	0	0	0.950919	0.620256	0.974984	0.767481	0.347087	0.795259	0.0984216	0.129118	0.190832	0.464	0.0309	0.387	0.472517	0.235852	0.792064	-0.275674	0.0223848	-0.4104	0.614822	0.0252126	0.464819	0.122215	0.0604026	0.050734	0.125	0.625	0.625	-0.129118	-0.190832	-0.0984216
O15511	0	0	0	1	0	0	0.771714	0.17947	0.787066	0.979221	0.289511	0.848857	0.148405	-0.166146	0.246093	0.661	0.499	0.165	1.12135	0.523367	0.674256	-0.82454	-0.85566	-0.182069	1	1	1	-0.238021	0.161525	0.358595	1	0.125	0.625	0.166146	-0.246093	-0.148405
O15523	0	0	0	0	0	0	0.808116	0.160029	0.841553	0.557841	0.946392	0.539204	-0.11731	-0.372044	-0.0129918	0.0518	0.147	0.901	0.00170924	0.23712	0.293504	-0.236329	-0.981208	-0.319487	0.265245	0.586022	0.706844	-0.234257	0.034481	-0.0962181	0.125	0.625	0.125	0.372044	0.0129918	0.11731
O43143	0	0	0	1	0	0	0.624524	0.391391	0.519363	0.436953	0.316783	0.195606	-0.0266733	-0.106131	-0.164258	0.865	0.0529	0.232	0.432157	0.00246648	0.185322	-0.485503	-0.214729	-0.513838	0.71879	0.303046	0.607044	-0.0940523	-0.0557219	-0.0628158	0.125	0.125	1	0.106131	0.164258	0.0266733
O43148	1	0	1	0	0	0	0.418584	0.375703	0.28772	0.283968	0.984469	0.842435	-0.116208	0.0778182	-0.0213525	0.662	0.337	0.865	0.648845	0.295259	0.345228	-0.88126	-0.139623	-0.387933	1	1	1	0.0864347	0.0219379	-0.0964726	0.625	1	1	-0.0778182	0.0213525	0.116208
O43159	1	0	1	0	0	0	0.633054	0.0840539	0.603643	0.479646	0.653124	0.833669	0.106553	0.0959197	-0.0989431	0.727	0.526	0.178	0.992485	0.52296	0.0807309	-0.779379	-0.331121	-0.278617	1	1	1	0.0907088	-0.0990373	0.16968	0.625	0.625	0.625	-0.0959197	0.0989431	-0.106553
O43172	0	0	0	1	0	0	0.376386	0.0770115	0.665517	0.740301	0.0401588	0.967931	-0.21346	0.256173	-0.100922	0.202	0.135	0.392	0.204338	0.657607	0.221339	-0.631258	-0.145261	-0.423183	1	1	1	0.36904	-0.0783975	-0.199321	0.625	1	0.625	-0.256173	0.100922	0.21346
O43237	0	1	0	1	0	0	0.640732	0.0839874	0.261217	0.376337	0.328564	0.27945	0.010412	-0.0957489	0.153265	0.905	0.429	0.214	0.265306	0.238638	0.463217	-0.244482	-0.430135	-0.156686	1	1	1	-0.158466	0.155622	0.0773862	0.625	0.625	0.625	0.0957489	-0.153265	-0.010412
O43242	0	0	0	0	1	0	0.381027	0.712409	0.894908	0.0665154	0.75296	0.0800618	-0.138518	-0.0585594	0.224695	0.556	0.458	0.0432	0.529057	0.160771	0.436542	-0.806092	-0.27789	0.0128479	0.534656	0.678279	0.136684	-0.117366	0.261701	-0.21198	0.625	0.125	0.625	0.0585594	-0.224695	0.138518
O43252	0	0	0	1	1	1	0.565061	0.953185	0.474094	0.602613	0.243483	0.0545103	0.134363	0.142167	-0.174822	0.144	0.295	0.0727	0.352058	0.499355	0.0298672	-0.0833315	-0.215022	-0.379511	0.837205	0.880894	0.741904	0.0840687	-0.157792	0.153426	0.625	0.125	0.625	-0.142167	0.174822	-0.134363
O43264	0	0	0	0	0	0	0.354657	0.751228	0.234517	0.464201	0.857221	0.224493	0.252769	-0.0230928	-0.324551	0.324	0.843	0.303	0.935661	0.318582	0.50871	-0.430123	-0.364768	-1.15781	1	1	1	-0.0759437	-0.317632	0.0525337	1	1	0.125	0.0230928	0.324551	-0.252769
O43290	0	0	0	1	0	0	0.745233	0.176746	0.560115	0.418469	0.259548	0.67936	0.056821	-0.0649074	0.167943	0.829	0.679	0.245	0.82503	0.387896	0.53829	-0.711388	-0.517711	-0.202404	1	1	1	-0.0279085	0.213795	0.142301	1	0.625	0.625	0.0649074	-0.167943	-0.056821
O43314	0	0	1	0	1	0	0.0958895	0.293658	0.367547	0.0971417	0.954583	0.216963	-0.0730047	-0.166475	0.0279535	0.807	0.485	0.753	0.79796	0.500734	0.286367	-0.943969	-0.833685	-0.23046	1	1	1	-0.216546	-0.0189481	-0.155791	0.625	1	0.625	0.166475	-0.0279535	0.0730047
O43324	0	0	0	0	0	0	0.946469	0.891716	0.648576	0.975249	0.599135	0.676741	0.13227	-0.0209921	0.0257091	0.398	0.784	0.823	0.559897	0.202061	0.36013	-0.295357	-0.244045	-0.308712	1	1	1	-0.0293196	-0.015935	0.163738	0.625	1	0.625	0.0209921	-0.0257091	-0.13227
O43390	0	0	0	0	0	0	0.328471	0.832545	0.224733	0.225549	0.245609	0.795138	0.0489761	-0.0148257	0.130906	0.74	0.81	0.0452	0.477632	0.165109	0.256514	-0.37968	-0.19476	0.00529873	0.551075	0.689481	0.165091	-0.0317723	0.135747	0.0316119	1	0.125	0.625	0.0148257	-0.130906	-0.0489761
O43395	0	1	1	0	1	0	0.530494	0.603993	0.0102001	0.604638	0.392981	0.0200399	0.192416	-0.023957	0.0323744	0.182	0.813	0.833	0.546347	0.270773	0.479403	-0.161514	-0.318687	-0.414654	1	1	1	0.0215987	0.1249	0.25167	1	0.625	0.625	0.023957	-0.0323744	-0.192416
O43396	0	0	0	0	0	1	0.385504	0.209063	0.824739	0.0502006	0.907331	0.886989	0.0614037	-0.0687689	0.168042	0.684	0.305	0.0605	0.496503	0.10873	0.349919	-0.373695	-0.246268	-0.0138353	0.732557	0.811032	0.500154	-0.0605462	0.19379	0.0671224	0.625	0.125	1	0.0687689	-0.168042	-0.0614037
O43399	1	0	0	0	1	0	0.169939	0.328236	0.588209	0.779123	0.899404	0.044281	0.0576601	-0.0841315	0.0638454	0.718	0.453	0.612	0.520693	0.226898	0.424204	-0.405373	-0.395161	-0.296513	1	1	1	-0.0557879	0.147017	0.0998836	1	0.625	0.625	0.0841315	-0.0638454	-0.0576601
O43432	1	0	0	0	0	0	0.405095	0.67076	0.800537	0.5174	0.138126	0.511159	-0.121974	0.0368187	-0.0650719	0.106	0.601	0.467	0.0472786	0.237694	0.184226	-0.291226	-0.164057	-0.314369	1	1	1	0.0467743	-0.0126579	-0.113897	1	1	0.125	-0.0368187	0.0650719	0.121974
O43491	0	0	0	0	0	0	0.401373	0.959402	0.407727	0.289591	0.359001	0.566166	-0.0166079	-0.063614	0.0654049	0.948	0.577	0.304	0.725791	0.2612	0.233657	-0.759006	-0.388428	-0.102847	1	1	1	-0.110996	0.0338211	0.00279479	1	0.625	1	0.063614	-0.0654049	0.0166079
O43493	1	1	0	0	1	1	0.741643	0.058974	0.315731	0.0520025	0.628591	0.0408972	-0.312373	0.688313	0.316088	0.468	0.329	0.503	0.887247	2.57378	1.64139	-1.51199	-1.19716	-1.00921	1	1	1	0.530127	0.453728	-0.375109	0.625	0.625	0.625	-0.688313	-0.316088	0.312373
O43504	0	0	0	1	0	1	0.404542	0.274781	0.579672	0.117316	0.288802	0.684689	0.321856	-0.0288762	0.211407	0.133	0.885	0.0699	0.821013	0.552965	0.454842	-0.177302	-0.610717	-0.0320275	0.807588	0.863465	0.689795	0.100865	0.227346	0.40885	0.625	0.125	0.625	0.0288762	-0.211407	-0.321856
O43583	0	0	0	1	0	1	0.737558	0.756131	0.869898	0.481458	0.19984	0.844452	0.250567	-0.123819	0.302276	0.632	0.586	0.0505	1.75027	0.52364	0.605844	-1.24914	-0.771278	-0.00129203	0.591762	0.710828	0.250249	0.00618576	0.286835	0.46688	1	0.125	0.625	0.123819	-0.302276	-0.250567
O43592	0	1	0	0	0	0	0.360426	0.382769	0.502142	0.746336	0.903627	0.217172	-0.327909	-0.0218039	-0.308063	0.0654	0.809	0.0322	0.0388706	0.240788	-0.0493399	-0.694689	-0.284396	-0.566785	0.146223	0.417363	0.0198655	-0.0398978	-0.336272	-0.297626	1	0.125	0.125	0.0218039	0.308063	0.327909
O43598	0	0	0	0	0	0	0.235762	0.280217	0.351533	0.212017	0.847665	0.300111	0.142787	0.210144	0.369461	0.698	0.458	0.296	1.20585	0.996786	1.3018	-0.920279	-0.576499	-0.562875	1	1	1	0.394071	0.405473	0.3816	0.625	0.625	0.625	-0.210144	-0.369461	-0.142787
O43615	0	0	0	0	0	0	0.858941	0.203912	0.433149	0.303742	0.255691	0.139702	-0.072139	-0.0872401	-0.0778169	0.453	0.411	0.168	0.194468	0.204221	0.0589438	-0.338746	-0.378701	-0.214578	1	1	1	-0.131844	-0.0912924	-0.0342213	0.625	0.625	0.625	0.0872401	0.0778169	0.072139
O43633	1	0	0	1	1	0	0.954431	0.634324	0.250796	0.822896	0.424137	0.48553	-0.322327	-0.0624225	0.156135	0.194	0.531	0.198	0.293278	0.218773	0.457334	-0.937932	-0.343618	-0.145064	1	1	1	-0.0746636	0.22984	-0.204607	0.625	0.625	0.125	0.0624225	-0.156135	0.322327
O43660	0	0	0	0	0	0	0.507879	0.534413	0.508323	0.904952	0.79192	0.60052	-0.141794	-0.059922	-0.089509	0.0735	0.753	0.109	0.0250311	0.49199	0.0366792	-0.308619	-0.611834	-0.215697	0.704893	0.853009	0.795279	-0.0761331	-0.100351	-0.189649	1	0.625	0.625	0.059922	0.089509	0.141794
O43670	1	0	0	1	1	0	0.336226	0.464325	0.177297	0.681634	0.241785	0.449672	0.479243	-0.0741421	0.174095	0.265	0.237	0.00379	1.59517	0.086044	0.241617	-0.636684	-0.234328	0.106573	0.448161	0.605017	1.90768e-13	-0.0651934	0.170102	0.261841	0.625	0.125	0.625	0.0741421	-0.174095	-0.479243
O43676	0	0	0	0	0	0	0.421873	0.738747	0.349192	0.922021	0.534015	0.776114	0.21405	-0.160776	-0.0520207	0.0689	0.15	0.754	0.458914	0.105148	0.431081	-0.0308154	-0.426701	-0.535122	0.669299	0.797054	0.856746	-0.165363	-0.0325566	0.26549	0.625	1	0.625	0.160776	0.0520207	-0.21405
O43681	0	0	0	0	0	1	0.810402	0.918496	0.741499	0.434893	0.580878	0.47954	0.0410376	0.0487123	-0.0836947	0.661	0.4	0.482	0.310179	0.206956	0.248971	-0.228104	-0.109531	-0.41636	1	1	1	0.0855463	-0.0284712	0.058329	0.625	0.625	1	-0.0487123	0.0836947	-0.0410376
O43684	1	0	0	0	0	0	0.175133	0.0151299	0.285749	0.493582	0.157149	0.235339	0.0201929	0.0833756	0.114456	0.73	0.316	0.189	0.190027	0.304256	0.32976	-0.149641	-0.137504	-0.100847	1	1	1	0.126506	0.0872962	0.0134574	0.625	0.625	1	-0.0833756	-0.114456	-0.0201929
O43707	0	0	0	1	0	1	0.409671	0.365189	0.631787	0.338496	0.226678	0.496628	0.0673722	-0.0153775	0.0545029	0.55	0.818	0.57	0.386632	0.179589	0.327238	-0.251888	-0.210344	-0.218232	1	1	1	-0.0326574	0.0760585	0.107583	1	1	0.625	0.0153775	-0.0545029	-0.0673722
O43709	1	1	0	1	0	0	0.419902	0.545814	0.0190215	0.363389	0.0162045	0.417289	-0.0438401	0.0379992	0.0423629	0.696	0.635	0.484	0.279834	0.267913	0.211803	-0.367514	-0.191914	-0.127077	1	1	1	0.0718847	0.00733218	-0.048238	0.625	1	1	-0.0379992	-0.0423629	0.0438401
O43719	0	0	0	0	0	0	0.512725	0.86224	0.94056	0.279382	0.23185	0.509663	0.251798	-0.0795314	0.360455	0.603	0.789	0.0174	1.633	0.78443	0.600425	-1.1294	-0.943492	0.120484	0.45815	0.617093	0.000562333	-0.0216138	0.340057	0.243567	1	0.125	1	0.0795314	-0.360455	-0.251798
O43741	0	0	0	0	0	0	0.16667	0.339597	0.64047	0.90668	0.568792	0.973466	-0.379189	0.210924	-0.320014	0.0496	0.236	0.02	-0.00131806	0.665108	-0.0955929	-0.757061	-0.243261	-0.544436	0.0523897	0.309397	0.00093422	0.287216	-0.272926	-0.472799	0.625	0.125	0.125	-0.210924	0.320014	0.379189
O43747	0	1	0	0	0	1	0.771904	0.866934	0.0209034	0.0122263	0.622193	0.989374	0.0631381	0.107007	-0.135342	0.851	0.708	0.149	1.04871	0.932847	0.088018	-0.922432	-0.718832	-0.358701	1	1	1	0.160121	-0.137117	-0.0686381	1	0.625	1	-0.107007	0.135342	-0.0631381
O43768	0	0	0	0	1	0	0.418829	0.797621	0.175717	0.804697	0.683109	0.700304	0.200572	-0.157035	0.0206154	0.24	0.0165	0.704	0.637434	-0.0544951	0.177577	-0.23629	-0.259576	-0.136346	0.441307	0.000364225	0.616931	-0.164327	0.0426545	0.223693	0.125	0.625	0.625	0.157035	-0.0206154	-0.200572
O43776	0	0	0	1	0	0	0.67103	0.499961	0.712185	0.624719	0.611293	0.397617	-0.0577816	-0.00474267	0.145831	0.701	0.947	0.0215	0.377275	0.204293	0.250746	-0.492838	-0.213778	0.0409173	0.465128	0.630052	0.00281357	0.0218252	0.157851	-0.0506967	1	0.125	1	0.00474267	-0.145831	0.0577816
O43809	0	0	0	0	0	1	0.218045	0.910403	0.692789	0.619022	0.337093	0.462154	-0.00153588	0.122834	-0.111882	0.995	0.256	0.15	0.78806	0.401939	0.0733744	-0.791132	-0.156271	-0.297139	1	1	1	0.119904	-0.102134	-0.0785902	0.625	0.625	1	-0.122834	0.111882	0.00153588
O43837	0	0	0	0	0	0	0.811666	0.609344	0.587105	0.48277	0.87262	0.265401	0.0178062	-0.11548	0.120613	0.781	0.0826	0.169	0.20404	0.0275663	0.333544	-0.168427	-0.258527	-0.0923181	1	1	1	-0.0984946	0.114764	0.00676399	0.125	0.625	1	0.11548	-0.120613	-0.0178062
O43847	0	0	0	1	0	0	0.29805	0.221967	0.882505	0.826084	0.327418	0.297581	-0.108959	0.249114	-0.292102	0.721	0.285	0.0124	0.773204	0.859363	-0.120103	-0.991122	-0.361135	-0.4641	0.605374	0.446647	2.52985e-05	0.171556	-0.314356	-0.0835761	0.625	0.125	1	-0.249114	0.292102	0.108959
O43852	0	0	0	1	0	0	0.876738	0.29447	0.98138	0.670972	0.168167	0.285492	0.0493353	-0.0436947	0.249485	0.875	0.748	0.0533	0.964678	0.351775	0.505552	-0.866008	-0.439164	-0.00658202	0.631776	0.743683	0.316635	-0.10498	0.257615	0.215134	0.625	0.125	0.625	0.0436947	-0.249485	-0.0493353
O43865	0	0	0	0	0	0	0.690374	0.31207	0.964924	0.271213	0.871961	0.857962	-0.0374992	0.0618008	0.121072	0.802	0.77	0.0387	0.397581	0.676497	0.230277	-0.472579	-0.552896	0.0118673	0.640911	0.4986	0.0788566	0.027022	0.1201	-0.0558864	1	0.125	1	-0.0618008	-0.121072	0.0374992
O60216	0	1	0	0	1	0	0.537748	0.532091	0.0263783	0.331474	0.647974	0.284918	0.0727035	0.165345	-0.136582	0.491	0.312	0.144	0.368518	0.599273	0.0842484	-0.223111	-0.268584	-0.357412	1	1	1	0.24764	-0.139874	0.146824	0.625	0.625	0.625	-0.165345	0.136582	-0.0727035
O60231	1	0	0	0	0	0	0.757721	0.14176	0.665317	0.717281	0.918903	0.636866	-0.0827052	-0.00722616	0.131652	0.583	0.923	0.0897	0.345818	0.211914	0.300929	-0.511228	-0.226367	-0.037625	0.99999	0.999993	0.999983	-0.033544	0.141596	-0.0849936	0.625	0.625	1	0.00722616	-0.131652	0.0827052
O60256	1	0	0	0	0	0	0.718327	0.421258	0.551714	0.351218	0.350387	0.349206	-0.0318493	0.0748174	-0.120976	0.895	0.661	0.51	0.67296	0.565548	0.395768	-0.736659	-0.415914	-0.637721	1	1	1	0.092612	-0.0754748	-0.105229	1	1	0.625	-0.0748174	0.120976	0.0318493
O60264	0	0	1	0	0	1	0.47292	0.786309	0.668004	0.412825	0.774182	0.509004	0.0305694	0.00533241	0.0505006	0.85	0.958	0.309	0.503985	0.304776	0.182089	-0.442846	-0.294111	-0.0810876	1	1	1	-0.00791157	0.0884494	0.0110939	1	0.625	1	-0.00533241	-0.0505006	-0.0305694
O60287	0	0	1	0	0	0	0.0147462	0.63132	0.164732	0.950132	0.399558	0.443307	-0.101603	0.0390784	0.0133104	0.582	0.742	0.901	0.423543	0.383536	0.328074	-0.626749	-0.305379	-0.301453	1	1	1	0.00575282	-0.0255874	-0.0239033	1	1	1	-0.0390784	-0.0133104	0.101603
O60306	0	0	0	1	0	0	0.788519	0.737596	0.967743	0.414874	0.0769238	0.342296	0.0352146	-0.00446902	-0.601121	0.897	0.988	0.221	0.829171	0.850759	0.639192	-0.758742	-0.859697	-1.84143	1	1	1	-0.163598	-0.439383	-0.116506	1	1	1	0.00446902	0.601121	-0.0352146
O60343	0	0	0	0	0	0	0.347199	0.850099	0.503929	0.604978	0.908751	0.92524	-0.464485	0.141943	-0.11997	0.144	0.651	0.719	0.28675	1.04495	0.84607	-1.21572	-0.761066	-1.08601	1	1	1	-0.0972647	-0.0537562	-0.405226	0.625	1	0.125	-0.141943	0.11997	0.464485
O60443	0	0	0	0	1	0	0.573524	0.977955	0.501922	0.999781	0.517357	0.0448869	-0.069285	0.238437	-0.344241	0.823	0.128	0.121	0.833923	0.601506	0.165916	-0.972493	-0.124632	-0.854399	0.999999	0.999999	0.999999	0.304313	-0.36187	-0.303558	0.625	0.625	0.625	-0.238437	0.344241	0.069285
O60488	0	0	0	0	1	0	0.570667	0.556253	0.0808018	0.614074	0.691702	0.513023	0.0292822	-0.0824529	0.199764	0.917	0.375	0.297	0.850554	0.170054	0.704252	-0.791989	-0.334959	-0.304723	1	1	1	-0.0872653	0.113872	-0.176472	1	1	0.625	0.0824529	-0.199764	-0.0292822
O60493	0	1	0	0	0	0	0.291052	0.406842	0.311856	0.113846	0.969057	0.936693	-0.124471	-0.0708764	0.0342525	0.532	0.655	0.752	0.437411	0.384945	0.348939	-0.686353	-0.526697	-0.280434	1	1	1	-0.0690575	0.116563	-0.117125	1	0.625	1	0.0708764	-0.0342525	0.124471
O60506	1	0	0	0	0	0	0.303431	0.645563	0.816613	0.964902	0.927499	0.039073	0.0215722	0.0382963	0.084378	0.923	0.686	0.314	0.675352	0.311705	0.306736	-0.632208	-0.235113	-0.13798	1	1	1	0.0355412	0.074465	0.0193634	0.625	1	1	-0.0382963	-0.084378	-0.0215722
O60568	0	0	1	0	0	0	0.0246053	0.657294	0.821289	0.45845	0.823193	0.753822	-0.128412	0.121765	-0.0499298	0.205	0.346	0.717	0.124711	0.468976	0.34885	-0.381536	-0.225445	-0.448709	1	1	1	0.145312	-0.148758	-0.175831	0.625	0.625	0.625	-0.121765	0.0499298	0.128412
O60645	0	0	0	1	0	0	0.338636	0.757544	0.0958833	0.199941	0.0954033	0.806966	-0.269885	-0.113402	0.0171371	0.00752	0.714	0.822	-0.136988	0.782028	0.240045	-0.402782	-1.00883	-0.20577	6.12219e-08	0.462886	0.634062	0.0464837	-0.0137924	-0.24157	1	1	0.125	0.113402	-0.0171371	0.269885
O60664	0	0	0	0	0	0	0.425121	0.893269	0.667643	0.998966	0.630966	0.406741	0.132753	-0.046832	0.0524034	0.297	0.679	0.562	0.468069	0.279886	0.309206	-0.202564	-0.37355	-0.204399	1	1	1	-0.0761407	0.0963499	0.142134	0.625	0.625	0.625	0.046832	-0.0524034	-0.132753
O60678	1	0	0	0	0	0	0.473546	0.0996663	0.422374	0.224206	0.32986	0.929738	0.217705	0.0940975	0.115979	0.311	0.498	0.0567	0.78815	0.483717	0.238149	-0.352741	-0.295522	-0.00619111	0.65908	0.754961	0.382346	0.0100245	0.12047	0.229517	1	0.125	0.625	-0.0940975	-0.115979	-0.217705
O60701	1	0	0	0	0	0	0.991877	0.512995	0.888083	0.421734	0.508959	0.543049	-0.48821	0.0452864	-0.219521	0.00652	0.746	0.12	-0.259542	0.450705	0.104083	-0.716879	-0.360132	-0.543125	6.44858e-09	0.598952	0.411929	-0.000357073	-0.282742	-0.499557	1	0.625	0.125	-0.0452864	0.219521	0.48821
O60739	0	0	0	0	1	0	0.0646711	0.736749	0.749497	0.989965	0.899196	0.0186258	-0.0695579	0.957633	-1.14276	0.874	0.0261	0.0146	1.21301	1.69898	-0.429952	-1.35213	0.216288	-1.85556	0.314313	0.00283175	6.22377e-05	1.03872	-1.24861	-0.246717	0.125	0.125	1	-0.957633	1.14276	0.0695579
O60749	0	0	0	1	0	0	0.342427	0.383303	0.445435	0.833548	0.674801	0.679289	0.0403726	-0.0109671	0.0907958	0.605	0.889	0.196	0.263604	0.218305	0.265285	-0.182859	-0.240239	-0.0836937	1	1	1	0.00322396	0.0544052	0.036704	1	0.125	1	0.0109671	-0.0907958	-0.0403726
O60763	0	0	0	0	0	0	0.46015	0.941926	0.537566	0.403356	0.526815	0.742666	-0.0474012	0.0441268	0.156212	0.799	0.708	0.131	0.495409	0.384424	0.397018	-0.590211	-0.29617	-0.0845948	1	1	1	0.0377229	0.137736	-0.057416	1	0.125	1	-0.0441268	-0.156212	0.0474012
O60784	1	1	0	0	1	0	0.875428	0.300967	0.382483	0.951216	0.781215	0.224386	0.073058	0.0426319	-0.0320039	0.609	0.736	0.843	0.481081	0.409064	0.438785	-0.334965	-0.323801	-0.502793	1	1	1	0.0525024	-0.0729602	0.0629181	0.625	1	1	-0.0426319	0.0320039	-0.073058
O60825	0	0	1	0	0	0	0.169981	0.883697	0.93445	0.506471	0.734139	0.792767	-0.333478	0.186545	0.151683	0.0533	0.374	0.454	0.00888111	0.755617	0.713824	-0.675837	-0.382526	-0.410458	0.311636	0.629168	0.73753	0.0710427	0.218434	-0.404461	0.625	0.625	0.125	-0.186545	-0.151683	0.333478
O60828	0	0	1	1	0	0	0.65805	0.424152	0.899764	0.419681	0.103682	0.667256	0.0558325	0.168988	-0.160264	0.553	0.541	0.443	0.322709	0.951537	0.418889	-0.211044	-0.61356	-0.739418	1	1	1	-0.00379533	-0.0601167	0.0378624	1	1	1	-0.168988	0.160264	-0.0558325
O60832	1	0	0	1	0	0	0.231735	0.706734	0.460764	0.861298	0.344953	0.989751	-0.0784612	-0.101493	0.107871	0.56	0.208	0.277	0.303955	0.100628	0.366627	-0.460878	-0.303613	-0.150885	1	1	1	-0.1187	0.158492	-0.0469585	0.625	0.625	1	0.101493	-0.107871	0.0784612
O60869	0	1	0	0	0	0	0.836246	0.781854	0.0989501	0.570912	0.676718	0.384617	0.162544	-0.238811	-0.0285618	0.0442	0.0627	0.567	0.317138	0.023638	0.113148	0.00794973	-0.501261	-0.170271	0.0941802	0.194138	0.448976	-0.254189	-0.0302987	0.167315	0.125	1	0.125	0.238811	0.0285618	-0.162544
O60884	1	0	0	1	1	0	0.769013	0.23228	0.905141	0.641999	0.0711028	0.550051	0.0842148	0.0102751	0.151596	0.515	0.703	0.235	0.447957	0.0882776	0.477279	-0.279527	-0.0677274	-0.174087	1	1	1	0.00487928	0.0921509	0.0708946	1	0.625	1	-0.0102751	-0.151596	-0.0842148
O60885	1	0	0	1	0	0	0.933051	0.522529	0.785785	0.266842	0.208217	0.284777	0.264424	0.0171217	0.15292	0.0302	0.972	0.0496	0.480985	1.47048	0.305355	0.0478632	-1.43623	0.000485188	0.0125303	0.336156	0.080972	0.308028	0.15231	0.288214	0.625	0.125	0.125	-0.0171217	-0.15292	-0.264424
O60888	1	0	0	0	0	0	0.46162	0.0104101	0.54443	0.770102	0.859275	0.787718	0.101904	0.11975	-0.0492541	0.549	0.256	0.823	0.583374	0.391639	0.594384	-0.379565	-0.152138	-0.692893	1	1	1	0.0769048	0.128027	0.0839519	1	0.625	0.625	-0.11975	0.0492541	-0.101904
O75030	1	0	0	0	0	0	0.95726	0.393191	0.571508	0.411846	0.274228	0.560638	0.274619	-0.0992785	0.0337799	0.309	0.747	0.872	0.989624	0.793068	0.64687	-0.440386	-0.991625	-0.57931	1	1	1	-0.355713	0.0152144	0.232748	0.625	1	0.625	0.0992785	-0.0337799	-0.274619
O75083	0	1	0	0	0	0	0.792	0.699945	0.437208	0.770315	0.175286	0.863059	-0.0597073	-0.0110342	0.0578059	0.0426	0.919	0.372	-0.00375136	0.308723	0.233564	-0.115663	-0.330792	-0.117952	0.119904	0.651983	0.5176	-0.0881148	0.04771	-0.0623548	0.625	1	0.125	0.0110342	-0.0578059	0.0597073
O75116	0	1	0	0	0	1	0.245907	0.715271	0.317394	0.068716	0.795247	0.255712	-0.107989	-0.0597768	0.14201	0.677	0.139	0.276	0.63842	0.035115	0.482139	-0.854397	-0.154669	-0.198119	1	1	1	-0.0811134	0.152542	-0.0741191	0.625	0.625	1	0.0597768	-0.14201	0.107989
O75131	0	0	1	0	0	0	0.173425	0.172125	0.336855	0.678808	0.321415	0.470866	-0.0303874	-0.0786252	0.246351	0.848	0.484	0.000257	0.433352	0.235444	0.284758	-0.494127	-0.392695	0.207944	0.47487	0.634355	7.52898e-89	-0.0374288	0.244718	-0.139312	1	0.125	0.625	0.0786252	-0.246351	0.0303874
O75152	0	0	0	0	1	0	0.222891	0.960947	0.231136	0.783101	0.601597	0.0595706	0.0812216	-0.10594	0.294993	0.766	0.438	0.0302	0.875701	0.271614	0.536544	-0.713258	-0.483493	0.0534421	0.47814	0.634752	0.0234167	-0.0954965	0.266069	0.0527363	1	0.125	1	0.10594	-0.294993	-0.0812216
O75165	0	1	0	0	0	0	0.59566	0.600062	0.0255684	0.579236	0.834934	0.524193	0.0611326	0.109416	-0.0186502	0.733	0.49	0.768	0.58064	0.553116	0.165409	-0.458375	-0.334284	-0.20271	1	1	1	-0.00933927	-0.0117669	0.0578035	0.625	1	1	-0.109416	0.0186502	-0.0611326
O75223	0	0	1	1	0	0	0.0335002	0.565376	0.556144	0.584631	0.216094	0.555353	-0.00254879	0.0613012	0.186947	0.989	0.691	0.331	0.550782	0.506159	0.701571	-0.55588	-0.383556	-0.327676	1	1	1	0.0461504	0.156121	0.0313908	1	0.625	1	-0.0613012	-0.186947	0.00254879
O75306	0	1	0	0	0	1	0.788481	0.187321	0.0813643	0.628942	0.762292	0.626063	0.13684	0.159894	-0.23661	0.39	0.603	0.36	0.571155	1.03818	0.462633	-0.297475	-0.718388	-0.935854	1	1	1	0.232062	-0.388146	0.150262	1	0.625	0.625	-0.159894	0.23661	-0.13684
O75323	1	1	0	1	1	1	0.0560868	0.120017	0.534367	0.00228652	0.346112	0.0118074	-0.0472354	0.0793281	-0.0236174	0.452	0.125	0.347	0.127114	0.198608	0.0438583	-0.221585	-0.0399521	-0.0910931	1	1	1	0.0759362	-0.0233973	-0.086381	0.125	0.625	0.625	-0.0793281	0.0236174	0.0472354
O75340	0	0	0	0	0	0	0.991543	0.275396	0.654447	0.249301	0.957365	0.780431	-0.237678	0.0677845	-0.364571	0.547	0.586	0.0358	0.879188	0.422221	-0.0456604	-1.35454	-0.286652	-0.683482	0.491595	0.650592	0.0574138	0.0501514	-0.312644	-0.212968	1	0.125	0.625	-0.0677845	0.364571	0.237678
O75348	0	0	0	0	0	1	0.602105	0.541148	0.488248	0.00995251	0.360048	0.0911626	0.265411	0.0592389	0.0823932	0.118	0.605	0.589	0.65366	0.386372	0.516883	-0.122838	-0.267894	-0.352097	1	1	1	0.0635875	0.00784008	0.228802	1	1	0.125	-0.0592389	-0.0823932	-0.265411
O75351	1	0	0	0	0	0	0.202545	0.346461	0.849889	0.387469	0.955791	0.855864	-0.0455008	0.0963371	-0.096677	0.673	0.475	0.461	0.265247	0.47278	0.26832	-0.356249	-0.280106	-0.461674	1	1	1	0.17338	-0.126078	-0.00652497	0.625	0.625	1	-0.0963371	0.096677	0.0455008
O75367	0	1	0	1	0	1	0.872162	0.18673	0.0191414	0.669888	0.0632213	0.849514	-0.0275293	-0.043432	-0.097376	0.842	0.694	0.33	0.375955	0.275238	0.170077	-0.431014	-0.362102	-0.364829	1	1	1	-0.0699224	-0.082187	-0.138903	1	0.625	0.625	0.043432	0.097376	0.0275293
O75368	0	0	0	1	1	0	0.621797	0.877607	0.396237	0.875866	0.588251	0.444389	0.130947	-0.179479	0.00478644	0.153	0.263	0.968	0.349813	0.236234	0.35985	-0.0879193	-0.595191	-0.350278	1	1	1	-0.175617	0.0110455	0.173966	0.625	0.625	0.625	0.179479	-0.00478644	-0.130947
O75369	0	0	1	0	0	0	0.0485116	0.932748	0.757829	0.411734	0.788998	0.483644	0.250922	-0.0108685	-0.0173573	0.0575	0.927	0.861	0.516829	0.335335	0.273119	-0.0149851	-0.357073	-0.307833	0.445591	0.712396	0.802341	-0.0375367	-0.0271555	0.186165	0.625	1	0.125	0.0108685	0.0173573	-0.250922
O75390	0	0	0	0	0	0	0.260311	0.624273	0.558826	0.864165	0.594646	0.624226	0.0664072	0.0213263	-0.0331342	0.623	0.753	0.708	0.45395	0.217924	0.222458	-0.321136	-0.175271	-0.288726	1	1	1	-0.0178254	0.0154384	0.0359418	1	0.625	1	-0.0213263	0.0331342	-0.0664072
O75396	0	0	0	0	1	0	0.6243	0.617445	0.438626	0.98148	0.283211	0.0091051	-0.133283	-0.167597	0.119989	0.567	0.177	0.244	0.528792	0.135361	0.384332	-0.795358	-0.470555	-0.144353	1	1	1	-0.0805281	0.118787	-0.205479	0.125	0.625	0.625	0.167597	-0.119989	0.133283
O75400	0	0	0	0	0	1	0.650857	0.96073	0.688732	0.117498	0.551151	0.754404	0.161679	0.0310145	-0.123444	0.522	0.499	0.137	0.872933	0.159598	0.0715271	-0.549575	-0.0975686	-0.318414	1	1	1	0.00630067	-0.165266	0.0552982	0.625	0.625	0.625	-0.0310145	0.123444	-0.161679
O75431	0	0	0	1	0	0	0.809524	0.530342	0.259555	0.741716	0.561181	0.628568	-0.00652798	0.0148573	-0.0334132	0.984	0.943	0.846	0.956918	0.622096	0.470486	-0.969974	-0.592382	-0.537313	1	1	1	-0.0343741	-0.102401	-0.039301	1	1	1	-0.0148573	0.0334132	0.00652798
O75436	0	1	1	0	0	0	0.0319587	0.82418	0.102121	0.248994	0.205644	0.0676974	-0.0662195	-0.0267308	-0.0598749	0.331	0.766	0.377	0.11575	0.234239	0.124342	-0.248189	-0.287701	-0.244092	1	1	1	0.0118794	-0.0632268	-0.0646919	1	0.625	0.625	0.0267308	0.0598749	0.0662195
O75439	1	0	1	0	0	0	0.292413	0.696471	0.203137	0.281451	0.484004	0.179333	0.0629224	0.0631302	-0.0162133	0.761	0.658	0.907	0.663282	0.474083	0.390448	-0.537437	-0.347823	-0.422875	1	1	1	-0.00561735	-0.0376697	0.0788143	1	0.625	1	-0.0631302	0.0162133	-0.0629224
O75459	0	1	0	0	0	0	0.782798	0.768674	0.340137	0.735088	0.867553	0.708508	0.167849	0.0711496	0.478503	0.708	0.765	0.0324	1.46303	0.76428	0.88101	-1.12733	-0.621981	0.0759949	0.483606	0.641936	0.0344258	-0.00580401	0.390034	0.423946	1	0.125	0.625	-0.0711496	-0.478503	-0.167849
O75475	1	0	0	0	0	0	0.665252	0.0300076	0.788998	0.778994	0.302332	0.488388	0.130908	-0.105545	-0.0264218	0.231	0.433	0.831	0.40893	0.266459	0.334951	-0.147113	-0.477549	-0.387795	1	1	1	-0.101959	-0.0542085	0.137825	0.625	1	0.625	0.105545	0.0264218	-0.130908
O75477	0	0	0	1	0	0	0.341957	0.572553	0.764016	0.65803	0.491997	0.345587	0.0875488	-0.014505	0.249361	0.774	0.941	0.0753	0.97634	0.557318	0.545893	-0.801242	-0.586328	-0.0471698	1	1	1	-0.0274625	0.280221	-0.0845851	1	0.125	1	0.014505	-0.249361	-0.0875488
O75489	1	1	0	0	0	0	0.777513	0.403985	0.569701	0.862765	0.54667	0.340186	0.111549	0.0872526	-0.222325	0.722	0.622	0.0551	1.02146	0.594218	0.00905223	-0.798362	-0.419712	-0.453703	0.647629	0.750212	0.34979	0.119546	-0.190767	-0.0114542	1	0.125	1	-0.0872526	0.222325	-0.111549
O75506	0	0	0	0	0	0	0.0291996	0.58612	0.638391	0.915038	0.324938	0.963158	0.0756178	-0.214645	-0.0785024	0.74	0.116	0.759	0.735612	0.0973641	0.663707	-0.584376	-0.526654	-0.820712	1	1	1	-0.267296	-0.0332758	-0.0216812	0.625	1	1	0.214645	0.0785024	-0.0756178
O75530	0	0	0	0	0	0	0.289603	0.931965	0.697661	0.364841	0.447731	0.376471	-0.00225881	0.0126041	-0.335112	0.989	0.93	0.049	0.466413	0.43404	-0.00281658	-0.47093	-0.408832	-0.667407	0.605796	0.728452	0.240519	0.0183376	-0.369359	0.111346	1	0.125	0.625	-0.0126041	0.335112	0.00225881
O75531	0	0	0	0	0	0	0.829271	0.667719	0.235075	0.700759	0.352527	0.738753	0.0895014	-0.111595	-0.0621369	0.443	0.494	0.581	0.412736	0.345979	0.258418	-0.233733	-0.569169	-0.382692	1	1	1	-0.0478213	-0.0348392	0.0124631	1	1	1	0.111595	0.0621369	-0.0895014
O75533	1	0	0	0	0	0	0.757414	0.0290026	0.414402	0.717405	0.921212	0.383953	-0.105669	-0.039553	-0.0412961	0.164	0.357	0.294	0.0774704	0.0762691	0.06221	-0.288808	-0.155375	-0.144802	1	1	1	-0.0302808	-0.05714	-0.119662	0.625	0.625	0.625	0.039553	0.0412961	0.105669
O75534	0	0	0	0	1	0	0.192363	0.425645	0.204849	0.883341	0.866122	0.0933324	0.000451822	-0.00148521	0.221866	0.998	0.973	0.0154	0.586962	0.128233	0.363034	-0.586058	-0.131203	0.0806985	0.468644	0.640376	0.000212519	-0.0133771	0.246742	-0.00144313	1	0.125	1	0.00148521	-0.221866	-0.000451822
O75582	0	1	0	0	0	0	0.954867	0.809217	0.423882	0.932762	0.35684	0.866646	0.0717944	0.127518	-0.296716	0.843	0.589	0.0727	1.13162	0.799496	0.0507609	-0.988032	-0.54446	-0.644192	0.954915	0.968016	0.916385	0.166727	-0.287451	-0.0757904	0.625	0.125	1	-0.127518	0.296716	-0.0717944
O75607	0	0	1	0	1	0	0.264783	0.317187	0.13964	0.239196	0.203328	0.244028	-0.00623487	0.103772	-0.243653	0.984	0.723	0.416	0.915588	0.951787	0.579736	-0.928058	-0.744243	-1.06704	1	1	1	0.149933	-0.208415	-0.0290631	1	0.625	1	-0.103772	0.243653	0.00623487
O75616	0	0	1	0	0	1	0.410206	0.183355	0.73201	0.0983479	0.438215	0.0896309	0.193486	0.0846423	0.0363694	0.229	0.489	0.862	0.601865	0.427182	0.648685	-0.214894	-0.257897	-0.575946	1	1	1	0.0254613	0.184498	0.217099	1	0.625	0.625	-0.0846423	-0.0363694	-0.193486
O75643	1	0	0	1	0	0	0.691078	0.55713	0.464952	0.97223	0.564602	0.443034	-0.0170819	-0.114016	0.00799702	0.801	0.0115	0.712	0.180542	-0.0487994	0.0706423	-0.214706	-0.179233	-0.0546483	0.476725	1.22392e-05	0.645767	-0.119145	0.00815225	-0.0210408	0.125	1	1	0.114016	-0.00799702	0.0170819
O75663	0	0	0	1	0	0	0.776739	0.794034	0.997623	0.977878	0.54214	0.807906	0.0175824	0.116347	0.177345	0.874	0.416	0.173	0.340785	0.509769	0.49415	-0.30562	-0.277075	-0.13946	1	1	1	0.0855335	0.164022	0.0193332	0.625	0.625	1	-0.116347	-0.177345	-0.0175824
O75691	0	0	0	0	0	1	0.98284	0.440341	0.60823	0.142902	0.313821	0.998485	0.164446	0.213095	-0.270525	0.579	0.518	0.101	1.00886	1.14113	0.0968557	-0.679968	-0.71494	-0.637906	1	1	0.999999	0.230027	-0.258283	0.10665	1	0.125	1	-0.213095	0.270525	-0.164446
O75694	0	0	0	1	0	0	0.300472	0.893852	0.963327	0.278398	0.390184	0.373487	0.0716182	-0.08088	0.1282	0.32	0.478	0.155	0.263487	0.237444	0.344245	-0.120251	-0.399203	-0.0878453	1	1	1	-0.130433	0.101088	0.0405843	0.625	0.125	0.625	0.08088	-0.1282	-0.0716182
O75717	0	0	0	0	1	0	0.964024	0.789212	0.675383	0.665032	0.296877	0.205734	-0.0630838	-0.107296	0.157815	0.514	0.26	0.178	0.209109	0.139392	0.444568	-0.335277	-0.353985	-0.128939	1	1	1	-0.107375	0.158388	0.0173912	1	0.625	0.625	0.107296	-0.157815	0.0630838
O75746	0	0	0	1	0	0	0.127118	0.769416	0.290483	0.13097	0.298444	0.640417	0.0421384	-0.000682514	-0.219941	0.902	0.998	0.252	1.04811	0.700564	0.275165	-0.963829	-0.701929	-0.715047	1	1	1	-0.12194	-0.158764	-0.116335	0.625	1	1	0.000682514	0.219941	-0.0421384
O75787	0	0	0	0	0	0	0.624125	0.842788	0.444908	0.450286	0.660144	0.92933	0.00674891	0.00487281	0.0649086	0.968	0.956	0.484	0.492851	0.266237	0.324309	-0.479353	-0.256492	-0.194491	1	1	1	0.0446864	0.0221604	-0.110206	0.625	1	0.625	-0.00487281	-0.0649086	-0.00674891
O75792	1	0	0	1	0	0	0.94575	0.123994	0.27476	0.2768	0.0145177	0.978813	0.0574764	-0.287924	0.0892343	0.721	0.452	0.722	0.523943	0.775833	0.816158	-0.40899	-1.35168	-0.63769	1	1	1	-0.0572262	0.155296	0.152291	0.625	1	0.625	0.287924	-0.0892343	-0.0574764
O75818	0	1	0	1	0	0	0.31186	0.559289	0.0784565	0.687629	0.231301	0.585996	-0.151834	0.0929063	-0.0647928	0.632	0.414	0.81	0.756821	0.405268	0.722727	-1.06049	-0.219455	-0.852312	1	1	1	0.0950098	-0.00565083	-0.157249	0.625	1	0.625	-0.0929063	0.0647928	0.151834
O75821	0	0	0	0	1	0	0.367331	0.674253	0.75406	0.926585	0.863619	0.383306	0.130272	-0.0186769	0.176644	0.554	0.905	0.236	0.754692	0.438634	0.556844	-0.494149	-0.475988	-0.203556	1	1	1	-0.0982143	0.191615	0.181071	1	0.625	0.625	0.0186769	-0.176644	-0.130272
O75822	0	0	0	0	0	1	0.823205	0.99188	0.566164	0.25849	0.804795	0.674196	-0.0982156	0.103009	0.216703	0.757	0.199	0.162	0.824122	0.302495	0.589727	-1.02055	-0.0964762	-0.156322	1	1	1	0.075131	0.252349	0.058579	0.625	0.625	1	-0.103009	-0.216703	0.0982156
O75828	0	0	1	1	0	0	0.539073	0.430624	0.537512	0.992908	0.346274	0.157398	-0.144387	0.0441253	0.0614838	0.377	0.525	0.558	0.299971	0.239842	0.359363	-0.588745	-0.151592	-0.236396	1	1	1	0.0129138	0.0792818	-0.0228702	1	0.625	1	-0.0441253	-0.0614838	0.144387
O75832	0	0	0	0	0	0	0.278459	0.588464	0.427539	0.356167	0.911473	0.792615	-0.156752	-0.101099	0.0886154	0.0956	0.436	0.499	0.050823	0.257542	0.456549	-0.364328	-0.459741	-0.279318	0.999997	0.999998	0.999999	-0.15882	0.167939	-0.207625	0.625	0.625	0.625	0.101099	-0.0886154	0.156752
O75844	0	0	0	0	0	0	0.146251	0.981746	0.384681	0.218885	0.528677	0.934718	-0.145285	0.119692	0.0373357	0.193	0.512	0.613	0.13144	0.633842	0.248596	-0.42201	-0.394458	-0.173925	1	1	1	0.246129	0.0831475	-0.107836	0.625	0.625	0.625	-0.119692	-0.0373357	0.145285
O75874	1	0	0	0	0	0	0.536609	0.113702	0.858135	0.427086	0.955738	0.303804	-0.11527	0.00280062	-0.00572561	0.0835	0.95	0.839	0.028242	0.134079	0.0764772	-0.258782	-0.128478	-0.0879284	1	1	1	0.0260036	-0.0122121	-0.0957544	1	1	0.125	-0.00280062	0.00572561	0.11527
O75884	0	1	1	0	0	0	0.0491108	0.645993	0.339715	0.847965	0.602992	0.0248298	-0.10578	-0.224642	0.0839429	0.246	0.142	0.787	0.128152	0.135709	0.989584	-0.339712	-0.584993	-0.821698	1	1	1	-0.234874	0.129548	-0.142419	0.625	1	0.625	0.224642	-0.0839429	0.10578
O75915	0	0	0	0	0	0	0.0556055	0.786722	0.423058	0.912118	0.7849	0.331444	-0.136937	0.0561299	0.123023	0.503	0.75	0.294	0.436579	0.56834	0.431906	-0.710454	-0.45608	-0.18586	1	1	1	0.0480772	0.06758	-0.111634	0.625	0.625	1	-0.0561299	-0.123023	0.136937
O75934	0	0	0	0	0	0	0.480017	0.258448	0.645657	0.52711	0.939186	0.836939	0.417743	-0.236554	0.0223284	0.0223	0.537	0.809	0.722762	0.846026	0.291767	0.112725	-1.31913	-0.24711	0.00377738	0.465602	0.637506	-0.41315	0.0653951	0.415711	0.625	1	0.125	0.236554	-0.0223284	-0.417743
O75937	0	1	0	0	0	0	0.294465	0.949165	0.00770134	0.962179	0.854329	0.217304	0.12936	-0.158733	0.068737	0.494	0.187	0.68	0.659161	0.137632	0.548733	-0.400441	-0.455097	-0.411259	1	1	1	-0.0961726	0.108822	0.255314	0.125	1	0.625	0.158733	-0.068737	-0.12936
O75940	0	0	0	0	1	0	0.347716	0.835059	0.387101	0.481429	0.133821	0.0601671	0.611788	-0.215613	-0.0478991	0.183	0.368	0.773	1.74165	0.433688	0.435788	-0.518075	-0.864915	-0.531587	1	1	1	-0.300551	-0.00172671	0.601635	0.625	1	0.625	0.215613	0.0478991	-0.611788
O75947	1	1	0	0	0	1	0.654194	0.0470677	0.667608	0.595787	0.984534	0.808395	0.176357	-0.0437101	-0.00386409	0.224	0.549	0.971	0.543632	0.163012	0.310726	-0.190919	-0.250432	-0.318454	1	1	1	-0.0433964	-0.0095196	0.204695	0.625	1	0.625	0.0437101	0.00386409	-0.176357
O75955	0	0	1	0	0	0	0.0255219	0.865769	0.512694	0.815313	0.208218	0.935601	-0.089412	-0.0909269	-0.213899	0.683	0.57	0.0725	0.541528	0.363568	0.0363354	-0.720352	-0.545422	-0.464133	0.953939	0.967372	0.914292	-0.146869	-0.217265	-0.2315	0.625	0.125	0.625	0.0909269	0.213899	0.089412
O75962	0	0	0	1	0	0	0.732218	0.748205	0.90396	0.642704	0.332209	0.36687	-0.185518	-0.00692855	-0.0936495	0.173	0.956	0.43	0.146377	0.360168	0.233912	-0.517413	-0.374025	-0.421211	1	1	1	0.0013752	-0.0346363	-0.144874	1	0.625	0.625	0.00692855	0.0936495	0.185518
O75976	1	0	0	1	0	1	0.521996	0.318685	0.456996	0.0396987	0.0128401	0.740244	0.203107	0.0875749	-0.100387	0.368	0.764	0.435	0.814674	0.937221	0.255239	-0.40846	-0.762071	-0.456013	1	1	1	-0.129182	-0.0560404	0.20543	0.625	0.625	0.625	-0.0875749	0.100387	-0.203107
O76003	0	0	1	0	0	0	0.0213549	0.476354	0.432671	0.621384	0.582789	0.824574	0.00384869	-0.0108564	0.0659375	0.913	0.807	0.254	0.106544	0.118641	0.214834	-0.0988461	-0.140354	-0.0829589	1	1	1	-0.0337741	0.0756097	0.0244253	0.625	0.625	0.625	0.0108564	-0.0659375	-0.00384869
O76021	0	1	0	0	0	0	0.263703	0.344602	0.212153	0.476254	0.300047	0.141719	0.0785654	0.0294978	-0.165077	0.658	0.356	0.386	0.589979	0.115759	0.354354	-0.432848	-0.0567636	-0.684508	1	1	1	0.0068774	-0.132974	0.037424	0.625	1	1	-0.0294978	0.165077	-0.0785654
O76031	0	1	0	0	0	0	0.176854	0.19817	0.483878	0.654609	0.468689	0.941346	-0.0724349	0.280882	-0.0610157	0.507	0.0945	0.5	0.23419	0.650924	0.192887	-0.379059	-0.0891608	-0.314919	1	1	1	0.297382	-0.0915698	-0.0268026	0.625	0.625	0.625	-0.280882	0.0610157	0.0724349
O76094	0	0	0	0	0	1	0.780613	0.431093	0.325914	0.621978	0.0993556	0.927607	-0.0195343	-0.0782526	0.0348033	0.896	0.667	0.81	0.416887	0.445581	0.456967	-0.455956	-0.602086	-0.38736	1	1	1	-0.0677498	0.0432514	0.0554214	0.625	1	1	0.0782526	-0.0348033	0.0195343
O94760	0	1	1	0	0	0	0.0119805	0.995257	0.147291	0.338453	0.75746	0.781609	0.160522	0.00872631	0.0709413	0.0384	0.916	0.688	0.304928	0.252386	0.581588	0.0161159	-0.234934	-0.439705	0.0802539	0.656939	0.505292	-0.0174174	0.153001	0.165847	1	0.625	0.125	-0.00872631	-0.0709413	-0.160522
O94766	0	0	0	1	0	1	0.687737	0.868252	0.852624	0.141899	0.410706	0.691167	-0.236065	0.085333	0.0624031	0.0838	0.683	0.582	0.0582517	0.689053	0.385106	-0.530382	-0.518387	-0.2603	1	1	1	0.0552786	0.131777	-0.228662	1	0.625	0.125	-0.085333	-0.0624031	0.236065
O94776	1	0	0	0	1	0	0.596022	0.173319	0.309432	0.888987	0.505713	0.371132	-0.030728	-0.0681153	0.0558587	0.687	0.44	0.208	0.189206	0.175932	0.167011	-0.250662	-0.312162	-0.0552939	1	1	1	-0.0392606	0.0603132	-0.0126767	0.625	0.625	1	0.0681153	-0.0558587	0.030728
O94826	1	0	1	0	0	0	0.468156	0.705211	0.7359	0.468474	0.028221	0.419349	0.127002	-0.0130167	0.113514	0.607	0.87	0.153	0.832451	0.218995	0.303466	-0.578446	-0.245028	-0.0764391	1	1	1	-0.0263322	0.164408	0.11497	1	0.625	1	0.0130167	-0.113514	-0.127002
O94855	0	0	0	0	0	0	0.319487	0.919065	0.489703	0.221416	0.772994	0.0999168	-0.230303	-0.0353057	-0.302964	0.336	0.831	0.0894	0.411109	0.448441	0.0860047	-0.871714	-0.519053	-0.691933	0.999985	0.999989	0.999974	-0.039144	-0.292164	-0.279092	1	0.125	0.625	0.0353057	0.302964	0.230303
O94874	0	1	0	0	0	0	0.52748	0.896347	0.254354	0.37751	0.681402	0.29615	0.0504749	-0.0650769	0.00639465	0.818	0.722	0.945	0.690315	0.465647	0.278002	-0.589365	-0.595801	-0.265212	1	1	1	-0.13094	0.0369093	-0.00152038	0.625	0.625	1	0.0650769	-0.00639465	-0.0504749
O94885	0	0	0	1	0	0	0.691726	0.73714	0.490089	0.197582	0.010436	0.595747	-0.195602	-0.117909	0.110922	0.44	0.619	0.441	0.506207	0.560953	0.50948	-0.897411	-0.79677	-0.287635	1	1	1	-0.0262254	0.108382	-0.196041	1	1	1	0.117909	-0.110922	0.195602
O94888	1	1	0	0	0	1	0.891131	0.437632	0.00610275	0.0785167	0.321111	0.338233	0.337179	0.0435422	-0.111387	0.23	0.885	0.655	1.05143	0.926956	0.604638	-0.377073	-0.839871	-0.827411	1	1	1	0.0833325	-0.102373	0.353321	0.625	1	0.625	-0.0435422	0.111387	-0.337179
O94903	1	0	0	0	0	0	0.747959	0.212815	0.603305	0.380419	0.807642	0.50773	0.0901917	0.0466404	-0.05865	0.61	0.816	0.367	0.595706	0.63112	0.117673	-0.415323	-0.537839	-0.234973	1	1	1	0.0580626	-0.0183158	0.180443	1	1	0.625	-0.0466404	0.05865	-0.0901917
O94905	0	0	0	0	0	1	0.461593	0.720807	0.380464	0.0661602	0.795421	0.350643	-0.190835	0.0851216	0.128868	0.384	0.498	0.0458	0.406391	0.437435	0.253244	-0.788062	-0.267192	0.00449195	0.541472	0.671093	0.164694	0.0197625	0.138771	-0.19755	1	0.125	0.625	-0.0851216	-0.128868	0.190835
O94906	0	0	0	1	0	0	0.92284	0.371736	0.37792	0.827933	0.164453	0.157267	0.0517858	-0.167113	0.117652	0.816	0.034	0.304	0.6997	-0.0238359	0.420569	-0.596128	-0.31039	-0.185264	0.622846	0.0415586	0.474256	-0.164175	0.130578	0.166859	0.125	0.625	0.625	0.167113	-0.117652	-0.0517858
O94915	0	1	0	0	0	0	0.716253	0.887643	0.0132501	0.123851	0.7198	0.845402	-0.0590091	0.125997	-0.108672	0.853	0.536	0.319	0.870586	0.700676	0.18177	-0.988604	-0.448683	-0.399115	1	1	1	0.122674	-0.102051	-0.0044686	0.625	1	1	-0.125997	0.108672	0.0590091
O94919	0	0	0	1	0	1	0.71791	0.471656	0.357186	0.690214	0.0252528	0.0841293	0.177566	0.292147	0.0552301	0.206	0.153	0.744	0.52886	0.781205	0.545574	-0.173729	-0.196912	-0.435114	1	1	1	0.190395	0.0365401	0.155909	0.125	1	0.625	-0.292147	-0.0552301	-0.177566
O94925	0	0	0	1	0	1	0.790585	0.265696	0.492664	0.524884	0.0224403	0.451695	0.11413	0.0263768	-0.0922096	0.164	0.83	0.0246	0.312049	0.386077	-0.0223655	-0.0837886	-0.333324	-0.162054	0.408736	0.576542	0.00621627	-0.0459773	-0.106346	0.120807	1	0.125	0.625	-0.0263768	0.0922096	-0.11413
O94973	0	0	0	0	0	0	0.272459	0.371301	0.676147	0.500073	0.371341	0.713188	0.148184	0.372918	-0.123457	0.697	0.125	0.567	1.24828	0.934132	0.489498	-0.951914	-0.188297	-0.736411	1	1	1	0.493502	-0.238377	-0.0456277	0.625	0.625	1	-0.372918	0.123457	-0.148184
O94992	0	0	0	0	0	1	0.788627	0.335856	0.816202	0.287687	0.260051	0.556724	-0.00883808	0.0468781	0.31415	0.979	0.794	0.169	0.976495	0.57095	0.867736	-0.994171	-0.477194	-0.239436	1	1	1	0.0786463	0.308457	0.236567	0.625	0.625	0.625	-0.0468781	-0.31415	0.00883808
O95104	0	0	0	1	0	0	0.387706	0.978761	0.394532	0.281893	0.473072	0.830641	0.132278	-0.148201	0.125139	0.569	0.33	0.571	0.79265	0.258573	0.753451	-0.528094	-0.554975	-0.503173	1	1	1	-0.154871	0.108709	-0.0473265	0.625	1	0.625	0.148201	-0.125139	-0.132278
O95155	0	0	0	0	0	0	0.170381	0.593315	0.917085	0.674461	0.806124	0.578721	-0.185706	-0.254538	-0.116841	0.198	0.344	0.265	0.172666	0.468694	0.155174	-0.544077	-0.97777	-0.388857	1	1	1	-0.223553	-0.129803	-0.108716	1	0.625	0.125	0.254538	0.116841	0.185706
O95159	0	0	0	1	0	0	0.532049	0.702907	0.375624	0.973401	0.0903334	0.957503	-0.103774	0.435244	-0.016789	0.713	0.0266	0.929	0.712866	0.774771	0.533905	-0.920413	0.095718	-0.567483	0.479378	0.0116485	0.641354	0.408763	0.0474475	-0.0783089	0.125	1	1	-0.435244	0.016789	0.103774
O95169	1	0	0	0	0	0	0.657343	0.113558	0.709214	0.898537	0.892791	0.966059	0.0679971	-0.288737	-0.0668924	0.218	0.33	0.439	0.207046	0.502707	0.172059	-0.0710515	-1.08018	-0.305844	1	1	1	-0.181255	-0.0916668	0.0926327	0.625	0.625	0.625	0.288737	0.0668924	-0.0679971
O95197	0	1	1	0	0	0	0.654898	0.357358	0.0167581	0.341214	0.723312	0.53727	0.109433	0.0183585	-0.202334	0.306	0.801	0.389	0.392223	0.230104	0.438078	-0.173358	-0.193387	-0.842746	1	1	1	-0.0370165	-0.0168922	0.167565	0.625	0.625	0.625	-0.0183585	0.202334	-0.109433
O95202	0	0	0	0	0	0	0.570647	0.677638	0.567667	0.996622	0.717036	0.996819	0.0208366	0.0605645	0.118103	0.906	0.435	0.095	0.539955	0.275112	0.274056	-0.498282	-0.153983	-0.0378502	0.999998	0.999998	0.999996	0.0640151	0.157615	0.113343	0.625	0.625	1	-0.0605645	-0.118103	-0.0208366
O95218	0	0	0	0	0	0	0.422722	0.677963	0.695135	0.177993	0.126593	0.373489	0.207783	-0.145544	0.34137	0.637	0.224	0.0249	1.47331	0.157356	0.601145	-1.05774	-0.448444	0.0815962	0.461927	0.614509	0.00722206	-0.191437	0.362002	0.277949	0.625	0.125	0.625	0.145544	-0.34137	-0.207783
O95219	0	0	1	0	0	0	0.676687	0.877698	0.624815	0.911512	0.183837	0.561982	-0.118917	0.0915849	-0.388194	0.792	0.779	0.284	1.19176	1.03931	0.560496	-1.4296	-0.856138	-1.33688	1	1	1	-0.130946	-0.284146	-0.412745	1	1	0.625	-0.0915849	0.388194	0.118917
O95232	0	0	0	0	1	0	0.974437	0.552103	0.837339	0.258417	0.966634	0.419292	0.0963867	-0.108442	0.0725373	0.309	0.331	0.546	0.347637	0.19012	0.412531	-0.154864	-0.407004	-0.267456	1	1	1	-0.0400533	0.053666	0.159967	1	1	0.625	0.108442	-0.0725373	-0.0963867
O95239	0	0	0	0	0	0	0.870807	0.465813	0.608207	0.145715	0.788253	0.428582	0.416486	0.0222002	0.367815	0.0627	0.88	0.0286	0.874078	0.454031	0.66291	-0.0411063	-0.409631	0.0727197	0.125243	0.399427	0.0104463	-0.0799365	0.320911	0.30751	0.625	0.125	0.125	-0.0222002	-0.367815	-0.416486
O95248	0	0	0	0	0	0	0.868281	0.293836	0.596985	0.431202	0.443166	0.863333	0.0594491	0.218534	-0.0317062	0.838	0.361	0.516	0.910692	0.864521	0.105579	-0.791794	-0.427452	-0.168991	1	1	1	0.0940986	-0.0241196	-0.0533826	1	0.625	1	-0.218534	0.0317062	-0.0594491
O95251	0	0	0	0	0	0	0.545585	0.892252	0.894027	0.547438	0.586807	0.844054	0.00585021	0.0382542	-0.139695	0.976	0.874	0.519	0.586935	0.746251	0.470653	-0.575235	-0.669742	-0.750043	1	1	1	0.0403443	-0.114781	-0.158234	1	1	0.625	-0.0382542	0.139695	-0.00585021
O95292	0	1	1	0	0	1	0.310688	0.321399	0.168782	0.168129	0.960081	0.114476	-0.033175	-0.0850736	-0.00806018	0.828	0.278	0.936	0.41318	0.119651	0.286169	-0.47953	-0.289798	-0.30229	1	1	1	-0.118287	0.00900023	0.026805	0.625	1	1	0.0850736	0.00806018	0.033175
O95302	0	0	0	0	0	0	0.143994	0.321457	0.104024	0.958491	0.360191	0.145253	0.0390078	0.2177	-0.032088	0.663	0.359	0.863	0.296798	0.858981	0.512356	-0.218783	-0.423581	-0.576532	1	1	1	0.125403	-0.0223574	-0.0105184	1	1	1	-0.2177	0.032088	-0.0390078
O95336	0	0	0	1	0	0	0.209057	0.497672	0.825761	0.244739	0.541735	0.606217	-0.0304287	0.0453866	-0.191021	0.611	0.45	0.0488	0.140514	0.211972	-0.00192337	-0.201371	-0.121198	-0.380119	0.730321	0.606366	0.23893	0.0391688	-0.145006	-0.0014789	1	0.125	1	-0.0453866	0.191021	0.0304287
O95347	0	0	1	1	1	0	0.116492	0.39439	0.897723	0.913702	0.142366	0.0780439	0.0140427	0.0914726	0.0969179	0.947	0.13	0.0998	0.636878	0.23219	0.227848	-0.608793	-0.0492453	-0.0340118	1	1	1	0.0994113	0.0894894	0.115858	0.625	0.125	0.625	-0.0914726	-0.0969179	-0.0140427
O95372	1	0	0	0	0	0	0.765994	0.353606	0.203203	0.764806	0.736608	0.694498	-0.21121	0.208183	-0.218896	0.286	0.195	0.0127	0.307791	0.606586	-0.0889585	-0.73021	-0.19022	-0.348834	0.574369	0.419985	2.91642e-05	0.163619	-0.220487	-0.148706	0.625	0.125	0.625	-0.208183	0.218896	0.21121
O95373	0	1	0	0	1	1	0.90262	0.558523	0.0292611	0.491117	0.209632	0.0872973	0.110911	-0.0256283	-0.274016	0.593	0.824	0.159	0.702795	0.310443	0.193711	-0.480972	-0.3617	-0.741744	1	1	1	0.0233869	-0.188335	-0.0307058	1	0.125	1	0.0256283	0.274016	-0.110911
O95400	1	0	0	1	0	0	0.134616	0.00395729	0.125621	0.558104	0.590389	0.880339	-0.043352	-0.048991	0.00836581	0.825	0.511	0.816	0.527425	0.160644	0.113019	-0.614129	-0.258626	-0.0962878	1	1	1	-0.0443912	0.0378186	0.0744714	1	0.625	0.625	0.048991	-0.00836581	0.043352
O95433	0	0	1	1	0	0	0.0813405	0.687517	0.221175	0.132949	0.397255	0.464946	-0.162105	-0.0461571	0.147015	0.0108	0.689	0.0137	-0.0713767	0.28686	0.236759	-0.252833	-0.379174	0.0572704	2.85025e-06	0.294862	2.01776e-05	0.0148476	0.164793	-0.142619	1	0.125	0.125	0.0461571	-0.147015	0.162105
O95456	0	0	1	0	0	0	0.00417716	0.197686	0.989848	0.755614	0.130107	0.434781	-0.0534501	0.00689347	-0.100986	0.896	0.956	0.395	1.14621	0.376224	0.223406	-1.25311	-0.362437	-0.425378	1	1	1	-0.0623994	-0.137952	0.154104	0.625	0.625	0.625	-0.00689347	0.100986	0.0534501
O95486	0	0	0	0	0	0	0.222574	0.128302	0.48131	0.350887	0.4013	0.518887	-0.101862	-0.0700779	-0.146749	0.739	0.707	0.205	0.785616	0.470211	0.142874	-0.989339	-0.610367	-0.436372	1	1	1	-0.07725	-0.0750081	-0.305252	1	0.125	0.625	0.0700779	0.146749	0.101862
O95487	1	0	0	0	0	0	0.117758	0.456078	0.793701	0.611819	0.427982	0.967599	0.15588	-0.209398	-0.362683	0.638	0.628	0.167	1.10675	1.02887	0.272942	-0.794988	-1.44766	-0.998308	1	1	1	-0.306775	-0.384481	0.226098	1	0.625	0.625	0.209398	0.362683	-0.15588
O95630	1	1	0	0	0	0	0.945331	0.211577	0.518417	0.6528	0.710216	0.154309	-0.0564476	0.0715784	0.104486	0.885	0.567	0.613	1.0831	0.426598	0.695157	-1.196	-0.283441	-0.486185	1	1	1	0.11997	0.184391	0.0515637	0.625	0.625	0.625	-0.0715784	-0.104486	0.0564476
O95721	0	0	0	0	0	1	0.0902682	0.410252	0.838478	0.459357	0.516815	0.263588	0.257965	-0.0175178	-0.278232	0.257	0.948	0.387	0.846496	0.764504	0.597962	-0.330566	-0.79954	-1.15443	1	1	1	0.0247944	-0.200502	0.131342	1	0.625	0.625	0.0175178	0.278232	-0.257965
O95747	1	1	0	1	0	0	0.411508	0.517186	0.145928	0.442482	0.618017	0.190777	0.113976	-0.145953	-0.145115	0.192	0.241	0.146	0.329963	0.172717	0.0916024	-0.10201	-0.464623	-0.381832	1	1	1	-0.11081	-0.178714	0.152884	0.625	0.625	0.625	0.145953	0.145115	-0.113976
O95757	0	0	0	0	1	0	0.167458	0.904787	0.184534	0.891411	0.369403	0.0460603	0.145002	-0.0621436	0.238901	0.33	0.6	0.00451	0.542403	0.276575	0.337287	-0.252399	-0.400862	0.140515	0.45912	0.623921	8.99383e-12	-0.0586842	0.229844	0.148632	1	0.125	0.625	0.0621436	-0.238901	-0.145002
O95777	1	0	0	0	0	0	0.851801	0.528255	0.839353	0.237384	0.770276	0.996066	0.0719669	-0.0771906	0.279271	0.847	0.755	0.21	1.16017	0.641864	0.838763	-1.01624	-0.796245	-0.280222	1	1	1	-0.121295	0.242197	0.154184	0.625	1	1	0.0771906	-0.279271	-0.0719669
O95782	0	0	0	0	1	0	0.412864	0.846387	0.823612	0.470234	0.939732	0.00384163	0.0207459	0.163193	-0.353399	0.945	0.332	0.039	0.895419	0.612985	-0.0336076	-0.853928	-0.2866	-0.673191	0.654297	0.510903	0.0848171	0.0811568	-0.382477	0.0651436	1	0.125	0.625	-0.163193	0.353399	-0.0207459
O95793	0	1	0	0	0	1	0.494458	0.238679	0.00592876	0.463729	0.950182	0.463244	0.155202	-0.098585	0.25287	0.498	0.536	0.0226	0.798245	0.351753	0.438318	-0.487841	-0.548923	0.0674227	0.463171	0.621725	0.00390135	-0.102535	0.247335	0.208274	1	0.125	0.625	0.098585	-0.25287	-0.155202
O95816	0	0	0	0	0	0	0.217156	0.845409	0.916368	0.262797	0.747468	0.522828	-0.225504	-0.15363	0.0890583	0.148	0.183	0.17	0.145208	0.129965	0.246647	-0.596215	-0.437225	-0.0685306	1	1	1	-0.135489	0.109901	-0.267494	0.625	0.625	0.625	0.15363	-0.0890583	0.225504
O95817	0	0	1	1	0	1	0.27256	0.85689	0.491222	0.199118	0.0372141	0.606308	-0.215843	-0.0281845	-0.0923645	0.0129	0.88	0.337	-0.0868926	0.516607	0.16565	-0.344792	-0.572977	-0.350379	4.0002e-05	0.4678	0.624307	-0.0161011	-0.115171	-0.227407	1	0.625	0.125	0.0281845	0.0923645	0.215843
O95834	1	0	0	0	0	0	0.762089	0.48755	0.980237	0.522422	0.983052	0.174074	-0.0184736	-0.118018	-0.12256	0.887	0.651	0.292	0.362948	0.631196	0.183052	-0.399895	-0.867233	-0.428173	1	1	1	0.0521493	-0.140396	0.0904769	1	0.625	0.625	0.118018	0.12256	0.0184736
O95861	1	1	0	0	0	1	0.745989	0.270294	0.046457	0.457983	0.911328	0.795593	-0.0047826	-0.0788377	-0.0331627	0.968	0.416	0.889	0.342659	0.187809	0.660959	-0.352224	-0.345484	-0.727284	1	1	1	-0.0908896	-0.0170273	-0.0563611	0.625	1	0.625	0.0788377	0.0331627	0.0047826
O95881	0	0	0	0	0	0	0.691892	0.61806	0.450251	0.929028	0.966236	0.851944	0.0731641	0.0435657	-0.187521	0.788	0.263	0.156	0.86539	0.144498	0.128837	-0.719062	-0.0573668	-0.503878	1	1	1	0.0541049	-0.143876	0.0876883	0.625	0.625	0.625	-0.0435657	0.187521	-0.0731641
O95983	0	0	0	0	0	0	0.414472	0.829274	0.927226	0.519927	0.885062	0.83288	-0.0648638	-0.160333	-0.0685703	0.754	0.347	0.438	0.535469	0.298195	0.175846	-0.665196	-0.61886	-0.312986	1	1	1	-0.205415	-0.0260695	0.0240753	0.625	0.625	1	0.160333	0.0685703	0.0648638
O96000	0	0	1	1	0	0	0.162166	0.996265	0.953504	0.984353	0.0470787	0.901153	0.133875	0.00416761	0.0353392	0.115	0.975	0.308	0.327226	0.399036	0.127202	-0.0594761	-0.390701	-0.056524	1	1	1	-0.0714992	0.0477242	0.139189	0.625	0.625	0.125	-0.00416761	-0.0353392	-0.133875
O96005	0	0	0	0	0	0	0.588864	0.490171	0.525984	0.32169	0.510879	0.0956901	0.275023	-0.0630033	-0.155677	0.202	0.617	0.21	0.812673	0.297315	0.155841	-0.262627	-0.423321	-0.467194	1	1	1	-0.0562501	-0.117983	0.296333	0.625	0.625	0.625	0.0630033	0.155677	-0.275023
O96008	0	1	1	0	0	1	0.267598	0.149545	0.0529791	0.654792	0.165256	0.47749	-0.366357	-0.129965	-0.0294333	0.126	0.0316	0.899	0.188208	-0.021711	0.652723	-0.920922	-0.238219	-0.711589	0.443424	0.0271379	0.598042	-0.126623	-0.166486	-0.368843	0.125	0.625	0.625	0.129965	0.0294333	0.366357
O96019	0	1	0	0	0	1	0.363612	0.810482	0.245235	0.441245	0.288996	0.45746	0.114331	-0.152794	0.119208	0.198	0.194	0.23	0.33492	0.138725	0.371932	-0.106258	-0.444313	-0.133516	1	1	1	-0.115989	0.169793	0.0901971	0.625	0.625	0.625	0.152794	-0.119208	-0.114331
P00167	0	0	0	1	0	0	0.0735213	0.616131	0.335102	0.19704	0.00655284	0.934524	-0.240668	-0.159468	-0.138561	0.159	0.363	0.67	0.169473	0.314798	0.79726	-0.65081	-0.633733	-1.07438	1	1	1	-0.22586	-0.0183314	-0.236516	0.625	1	0.625	0.159468	0.138561	0.240668
P00338	0	0	0	0	0	0	0.870819	0.601535	0.398916	0.851522	0.438141	0.686279	-0.045961	-0.0332285	-0.0625191	0.468	0.823	0.249	0.130486	0.399566	0.0769537	-0.222408	-0.466023	-0.201992	1	1	1	0.0281395	-0.0320205	-0.0819123	1	0.625	0.625	0.0332285	0.0625191	0.045961
P00367	0	0	0	0	0	0	0.619446	0.233276	0.278684	0.920116	0.464638	0.637774	-0.127241	0.0281428	0.182183	0.503	0.753	0.0379	0.406156	0.287889	0.345132	-0.660639	-0.231603	0.0192345	0.499952	0.653355	0.0745613	0.0295981	0.160074	-0.150347	1	0.125	0.625	-0.0281428	-0.182183	0.127241
P00374	1	0	1	1	0	0	0.205179	0.112092	0.21825	0.473223	0.0496963	0.656571	-0.141432	-0.105476	0.20791	0.676	0.0318	0.102	0.835568	-0.0173947	0.491192	-1.11843	-0.193558	-0.0753731	0.558688	0.0251982	0.392012	-0.0978331	0.224459	0.11779	0.125	0.125	0.625	0.105476	-0.20791	0.141432
P00387	0	0	0	0	0	0	0.522861	0.875665	0.952489	0.123292	0.351125	0.751013	-0.163001	-0.00547258	0.0150467	0.0398	0.965	0.435	-0.0143821	0.355515	0.0682728	-0.31162	-0.366461	-0.0381793	0.0986717	0.523992	0.678569	-0.0932974	0.0164062	-0.164408	0.625	0.625	0.125	0.00547258	-0.0150467	0.163001
P00390	0	0	0	0	0	1	0.262128	0.739168	0.457383	0.26443	0.263343	0.424943	-0.158317	-0.0183471	-0.0224329	0.0557	0.883	0.671	0.00721897	0.347433	0.129728	-0.323853	-0.384127	-0.174594	0.388127	0.675868	0.777824	-0.100653	-0.0594391	-0.162392	0.625	0.625	0.125	0.0183471	0.0224329	0.158317
P00395	0	0	0	0	0	1	0.791572	0.597598	0.236142	0.00291055	0.485835	0.740748	-0.655424	0.0996086	0.170041	0.11	0.471	0.291	0.271662	0.484589	0.593338	-1.58251	-0.285372	-0.253256	1	1	1	0.0870415	0.131901	-0.569198	0.625	1	0.125	-0.0996086	-0.170041	0.655424
P00403	0	0	0	1	1	0	0.432618	0.991779	0.998117	0.322292	0.127529	0.688343	0.0604597	0.0693021	0.0837469	0.353	0.662	0.165	0.236022	0.52598	0.229547	-0.115103	-0.387376	-0.0620526	1	1	1	0.00161252	0.116908	0.0385831	1	0.625	0.625	-0.0693021	-0.0837469	-0.0604597
P00441	1	0	0	0	0	0	0.677767	0.0697517	0.408105	0.904062	0.384166	0.221378	0.0047725	0.153091	-0.0106325	0.967	0.413	0.903	0.339782	0.667263	0.244573	-0.330237	-0.36108	-0.265837	1	1	1	0.102926	0.000950984	0.0990594	1	1	0.625	-0.153091	0.0106325	-0.0047725
P00492	0	1	0	0	0	1	0.85809	0.769879	0.0176685	0.28655	0.925663	0.93366	0.117634	0.0515705	-0.0994839	0.296	0.601	0.188	0.414211	0.333135	0.0869176	-0.178942	-0.229994	-0.285886	1	1	1	0.102265	-0.106138	0.143229	0.625	0.625	0.625	-0.0515705	0.0994839	-0.117634
P00505	0	0	0	0	1	0	0.247669	0.770855	0.356105	0.793623	0.736633	0.00372877	0.0014441	0.100165	-0.0561772	0.977	0.231	0.594	0.146768	0.313091	0.244195	-0.14388	-0.112762	-0.356549	1	1	1	0.0603467	-0.0807275	-0.00743097	0.625	0.625	1	-0.100165	0.0561772	-0.0014441
P00558	0	0	0	0	0	0	0.357826	0.115117	0.892423	0.979188	0.503734	0.855805	-0.0562133	0.0223635	-0.0605396	0.649	0.649	0.33	0.299165	0.163724	0.105538	-0.411592	-0.118997	-0.226617	1	1	1	0.0166907	-0.0653412	-0.0326909	1	0.625	1	-0.0223635	0.0605396	0.0562133
P00568	0	1	0	1	1	0	0.0319536	0.672943	0.203657	0.250197	0.210763	0.0318223	0.00970866	0.0269185	-0.133446	0.958	0.819	0.0928	0.550989	0.371057	0.0408794	-0.531572	-0.31722	-0.307771	0.999995	0.999997	0.999992	0.0183184	-0.117971	-0.0244918	1	0.125	1	-0.0269185	0.133446	-0.00970866
P01008	1	0	0	0	0	0	0.0394887	0.0314942	0.263177	0.270941	0.751543	0.930713	-0.304649	0.0658892	0.387561	0.54	0.761	0.159	1.10111	0.694483	1.0498	-1.71041	-0.562705	-0.274676	1	1	1	-0.0405923	0.404853	-0.134567	0.625	0.625	1	-0.0658892	-0.387561	0.304649
P01023	0	1	0	0	0	0	0.849605	0.48469	0.186484	0.127047	0.815685	0.998025	0.0775579	-0.242608	-0.0667549	0.741	0.228	0.582	0.758719	0.267754	0.278455	-0.603603	-0.752969	-0.411965	1	1	1	-0.156667	-0.100791	0.126673	0.625	1	0.625	0.242608	0.0667549	-0.0775579
P01024	0	1	0	1	0	0	0.93018	0.574588	0.0539789	0.397139	0.0272065	0.496484	0.283195	-0.32245	-0.154983	0.54	0.34	0.484	1.59122	0.583651	0.46502	-1.02483	-1.22855	-0.774986	1	1	1	-0.212166	-0.0744796	0.49654	1	1	0.625	0.32245	0.154983	-0.283195
P01111	1	0	0	0	0	0	0.69675	0.172302	0.226848	0.876602	0.205147	0.533879	-0.0330852	0.0472077	-0.213164	0.918	0.469	0.148	0.903019	0.228709	0.136372	-0.969189	-0.134293	-0.562701	1	1	1	0.0838694	-0.164978	-0.0873962	0.625	0.125	0.625	-0.0472077	0.213164	0.0330852
P02511	0	0	1	0	0	0	0.0022696	0.335199	0.700615	0.282276	0.911177	0.55663	-0.0807993	-0.112359	0.180491	0.553	0.277	0.0338	0.304774	0.157232	0.3348	-0.466373	-0.381951	0.0261818	0.627257	0.474526	0.0406142	-0.0673364	0.179349	-0.0432065	0.625	0.125	1	0.112359	-0.180491	0.0807993
P02545	1	0	0	0	0	0	0.132112	0.0302959	0.618273	0.148258	0.665836	0.929617	-0.0519711	-0.084086	0.17244	0.757	0.206	0.101	0.435618	0.0823485	0.406841	-0.53956	-0.250521	-0.0619605	1	1	0.999999	-0.0915766	0.140378	0.0452891	0.625	0.125	0.625	0.084086	-0.17244	0.0519711
P02656	1	0	0	0	0	0	0.64489	0.060509	0.320924	0.914078	0.137493	0.985517	0.180518	0.416808	-0.0176671	0.418	0.346	0.94	0.794203	1.60553	0.675846	-0.433167	-0.771916	-0.71118	1	1	1	0.147838	0.0490392	0.205691	1	1	1	-0.416808	0.0176671	-0.180518
P02765	0	0	0	0	0	0	0.779253	0.324073	0.752852	0.995796	0.517705	0.890509	0.0505269	-0.214896	-0.28814	0.915	0.376	0.246	1.44179	0.445169	0.350134	-1.34073	-0.874961	-0.926414	1	1	1	-0.333749	-0.446323	0.0767454	0.625	0.625	1	0.214896	0.28814	-0.0505269
P02768	0	0	0	0	0	0	0.839066	0.657942	0.422754	0.746899	0.30322	0.908619	0.199629	-0.179796	-0.0809409	0.386	0.413	0.428	0.827373	0.423834	0.201006	-0.428115	-0.783426	-0.362888	1	1	1	-0.262429	-0.0396854	0.32567	0.625	1	0.625	0.179796	0.0809409	-0.199629
P02771	1	1	0	0	0	0	0.481627	0.563803	0.129977	0.665687	0.485675	0.512312	-0.681106	0.0516124	-0.134829	0.282	0.916	0.613	0.974187	1.47664	0.628451	-2.3364	-1.37341	-0.89811	1	1	1	-0.0150921	-0.0351813	-0.585966	1	1	0.625	-0.0516124	0.134829	0.681106
P02786	1	0	0	0	0	0	0.893274	0.149696	0.792333	0.682351	0.392969	0.488807	-0.149122	0.0207955	-0.0900278	0.16	0.811	0.167	0.106305	0.274323	0.0676394	-0.404549	-0.232732	-0.247695	1	1	1	0.00343679	-0.135131	-0.125349	1	0.625	0.625	-0.0207955	0.0900278	0.149122
P02787	0	0	0	1	1	1	0.94355	0.272974	0.402421	0.00615118	0.0697305	0.0654023	-0.123182	-0.112352	-0.16564	0.387	0.619	0.399	0.264956	0.533924	0.371307	-0.51132	-0.758629	-0.702587	1	1	1	-0.0881196	-0.284303	-0.119105	1	0.625	0.625	0.112352	0.16564	0.123182
P02794	0	0	0	1	0	0	0.975097	0.96873	0.592641	0.999828	0.193457	0.225488	-0.0308882	-0.438667	-0.132513	0.872	0.0262	0.136	0.53129	-0.0983695	0.0755799	-0.593066	-0.778965	-0.340607	0.62462	0.010154	0.455543	-0.425227	-0.175367	-0.0511928	0.125	0.625	1	0.438667	0.132513	0.0308882
P04004	0	0	0	0	0	0	0.706092	0.270615	0.795344	0.581359	0.683466	0.0457877	0.0991603	0.00772823	-0.293571	0.778	0.848	0.23	1.12276	0.125212	0.32901	-0.924439	-0.109756	-0.916152	1	1	1	0.0239831	-0.228553	0.139033	1	1	0.625	-0.00772823	0.293571	-0.0991603
P04040	1	0	0	0	0	1	0.196639	0.168735	0.336529	0.0332666	0.941087	0.303286	0.146977	-0.0417892	0.0557833	0.0344	0.75	0.5	0.273536	0.339411	0.288121	0.0204166	-0.42299	-0.176554	0.046322	0.490725	0.641994	-0.0188901	0.103131	0.137624	1	0.625	0.125	0.0417892	-0.0557833	-0.146977
P04062	0	0	0	1	0	0	0.324985	0.564103	0.21748	0.608456	0.00850296	0.691997	-0.000467003	0.077313	-0.157531	0.998	0.319	0.0852	0.699802	0.283581	0.0404303	-0.700736	-0.128955	-0.355493	1	1	1	0.0689383	-0.15905	-0.0478106	0.625	0.125	1	-0.077313	0.157531	0.000467003
P04066	0	0	0	0	0	1	0.400258	0.330373	0.805206	0.241763	0.909083	0.974749	0.168524	0.0769681	0.0527671	0.453	0.608	0.669	0.792284	0.506052	0.408502	-0.455235	-0.352116	-0.302968	1	1	1	0.0679171	0.0458405	0.263307	1	1	0.625	-0.0769681	-0.0527671	-0.168524
P04075	0	0	0	0	0	0	0.765103	0.496346	0.872238	0.988962	0.967853	0.916931	-0.0976176	0.0418112	0.00441048	0.447	0.197	0.952	0.258398	0.122302	0.220035	-0.453634	-0.0386795	-0.211214	1	1	1	0.0308021	-0.0237701	-0.0836647	0.625	0.625	1	-0.0418112	-0.00441048	0.0976176
P04080	0	1	0	0	0	0	0.819821	0.950695	0.0558701	0.21203	0.754325	0.786625	0.0826328	-0.0529275	0.0620603	0.0265	0.439	0.294	0.14703	0.136359	0.217872	0.0182359	-0.242214	-0.0937516	0.0104512	0.609436	0.45506	-0.0365285	0.0498578	0.0903194	0.625	0.625	0.125	0.0529275	-0.0620603	-0.0826328
P04083	0	0	0	0	0	0	0.976068	0.572978	0.401506	0.681521	0.996818	0.35131	-0.0456481	0.0471593	0.135429	0.766	0.528	0.286	0.400778	0.257965	0.468321	-0.492074	-0.163646	-0.197463	1	1	1	0.0746425	0.104355	-0.0918289	1	1	1	-0.0471593	-0.135429	0.0456481
P04181	0	1	1	0	0	1	0.0303128	0.375108	0.030373	0.147532	0.773317	0.456592	0.0531005	0.0412373	0.0314792	0.528	0.73	0.87	0.290737	0.38803	0.595713	-0.184536	-0.305555	-0.532755	1	1	1	0.0253092	0.164979	0.0230976	1	0.625	1	-0.0412373	-0.0314792	-0.0531005
P04264	0	0	0	0	0	0	0.447436	0.695421	0.937069	0.0836115	0.361111	0.969643	0.982165	-0.819282	-0.634467	0.000647	0.681	0.299	1.19094	4.92214	0.978213	0.773394	-6.5607	-2.24715	3.25428e-47	0.604979	0.453571	-0.210978	-0.278156	1.02755	0.625	0.625	0.125	0.819282	0.634467	-0.982165
P04271	1	0	0	1	0	0	0.871539	0.528372	0.739707	0.967832	0.614916	0.948112	0.327326	-0.0220612	-0.476161	0.431	0.885	0.189	1.47454	0.423974	0.418153	-0.819885	-0.468096	-1.37048	1	1	1	0.0150133	-0.404296	0.251939	0.625	0.625	0.625	0.0220612	0.476161	-0.327326
P04350	1	1	0	1	1	1	0.537574	0.0828093	0.477055	0.0253362	0.0635229	0.0304817	0.237917	0.251913	-0.0156365	0.101	0.66	0.932	0.561574	1.89872	0.5202	-0.0857403	-1.39489	-0.551473	1	1	1	0.701221	-0.0254757	0.2269	0.625	1	0.125	-0.251913	0.0156365	-0.237917
P04406	0	0	0	0	0	0	0.361492	0.255152	0.235221	0.2941	0.747416	0.995168	-0.0284321	0.0334517	-0.113267	0.902	0.612	0.229	0.644275	0.221903	0.126287	-0.701139	-0.155	-0.352821	1	1	1	-0.00160897	-0.138371	-0.0960064	1	0.625	0.625	-0.0334517	0.113267	0.0284321
P04632	1	0	0	0	0	0	0.130194	0.189172	0.906495	0.167689	0.997089	0.689489	0.183147	0.0864071	0.108309	0.113	0.464	0.313	0.445398	0.414905	0.393391	-0.0791027	-0.242091	-0.176773	1	1	1	0.0565729	0.0540957	0.173359	0.625	1	0.125	-0.0864071	-0.108309	-0.183147
P04792	1	0	0	1	1	0	0.924909	0.233203	0.24899	0.151949	0.262846	0.406446	-0.0180338	-0.0789742	0.118226	0.905	0.16	0.181	0.422163	0.0564141	0.334853	-0.45823	-0.214363	-0.0984005	1	1	1	-0.0661739	0.129571	0.0848519	0.125	0.625	0.625	0.0789742	-0.118226	0.0180338
P04818	1	0	1	0	0	0	0.0607996	0.0665918	0.943678	0.673666	0.270199	0.550671	0.145323	-0.0106063	0.223225	0.563	0.939	0.0727	0.858503	0.398551	0.484673	-0.567857	-0.419764	-0.0382241	0.963254	0.974349	0.931971	0.0727076	0.201061	0.350847	0.625	0.125	0.625	0.0106063	-0.223225	-0.145323
P04843	0	0	0	0	0	0	0.980424	0.944816	0.244844	0.885005	0.281896	0.291686	-0.189216	-0.00398091	-0.0228019	0.0345	0.875	0.787	-0.0261489	0.0699007	0.222382	-0.352283	-0.0778625	-0.267985	0.0507444	0.668799	0.50832	-0.00142074	-0.0633468	-0.212253	1	1	0.125	0.00398091	0.0228019	0.189216
P04844	0	0	0	0	0	0	0.103828	0.872995	0.540803	0.972652	0.28951	0.202388	-0.174643	-0.199091	-0.0859301	0.121	0.0635	0.616	0.0838205	0.0208963	0.404057	-0.433106	-0.419079	-0.575917	0.631589	0.454	0.737986	-0.208623	-0.0910667	-0.169049	0.125	0.625	0.125	0.199091	0.0859301	0.174643
P04899	0	0	1	0	0	0	0.125594	0.951856	0.95287	0.305248	0.56562	0.91238	-0.260737	-0.00178462	-0.146078	0.0236	0.98	0.432	-0.0662256	0.206554	0.367371	-0.455248	-0.210123	-0.659527	0.00551844	0.63732	0.467141	-0.0293219	-0.242008	-0.252021	1	0.625	0.125	0.00178462	0.146078	0.260737
P05023	0	0	0	1	0	0	0.371275	0.680655	0.605325	0.482708	0.708791	0.733182	-0.238618	0.015644	0.0691127	0.117	0.851	0.18	0.109604	0.259335	0.195592	-0.586841	-0.228047	-0.0573669	1	1	1	0.0341538	0.0929941	-0.271476	1	0.625	0.625	-0.015644	-0.0691127	0.238618
P05026	1	0	1	0	0	0	0.418309	0.319985	0.320183	0.84772	0.928864	0.596836	-0.309376	0.196008	-0.142627	0.258	0.157	0.195	0.397917	0.52856	0.130262	-1.01667	-0.136545	-0.415517	1	1	1	0.182044	-0.181839	-0.269172	0.625	0.625	0.625	-0.196008	0.142627	0.309376
P05141	0	1	1	0	1	0	0.632711	0.878295	0.0240376	0.0989814	0.102125	0.0696839	-0.0874867	0.0627949	-0.0863666	0.711	0.66	0.458	0.595041	0.474136	0.237202	-0.770014	-0.348546	-0.409935	1	1	1	-0.00452212	-0.110055	-0.139866	1	1	0.625	-0.0627949	0.0863666	0.0874867
P05198	1	0	0	1	1	0	0.168468	0.353417	0.988667	0.745569	0.229171	0.0340326	-0.110033	-0.0995471	0.168105	0.638	0.236	0.178	0.561032	0.114655	0.473023	-0.781098	-0.313749	-0.136813	1	1	1	-0.121307	0.136977	-0.132506	0.625	0.625	0.625	0.0995471	-0.168105	0.110033
P05386	0	0	0	0	0	1	0.463378	0.920068	0.68743	0.600801	0.860295	0.591373	0.00373648	0.443516	-0.321876	0.991	0.0155	0.185	1.00902	0.726624	0.275897	-1.00155	0.160409	-0.919649	0.5954	0.000201565	0.425266	0.425295	-0.300838	0.215052	0.125	0.625	0.625	-0.443516	0.321876	-0.00373648
P05387	0	1	0	1	0	1	0.553468	0.994886	0.0740868	0.336326	0.0545597	0.998236	0.162868	-0.0918598	0.0463274	0.518	0.295	0.571	0.872864	0.13941	0.278623	-0.547128	-0.323129	-0.185968	1	1	1	-0.0775378	0.0879881	0.271079	0.625	0.625	0.625	0.0918598	-0.0463274	-0.162868
P05388	0	0	1	0	0	0	0.197477	0.277399	0.929368	0.90286	0.405455	0.23403	-0.0563949	0.0669935	0.0257092	0.451	0.422	0.819	0.151277	0.297038	0.353852	-0.264067	-0.163051	-0.302434	1	1	1	0.0520362	0.0351826	-0.099453	1	1	0.625	-0.0669935	-0.0257092	0.0563949
P05455	0	0	0	0	0	0	0.791877	0.0501942	0.461517	0.389778	0.856596	0.264686	-0.0398081	0.0264693	0.073342	0.826	0.663	0.597	0.487403	0.201608	0.469123	-0.567019	-0.14867	-0.322439	1	1	1	0.0303938	0.0199478	0.0158899	1	1	1	-0.0264693	-0.073342	0.0398081
P05543	0	0	0	1	0	0	0.89816	0.720848	0.972624	0.533978	0.0601064	0.288642	0.172528	0.276151	-0.688416	0.795	0.369	0.0827	2.10222	1.1094	0.165228	-1.75716	-0.5571	-1.54206	1	1	1	0.0360958	-0.662376	0.306891	0.625	0.125	0.625	-0.276151	0.688416	-0.172528
P06400	0	0	0	0	0	0	0.983075	0.98282	0.700689	0.659557	0.61208	0.651693	0.066931	0.189227	-0.0336665	0.795	0.0191	0.103	0.816618	0.31963	0.0125793	-0.682756	0.0588248	-0.0799122	0.60552	0.00113088	0.450343	0.154167	-0.0330209	-0.0548934	0.125	0.125	1	-0.189227	0.0336665	-0.066931
P06493	0	0	0	0	0	0	0.760227	0.840674	0.750142	0.824735	0.997865	0.983767	0.0189002	-0.132368	0.061217	0.188	0.178	0.568	0.0543417	0.107865	0.365595	-0.0165413	-0.372602	-0.243161	1	1	1	-0.0758978	0.0933989	0.0277786	0.125	0.625	0.625	0.132368	-0.061217	-0.0189002
P06576	0	0	1	0	1	0	0.319628	0.75848	0.768835	0.382169	0.909689	0.614195	0.0859482	-0.0392028	0.111553	0.125	0.361	0.145	0.215318	0.0769529	0.29278	-0.0434219	-0.155358	-0.0696729	1	1	1	-0.0353908	0.0850291	0.10739	0.625	0.125	0.625	0.0392028	-0.111553	-0.0859482
P06730	1	0	0	0	0	0	0.418522	0.193205	0.274679	0.569881	0.641303	0.42162	0.075276	-0.00806405	0.0943298	0.393	0.922	0.554	0.316161	0.231885	0.545746	-0.165609	-0.248013	-0.357086	1	1	1	-0.013241	0.00821563	0.0202923	1	1	1	0.00806405	-0.0943298	-0.075276
P06733	1	0	0	0	0	1	0.571946	0.103007	0.49671	0.23141	0.961226	0.295182	-0.0296429	0.0176208	-0.0639143	0.673	0.618	0.254	0.172696	0.118745	0.0806819	-0.231981	-0.0835036	-0.20851	1	1	1	0.0280601	-0.064875	-0.0596625	0.625	0.625	1	-0.0176208	0.0639143	0.0296429
P06744	0	0	1	0	0	1	0.239583	0.986499	0.166458	0.56096	0.514916	0.476337	-0.0277563	-0.106161	-0.139851	0.829	0.254	0.196	0.347993	0.134149	0.128797	-0.403506	-0.346471	-0.408498	1	1	1	-0.15366	-0.133123	-0.0746506	0.625	0.625	0.625	0.106161	0.139851	0.0277563
P06748	1	1	0	0	1	0	0.524429	0.601685	0.696053	0.932391	0.311403	0.124246	0.108019	0.0443972	-0.0412449	0.209	0.745	0.315	0.323791	0.441133	0.0678262	-0.107753	-0.352339	-0.150316	1	1	1	0.0612578	-0.0511731	0.0874364	1	0.625	0.625	-0.0443972	0.0412449	-0.108019
P06756	0	0	0	0	0	0	0.916407	0.723004	0.964623	0.548872	0.540865	0.991066	0.192641	0.103608	-0.0651545	0.256	0.548	0.645	0.630593	0.591456	0.341084	-0.24531	-0.38424	-0.471393	1	1	1	0.0290898	-0.157012	0.221094	1	0.625	0.625	-0.103608	0.0651545	-0.192641
P07099	0	0	0	0	0	0	0.849118	0.745772	0.0577203	0.259898	0.792523	0.79333	-0.296398	0.00204804	-0.127852	0.0178	0.985	0.0884	-0.0974728	0.317578	0.0354548	-0.495323	-0.313482	-0.291158	0.000563749	0.55268	0.347413	-0.0035053	-0.120414	-0.296634	1	0.125	0.125	-0.00204804	0.127852	0.296398
P07108	0	0	0	0	0	0	0.999563	0.665922	0.430934	0.703715	0.086139	0.407357	0.0279154	-0.0588758	0.00574092	0.803	0.453	0.976	0.354521	0.158756	0.556247	-0.29869	-0.276507	-0.544765	1	1	1	-0.060513	-0.0101213	0.0274913	0.625	1	1	0.0588758	-0.00574092	-0.0279154
P07195	1	0	0	0	0	1	0.96755	0.142811	0.428244	0.0213807	0.469665	0.301655	-0.00167134	-0.023677	0.0237526	0.985	0.804	0.634	0.266514	0.254436	0.167008	-0.269857	-0.30179	-0.119502	1	1	1	0.0292113	0.022249	0.0230042	0.625	1	1	0.023677	-0.0237526	0.00167134
P07203	0	0	1	0	1	0	0.132743	0.329649	0.50433	0.775796	0.836836	0.0105457	0.423363	-0.136397	0.0920858	0.113	0.359	0.68	1.03041	0.265068	0.736202	-0.183685	-0.537862	-0.552031	1	1	1	-0.139375	0.108761	0.491003	0.625	1	0.625	0.136397	-0.0920858	-0.423363
P07205	1	0	0	1	0	0	0.326408	0.220949	0.386162	0.0632852	0.635728	0.37381	0.0771179	0.327767	-0.41711	0.846	0.466	0.134	1.23848	1.58151	0.232255	-1.08425	-0.925977	-1.06647	1	1	1	0.0929599	-0.512066	-0.00105162	0.625	0.625	1	-0.327767	0.41711	-0.0771179
P07311	0	0	0	0	0	0	0.857518	0.896747	0.709109	0.55351	0.835049	0.926321	0.0531992	-0.128921	0.0448376	0.748	0.59	0.818	0.533787	0.553752	0.612647	-0.427389	-0.811593	-0.522972	1	1	1	-0.258147	0.0709755	0.0584828	0.625	0.625	0.625	0.128921	-0.0448376	-0.0531992
P07355	0	0	0	1	0	0	0.501907	0.430987	0.50472	0.941717	0.0281375	0.809945	-0.147312	0.0151901	0.0674671	0.168	0.775	0.284	0.111686	0.170089	0.232596	-0.406311	-0.139708	-0.0976621	1	1	1	0.0172822	0.0755255	-0.206277	1	0.625	0.625	-0.0151901	-0.0674671	0.147312
P07384	0	1	1	0	0	0	0.131233	0.232726	0.161861	0.48456	0.905639	0.811669	0.0237456	0.0132451	-0.0638998	0.736	0.915	0.721	0.228427	0.377092	0.454188	-0.180936	-0.350601	-0.581987	1	1	1	-0.0557624	-0.143405	0.0231419	1	0.625	1	-0.0132451	0.0638998	-0.0237456
P07602	0	0	0	0	0	1	0.821219	0.37293	0.185177	0.197543	0.781318	0.636128	-0.245048	-0.368138	-0.00425853	0.0478	0.352	0.961	-0.00437584	0.698903	0.251134	-0.48572	-1.43518	-0.259651	0.207525	0.566106	0.702757	-0.48197	-0.0112376	-0.280938	0.625	1	0.125	0.368138	0.00425853	0.245048
P07686	0	0	1	0	0	0	0.0208119	0.374723	0.0566832	0.925343	0.943203	0.901359	0.144643	0.0567884	-0.0299355	0.00458	0.237	0.644	0.204564	0.179518	0.156164	0.0847219	-0.0659416	-0.216035	1.29686e-11	0.466589	0.63102	0.0824781	-0.0669428	0.140553	0.625	0.625	0.125	-0.0567884	0.0299355	-0.144643
P07737	0	0	0	0	0	1	0.825115	0.750921	0.967303	0.0531362	0.796768	0.190656	-0.153684	0.0940318	-0.195344	0.39	0.0933	0.0193	0.333884	0.217151	-0.0602158	-0.641253	-0.0290872	-0.330473	0.524775	0.341797	0.000991456	0.103385	-0.224509	-0.123227	0.625	0.125	1	-0.0940318	0.195344	0.153684
P07741	0	1	1	0	0	0	0.0313563	0.354618	0.0531648	0.985367	0.887443	0.595311	-0.0108785	0.0937221	-0.174692	0.966	0.651	0.341	0.746257	0.690154	0.317157	-0.768014	-0.502709	-0.66654	1	1	1	0.134831	-0.197851	0.163233	0.625	0.625	0.625	-0.0937221	0.174692	0.0108785
P07814	0	0	0	0	0	0	0.558923	0.255257	0.421954	0.475945	0.828048	0.368062	-0.121487	0.0229572	-0.00170714	0.423	0.592	0.963	0.296532	0.145091	0.105574	-0.539506	-0.0991764	-0.108988	1	1	1	0.018732	0.00604834	-0.202295	0.625	1	0.625	-0.0229572	0.00170714	0.121487
P07900	0	0	0	0	0	0	0.842392	0.331915	0.583271	0.561629	0.619276	0.670615	-0.217329	-0.0254107	-0.0184517	0.0364	0.638	0.699	-0.0259932	0.129711	0.119431	-0.408664	-0.180532	-0.156334	0.0669155	0.523241	0.676357	-0.0535574	-0.0348762	-0.239753	0.625	0.625	0.125	0.0254107	0.0184517	0.217329
P07954	1	0	0	1	1	1	0.581267	0.03978	0.934605	0.113063	0.0463649	0.389694	-0.00640582	-0.000827577	0.067196	0.875	0.986	0.405	0.112556	0.134701	0.288525	-0.125367	-0.136356	-0.154133	1	1	1	0.0189242	0.026552	0.00751905	1	1	1	0.000827577	-0.067196	0.00640582
P08133	0	1	0	0	0	0	0.449375	0.55769	0.546102	0.897298	0.484673	0.10509	-0.0359155	-0.0731176	0.106196	0.701	0.112	0.0152	0.23429	0.0313696	0.173502	-0.306121	-0.177605	0.03889	0.53845	0.349689	0.000146418	-0.0806715	0.0988711	-0.0563687	0.625	0.125	1	0.0731176	-0.106196	0.0359155
P08236	0	0	0	1	0	1	0.346321	0.824237	0.827218	0.562877	0.0826835	0.218821	0.0464508	-0.0110412	-0.0914565	0.762	0.954	0.268	0.492287	0.546098	0.12289	-0.399385	-0.56818	-0.305803	1	1	1	-0.0287911	-0.122062	0.108865	1	0.625	0.625	0.0110412	0.0914565	-0.0464508
P08237	0	0	0	0	1	1	0.635202	0.859533	0.576567	0.00442836	0.702	0.190254	-0.0865643	-0.0288528	-0.0375599	0.484	0.691	0.765	0.258926	0.180502	0.327608	-0.432054	-0.238207	-0.402728	1	1	1	-0.0483481	-0.0410406	-0.132094	0.625	0.625	0.625	0.0288528	0.0375599	0.0865643
P08238	0	1	0	0	1	0	0.538213	0.371164	0.0362873	0.313502	0.486959	0.0033003	-0.225819	-0.022432	0.0711011	0.179	0.475	0.0932	0.185762	0.0652522	0.164162	-0.637401	-0.110116	-0.0219593	0.999995	0.999997	0.999992	-0.0238468	0.0582426	-0.261052	0.625	0.125	0.625	0.022432	-0.0711011	0.225819
P08240	0	0	1	0	0	0	0.0532847	0.564566	0.402484	0.478055	0.748701	0.611238	-0.376263	-0.0507899	-0.156373	0.057	0.494	0.247	0.0210633	0.157372	0.190754	-0.773589	-0.258951	-0.5035	0.422778	0.790095	0.691182	-0.0519987	-0.17025	-0.455977	0.625	0.625	0.125	0.0507899	0.156373	0.376263
P08243	0	0	1	0	0	0	0.128617	0.74829	0.294	0.806062	0.638569	0.59845	-0.642099	-0.0992567	-0.247957	0.029	0.488	0.0444	-0.124362	0.300974	-0.0115731	-1.15984	-0.499487	-0.484341	0.011264	0.368066	0.0778103	-0.0363826	-0.259037	-0.549519	1	0.125	0.125	0.0992567	0.247957	0.642099
P08473	0	0	0	0	1	0	0.259358	0.201109	0.633793	0.289142	0.729856	0.0308641	-0.262682	-0.0507708	-0.105542	0.0624	0.511	0.427	0.0252931	0.166295	0.261034	-0.550656	-0.267836	-0.472118	0.582819	0.84885	0.779545	-0.0550323	-0.193699	-0.255756	0.625	0.625	0.125	0.0507708	0.105542	0.262682
P08559	1	0	0	0	0	0	0.0431624	0.33144	0.79526	0.283302	0.924134	0.606668	0.101211	-0.00999447	0.0959727	0.479	0.928	0.0722	0.500901	0.315853	0.20801	-0.29848	-0.335842	-0.0160643	0.932766	0.951981	0.876804	-0.0388952	0.111551	0.193976	1	0.625	0.625	0.00999447	-0.0959727	-0.101211
P08574	0	0	1	1	0	0	0.272538	0.396982	0.950611	0.323488	0.0331961	0.782002	-0.017882	-0.197637	0.0961602	0.906	0.293	0.576	0.423287	0.296603	0.585078	-0.459051	-0.691878	-0.392758	1	1	1	-0.171786	0.0639555	0.000105681	0.625	1	1	0.197637	-0.0961602	0.017882
P08579	1	0	1	0	0	0	0.0433992	0.218709	0.5527	0.23024	0.740635	0.770953	-0.0998982	-0.01841	-0.142224	0.256	0.917	0.103	0.127392	0.498007	0.0524864	-0.327189	-0.534827	-0.336934	1	1	0.999999	0.072553	-0.140047	-0.152205	1	0.125	0.625	0.01841	0.142224	0.0998982
P08581	0	0	0	1	0	1	0.992035	0.963666	0.971277	0.333989	0.0346638	0.961832	-0.0406673	0.29891	-0.414416	0.851	0.233	0.232	0.591579	0.937949	0.468343	-0.672913	-0.340128	-1.29718	1	1	1	0.381936	-0.179449	-0.134276	0.625	0.125	0.625	-0.29891	0.414416	0.0406673
P08621	0	1	0	0	0	0	0.97877	0.312269	0.320388	0.84197	0.917816	0.6987	0.0770617	-0.116911	0.22238	0.793	0.277	0.0217	0.934117	0.164103	0.383164	-0.779993	-0.397925	0.0615959	0.612301	0.459475	0.00293118	-0.112342	0.226508	0.144625	1	0.125	0.625	0.116911	-0.22238	-0.0770617
P08670	0	0	1	0	0	0	0.53896	0.333295	0.959333	0.638225	0.431299	0.211129	0.00469544	-0.115031	0.149773	0.965	0.0584	0.0595	0.320095	0.00764044	0.310711	-0.310704	-0.237702	-0.0111641	0.461806	0.235106	0.231459	-0.120917	0.10717	0.0172865	0.125	0.125	1	0.115031	-0.149773	-0.00469544
P08708	1	0	0	0	0	0	0.475995	0.392206	0.951681	0.888006	0.805955	0.524722	0.297439	-0.0596554	-0.123011	0.0111	0.575	0.33	0.465871	0.242748	0.214127	0.129007	-0.362058	-0.460149	8.74769e-06	0.635639	0.470418	-0.0716913	-0.150845	0.310804	0.625	0.625	0.125	0.0596554	0.123011	-0.297439
P08758	0	0	0	0	0	1	0.47984	0.494712	0.296328	0.525768	0.937841	0.925755	0.100166	-0.0260388	0.0218802	0.0796	0.724	0.328	0.222257	0.187998	0.0816075	-0.0219253	-0.240075	-0.037847	1	1	1	0.0152747	0.0214853	0.0937369	1	0.625	0.125	0.0260388	-0.0218802	-0.100166
P09012	1	0	0	1	1	0	0.873761	0.621561	0.684471	0.24652	0.399088	0.106734	-0.0859861	-0.0972306	-0.160937	0.154	0.615	0.174	0.0581955	0.455493	0.127992	-0.230168	-0.649954	-0.449866	1	1	1	-0.177311	-0.203344	-0.0936813	0.625	0.625	0.625	0.0972306	0.160937	0.0859861
P09211	0	0	0	0	0	0	0.261431	0.814311	0.927454	0.282188	0.717465	0.743586	-0.0709513	0.0739001	-0.184631	0.664	0.225	0.0769	0.399705	0.228387	0.0370246	-0.541608	-0.0805863	-0.406286	1	1	1	0.0766647	-0.178704	-0.119675	0.625	0.125	0.625	-0.0739001	0.184631	0.0709513
P09382	0	0	0	0	1	0	0.290524	0.366131	0.549281	0.429883	0.461088	0.043144	0.0595714	0.132555	-0.120527	0.57	0.385	0.569	0.357682	0.54787	0.481582	-0.23854	-0.28276	-0.722636	1	1	1	0.0195262	0.00343915	-0.00872241	1	1	1	-0.132555	0.120527	-0.0595714
P09417	0	0	0	0	0	1	0.535008	0.422163	0.746919	0.0271525	0.280386	0.171693	0.0351378	-0.0640668	0.0199642	0.526	0.372	0.841	0.191333	0.130701	0.31104	-0.121058	-0.258835	-0.271111	1	1	1	-0.0207011	0.0990487	-0.00248325	0.625	0.625	1	0.0640668	-0.0199642	-0.0351378
P09496	0	0	0	0	0	0	0.737268	0.75611	0.126915	0.314729	0.405805	0.219564	0.141921	-0.1745	0.0328466	0.631	0.0313	0.616	0.990252	-0.0295601	0.220214	-0.70641	-0.31944	-0.154521	0.472604	0.0286575	0.636778	-0.208131	0.0336427	0.293051	0.125	1	0.625	0.1745	-0.0328466	-0.141921
P09497	0	0	1	0	0	0	0.637945	0.133188	0.972234	0.328548	0.23598	0.174502	0.00162237	-0.141759	0.161495	0.996	0.512	0.351	0.964985	0.466555	0.62811	-0.96174	-0.750073	-0.305121	1	1	1	-0.261419	0.170523	0.142906	0.625	0.625	1	0.141759	-0.161495	-0.00162237
P09525	0	0	0	0	0	0	0.640929	0.19571	0.718554	0.271826	0.0334725	0.429677	-0.0787437	-0.162878	0.00790518	0.342	0.00875	0.877	0.143979	-0.078253	0.156713	-0.301466	-0.247503	-0.140903	0.466611	4.89075e-07	0.635898	-0.141847	0.0112644	-0.0811727	0.125	1	1	0.162878	-0.00790518	0.0787437
P09543	1	0	0	0	1	0	0.736003	0.0658806	0.23554	0.357355	0.129558	0.0185252	-0.13063	-0.0979819	0.110237	0.401	0.339	0.153	0.295517	0.177135	0.294492	-0.556777	-0.373099	-0.0740175	1	1	1	-0.0922953	0.123932	-0.164941	1	0.625	0.625	0.0979819	-0.110237	0.13063
P09601	0	1	0	0	0	0	0.16297	0.469697	0.358461	0.867569	0.372027	0.987976	-2.6016	-1.71252	-3.04026	0.00854	0.00734	0.0024	-1.26123	-0.876354	-2.03233	-3.94198	-2.54869	-4.04819	4.12508e-08	8.37226e-09	4.52079e-19	-1.72757	-3.23249	-2.32093	0.125	0.125	0.125	1.71252	3.04026	2.6016
P09622	1	0	1	0	0	0	0.433205	0.525426	0.132071	0.495085	0.738373	0.902088	0.0328045	0.211457	-0.0792151	0.83	0.054	0.191	0.477979	0.429696	0.0705716	-0.41237	-0.00678147	-0.229002	0.744191	0.327788	0.63616	0.169841	-0.0937739	0.0309228	0.125	0.625	1	-0.211457	0.0792151	-0.0328045
P09651	1	1	0	0	0	0	0.784238	0.0241947	0.10113	0.840242	0.417898	0.551908	-0.012145	-0.00389756	0.0209321	0.614	0.947	0.665	0.0566963	0.168579	0.16008	-0.0809863	-0.176374	-0.118216	1	1	1	-0.00637545	-0.0146734	0.00696358	1	1	0.625	0.00389756	-0.0209321	0.012145
P09661	0	0	1	0	0	0	0.0550542	0.534565	0.860066	0.369556	0.36375	0.326328	-0.0184069	-0.145662	-0.0192396	0.845	0.133	0.833	0.256862	0.0802664	0.247847	-0.293675	-0.37159	-0.286327	1	1	1	-0.201167	-0.0149838	-0.0549097	0.625	1	1	0.145662	0.0192396	0.0184069
P09669	0	0	0	0	0	0	0.636454	0.326604	0.349629	0.670538	0.962273	0.701775	-0.147443	-0.0785183	-0.00773829	0.72	0.293	0.947	1.04481	0.118094	0.335781	-1.3397	-0.27513	-0.351257	1	1	1	-0.0427018	0.0248588	0.0257182	0.625	1	1	0.0785183	0.00773829	0.147443
P09874	0	1	0	0	0	0	0.399822	0.774069	0.447507	0.319265	0.117337	0.905229	0.0065519	-0.0192157	0.0915456	0.946	0.48	0.105	0.290898	0.0568352	0.218297	-0.277794	-0.0952666	-0.0352062	1	1	1	0.00193582	0.0934425	-0.010205	1	0.625	1	0.0192157	-0.0915456	-0.0065519
P09960	1	0	0	0	1	1	0.78549	0.063331	0.126851	0.525129	0.438847	0.0486573	-0.00566071	0.00548532	-0.134034	0.935	0.966	0.00597	0.198332	0.377787	-0.0731538	-0.209654	-0.366816	-0.194914	0.630681	0.466899	1.68768e-09	0.0586655	-0.133505	0.00116868	1	0.125	1	-0.00548532	0.134034	0.00566071
P09972	0	0	1	0	0	0	0.635881	0.795942	0.979422	0.242542	0.262123	0.36857	0.0518772	-0.0611829	0.12327	0.829	0.507	0.327	0.751938	0.197901	0.458873	-0.648184	-0.320267	-0.212333	1	1	1	-0.0182252	0.159661	0.108414	0.625	0.625	0.625	0.0611829	-0.12327	-0.0518772
P0DMV9	0	0	0	0	0	0	0.905689	0.16045	0.475773	0.342146	0.513834	0.318807	-0.133958	0.0115622	-0.0520766	0.0605	0.756	0.546	0.0110093	0.119839	0.19242	-0.278925	-0.0967145	-0.296573	0.525795	0.828857	0.748889	2.71286e-05	-0.0572676	-0.158945	1	0.625	0.125	-0.0115622	0.0520766	0.133958
P0DP25	0	0	0	0	1	0	0.962632	0.987423	0.831559	0.801208	0.988155	0.295522	0.154985	-0.213079	0.0123932	0.609	0.374	0.903	1.0208	0.437423	0.308826	-0.71083	-0.863581	-0.284039	1	1	1	-0.105634	0.0666735	0.148199	1	1	0.625	0.213079	-0.0123932	-0.154985
P10155	0	0	0	0	1	1	0.778363	0.649888	0.364801	0.0675406	0.284244	0.2348	-0.0285389	-0.0877387	0.154088	0.883	0.141	0.0242	0.541162	0.0526154	0.270082	-0.59824	-0.228093	0.0380942	0.578917	0.412007	0.00546359	-0.0760716	0.155365	-0.117716	0.125	0.125	0.625	0.0877387	-0.154088	0.0285389
P10253	0	0	0	0	0	0	0.744413	0.919185	0.198199	0.373789	0.136658	0.721026	0.156954	-0.11359	0.228832	0.558	0.328	0.189	0.917145	0.196304	0.658898	-0.603237	-0.423485	-0.201233	1	1	1	-0.1219	0.240258	0.177703	0.625	0.625	0.625	0.11359	-0.228832	-0.156954
P10412	1	0	1	0	0	0	0.368595	0.075954	0.996109	0.335666	0.264287	0.991283	0.191497	-0.00863009	-0.0616336	0.0641	0.95	0.413	0.40393	0.392108	0.145339	-0.0209361	-0.409369	-0.268606	0.631581	0.805572	0.864616	0.0216383	-0.0383533	0.16643	1	0.625	0.125	0.00863009	0.0616336	-0.191497
P10599	0	0	1	0	0	0	0.249747	0.763757	0.812716	0.204054	0.724464	0.807295	0.00561407	0.198298	-0.381185	0.983	0.377	0.0676	0.775945	0.808501	0.0513817	-0.764716	-0.411906	-0.813752	0.900986	0.858732	0.736612	0.088988	-0.314889	0.111552	0.625	0.125	1	-0.198298	0.381185	-0.00561407
P10606	1	0	0	0	0	1	0.367844	0.201094	0.514501	0.267715	0.853513	0.29201	0.153897	-0.0366802	0.0504151	0.0991	0.796	0.243	0.361091	0.376711	0.16097	-0.0532964	-0.450071	-0.0601403	1	1	1	-0.0320631	0.0566289	0.17798	1	0.625	0.625	0.0366802	-0.0504151	-0.153897
P10644	0	0	0	0	0	1	0.287653	0.601714	0.113965	0.142302	0.700453	0.214677	-0.081983	-0.168364	-0.101581	0.606	0.092	0.309	0.372533	0.0507338	0.163307	-0.536499	-0.387462	-0.366468	0.999993	0.999984	0.999991	-0.210178	-0.126029	-0.0427858	0.625	0.625	0.625	0.168364	0.101581	0.081983
P10768	0	1	0	0	0	0	0.984784	0.593991	0.164773	0.134989	0.517066	0.886318	-0.107009	0.0186869	-0.131515	0.432	0.895	0.163	0.268762	0.432417	0.0957273	-0.482779	-0.395043	-0.358757	1	1	1	0.0766409	-0.110878	-0.0884195	0.625	0.125	1	-0.0186869	0.131515	0.107009
P10809	0	0	0	0	1	0	0.880551	0.973949	0.58309	0.434549	0.452138	0.0523209	0.0312442	0.0509644	0.0308434	0.803	0.434	0.659	0.396987	0.231102	0.231923	-0.334498	-0.129173	-0.170236	1	1	1	0.0347288	-0.000987524	0.0818432	1	1	0.625	-0.0509644	-0.0308434	-0.0312442
P11021	1	0	0	1	0	0	0.737885	0.0131305	0.954057	0.982553	0.0196568	0.382446	-0.111651	-0.0171234	0.0197725	0.281	0.791	0.834	0.159327	0.171267	0.295323	-0.382628	-0.205514	-0.255778	1	1	1	-0.0135276	0.0394121	-0.0557331	1	1	1	0.0171234	-0.0197725	0.111651
P11047	0	1	0	0	0	0	0.175112	0.144032	0.689051	0.145225	0.760906	0.735579	0.176872	-0.298937	-0.0435742	0.415	0.282	0.877	0.772723	0.429135	0.780168	-0.41898	-1.02701	-0.867317	1	1	1	-0.360907	-0.0564406	0.181444	0.625	1	0.625	0.298937	0.0435742	-0.176872
P11142	0	0	0	1	0	1	0.681575	0.972915	0.744185	0.0563373	0.109674	0.499189	-0.093778	-0.0148784	-0.000399434	0.0973	0.477	0.981	0.0314014	0.0435687	0.0496813	-0.218957	-0.0733255	-0.0504802	1	1	1	-0.0129845	-0.00277234	-0.122014	1	1	0.625	0.0148784	0.000399434	0.093778
P11172	0	1	1	1	0	1	0.0288581	0.270068	0.00458269	0.07824	0.365145	0.341621	-0.300178	-0.15886	-0.378432	0.287	0.119	0.0329	0.43884	0.0746919	-0.0579945	-1.0392	-0.392411	-0.69887	0.580515	0.426518	0.03166	-0.137621	-0.308457	-0.301363	0.125	0.125	0.625	0.15886	0.378432	0.300178
P11177	0	0	0	0	0	0	0.709536	0.86238	0.945086	0.419036	0.691843	0.310805	0.015825	0.0429177	0.236617	0.935	0.578	0.00304	0.582665	0.262772	0.321646	-0.551015	-0.176937	0.151588	0.470323	0.636686	9.26198e-16	0.0271818	0.234265	0.0274676	0.625	0.125	1	-0.0429177	-0.236617	-0.015825
P11216	0	1	1	0	1	1	0.232654	0.378604	0.709259	0.679606	0.76305	0.0324477	-0.05725	0.00393635	0.0174519	0.339	0.939	0.668	0.103512	0.154049	0.134858	-0.218012	-0.146176	-0.0999541	1	1	1	-0.0149843	0.00876852	-0.0414153	1	1	1	-0.00393635	-0.0174519	0.05725
P11233	0	1	0	0	0	0	0.732046	0.76358	0.299281	0.535083	0.979083	0.791123	-0.270574	0.0132543	0.338449	0.312	0.875	0.156	0.439353	0.26071	0.909335	-0.980501	-0.234201	-0.232436	1	1	1	0.0222348	0.236823	-0.195398	1	0.125	1	-0.0132543	-0.338449	0.270574
P11234	0	0	0	0	0	1	0.363404	0.653882	0.273955	0.0719165	0.09508	0.883535	-0.216211	-0.00512629	0.0443277	0.219	0.959	0.571	0.227826	0.286041	0.266522	-0.660248	-0.296293	-0.177867	1	1	1	0.0369	0.0572791	-0.124484	1	1	0.625	0.00512629	-0.0443277	0.216211
P11279	0	0	0	0	0	0	0.73575	0.188789	0.99949	0.573285	0.589406	0.626868	-0.0315555	0.125837	-0.0397286	0.875	0.277	0.633	0.557128	0.428324	0.199303	-0.620239	-0.176651	-0.27876	1	1	1	0.147661	-0.0241993	-0.0417652	0.625	1	1	-0.125837	0.0397286	0.0315555
P11387	0	1	1	0	0	0	0.605503	0.545725	0.0167635	0.767513	0.218733	0.975799	-0.0339481	-0.0260735	0.077248	0.69	0.54	0.172	0.212265	0.0941537	0.214993	-0.280161	-0.146301	-0.0604968	1	1	1	-0.0385669	0.0873822	-0.0533275	0.625	0.625	0.625	0.0260735	-0.077248	0.0339481
P11388	0	0	0	1	1	0	0.31523	0.430051	0.515335	0.459237	0.082508	0.306622	0.126317	0.0778557	0.190035	0.194	0.165	0.0519	0.36722	0.213542	0.38293	-0.114585	-0.0578306	-0.00286024	0.571334	0.685334	0.251584	0.0914817	0.220219	0.165416	0.625	0.125	0.625	-0.0778557	-0.190035	-0.126317
P11413	0	0	0	0	1	0	0.965135	0.641575	0.918574	0.25624	0.193081	0.182624	-0.165296	0.0614393	-0.141836	0.3	0.163	0.141	0.255557	0.167734	0.0854647	-0.586149	-0.0448558	-0.369137	1	1	1	0.0605203	-0.103272	-0.193093	0.625	0.125	0.625	-0.0614393	0.141836	0.165296
P11441	0	0	1	1	1	1	0.473219	0.785993	0.187229	0.00357926	0.0100087	0.677795	0.0607614	-0.0222942	0.145925	0.865	0.932	0.464	1.10574	0.739544	0.700201	-0.984219	-0.784132	-0.40835	1	1	1	0.0922401	0.140263	0.30456	0.625	1	0.625	0.0222942	-0.145925	-0.0607614
P11498	0	0	0	0	0	0	0.982931	0.979627	0.529165	0.675376	0.119899	0.280449	0.0984707	0.0183472	-0.0265967	0.604	0.801	0.69	0.640489	0.230929	0.166092	-0.443548	-0.194235	-0.219285	1	1	1	0.0372264	-0.0164671	0.0691762	0.625	1	1	-0.0183472	0.0265967	-0.0984707
P11717	0	0	1	0	1	0	0.623481	0.749008	0.762657	0.868526	0.146637	0.27853	0.0331495	-0.087243	-0.114275	0.866	0.121	0.428	0.608147	0.0422035	0.283297	-0.541848	-0.216689	-0.511847	1	1	1	-0.079259	-0.113759	0.026343	0.625	1	1	0.087243	0.114275	-0.0331495
P11766	0	0	0	1	0	1	0.297295	0.377301	0.704494	0.0489517	0.298736	0.434078	-0.243954	-0.209428	-0.00569093	0.338	0.147	0.974	0.438348	0.133787	0.498128	-0.926255	-0.552642	-0.50951	1	1	1	-0.190775	-0.0664159	-0.254357	0.125	1	0.625	0.209428	0.00569093	0.243954
P11908	1	0	0	0	0	0	0.298769	0.0231414	0.39266	0.512742	0.415791	0.467977	-0.121814	0.00386049	-0.076277	0.477	0.967	0.346	0.356145	0.275999	0.141109	-0.599773	-0.268279	-0.293663	1	1	1	0.0540563	-0.13007	-0.181278	0.625	0.625	1	-0.00386049	0.076277	0.121814
P11940	0	1	0	0	1	1	0.456147	0.839493	0.0956738	0.0623035	0.919989	0.334092	-0.0539448	-0.00359032	0.0409144	0.23	0.951	0.489	0.0604362	0.168869	0.206536	-0.168326	-0.176049	-0.124707	1	1	1	-0.00436648	0.0715536	-0.0680341	0.625	0.625	0.625	0.00359032	-0.0409144	0.0539448
P12004	1	0	1	1	0	1	0.245944	0.691851	0.388609	0.122009	0.518464	0.501313	-0.00820901	0.0490421	0.0548129	0.957	0.587	0.473	0.43821	0.306191	0.267693	-0.454628	-0.208107	-0.158067	1	1	1	-0.0069777	0.0383849	0.00970136	1	1	1	-0.0490421	-0.0548129	0.00820901
P12036	0	0	0	1	0	0	0.934003	0.1104	0.857036	0.562373	0.070122	0.227068	-0.223577	-0.389746	-0.161913	0.308	0.131	0.528	0.356868	0.211219	0.562153	-0.804021	-0.99071	-0.88598	1	1	1	-0.346533	-0.293719	-0.194817	0.125	0.625	1	0.389746	0.161913	0.223577
P12074	0	0	0	0	0	0	0.759615	0.960625	0.841296	0.546991	0.720304	0.937843	0.0967839	-0.0609412	0.0644712	0.727	0.741	0.609	0.899763	0.474003	0.42533	-0.706195	-0.595885	-0.296387	1	1	1	-0.0801944	-0.0122744	0.248104	1	1	0.625	0.0609412	-0.0644712	-0.0967839
P12081	0	1	0	0	0	0	0.873812	0.502236	0.0338817	0.864162	0.871711	0.591635	-0.0855655	-0.0516414	0.217551	0.707	0.279	0.0102	0.572588	0.072976	0.337003	-0.743719	-0.176259	0.0980991	0.463723	0.629846	3.24125e-06	-0.0761685	0.220049	-0.139401	0.625	0.125	1	0.0516414	-0.217551	0.0855655
P12107	0	0	0	0	0	1	0.123373	0.424837	0.875539	0.349652	0.276979	0.88566	0.0028597	0.0467738	0.00323438	0.963	0.115	0.988	0.184605	0.11445	0.651933	-0.178886	-0.0209025	-0.645464	1	1	1	0.0298153	0.194469	0.0335742	0.125	0.625	0.625	-0.0467738	-0.00323438	-0.0028597
P12235	1	0	0	1	0	0	0.182254	0.010201	0.214305	0.688711	0.197662	0.495224	-0.0543839	0.26352	-0.205088	0.814	0.152	0.0739	0.620703	0.702625	0.0368107	-0.729471	-0.175585	-0.446987	0.930166	0.90172	0.841073	0.244956	-0.159545	-0.124487	0.625	0.125	0.625	-0.26352	0.205088	0.0543839
P12236	0	0	1	0	0	0	0.259019	0.171973	0.923027	0.968423	0.528652	0.353392	-0.0986446	-0.00909545	-0.0765031	0.727	0.978	0.66	0.720721	0.97992	0.424153	-0.91801	-0.998111	-0.577159	1	1	1	-0.288391	-0.033917	-0.297443	0.625	1	0.625	0.00909545	0.0765031	0.0986446
P12268	1	0	0	1	0	0	0.337878	0.0649247	0.773628	0.548464	0.143421	0.363286	0.0452668	0.0393041	0.115843	0.751	0.118	0.182	0.459644	0.0967922	0.328742	-0.369111	-0.0181839	-0.0970561	1	1	1	0.0482228	0.0648005	0.066617	0.625	0.125	1	-0.0393041	-0.115843	-0.0452668
P12270	0	0	1	0	0	0	0.640867	0.453259	0.887867	0.685927	0.487116	0.139866	0.180808	-0.0173057	0.18994	0.414	0.856	0.0769	0.789304	0.261212	0.417886	-0.427688	-0.295823	-0.0380055	1	1	1	-0.0319744	0.152757	0.194455	1	0.125	0.625	0.0173057	-0.18994	-0.180808
P12277	0	0	0	0	1	0	0.32872	0.573893	0.685462	0.11896	0.592862	0.19564	0.128471	-0.0106455	0.0565992	0.0377	0.919	0.468	0.243114	0.296765	0.274023	0.0138279	-0.318056	-0.160824	0.0723045	0.651548	0.506424	0.0156772	0.0415315	0.145288	1	1	0.125	0.0106455	-0.0565992	-0.128471
P12814	0	0	1	0	0	0	0.18154	0.434743	0.152964	0.968119	0.375662	0.555499	0.0245361	0.0174134	0.0687376	0.817	0.879	0.488	0.333206	0.353065	0.34621	-0.284134	-0.318238	-0.208734	1	1	1	-0.0289732	0.0644585	0.0830482	0.625	1	0.625	-0.0174134	-0.0687376	-0.0245361
P12955	1	1	0	0	0	0	0.150297	0.0685727	0.378679	0.623957	0.700211	0.400069	0.00436507	0.0783014	-0.10905	0.968	0.552	0.246	0.32419	0.451016	0.132418	-0.31546	-0.294413	-0.350519	1	1	1	0.068854	-0.103096	-0.0223289	0.625	0.625	1	-0.0783014	0.10905	-0.00436507
P12956	1	1	1	0	0	0	0.0498003	0.0858522	0.586427	0.964862	0.358234	0.336715	-0.0153225	-0.0207161	0.00156797	0.72	0.668	0.967	0.108333	0.118558	0.112698	-0.138978	-0.15999	-0.109562	1	1	1	0.00661399	0.00246528	0.0126887	1	1	0.625	0.0207161	-0.00156797	0.0153225
P13010	0	1	0	0	0	0	0.428038	0.258619	0.688178	0.628336	0.638664	0.270631	-0.00856012	-0.00436913	-0.0409007	0.855	0.963	0.503	0.128523	0.26984	0.130435	-0.145643	-0.278578	-0.212236	1	1	1	-0.029569	-0.0214051	-0.00728939	1	1	1	0.00436913	0.0409007	0.00856012
P13073	1	0	0	0	0	0	0.158054	0.575306	0.357027	0.635175	0.0828783	0.129043	-0.0107873	-0.096447	0.0798516	0.843	0.0525	0.265	0.148067	0.0019289	0.265759	-0.169641	-0.194823	-0.106055	0.725254	0.289132	0.60532	-0.103627	0.10177	-0.0128608	0.125	0.625	1	0.096447	-0.0798516	0.0107873
P13473	0	1	0	0	0	0	0.520693	0.362898	0.24293	0.506123	0.647652	0.733051	0.219055	0.0900551	-0.194194	0.322	0.366	0.129	0.808431	0.359571	0.102779	-0.37032	-0.179461	-0.491168	1	1	1	0.168274	-0.201723	0.297677	0.625	0.625	0.625	-0.0900551	0.194194	-0.219055
P13489	0	0	0	1	0	0	0.785295	0.819707	0.508644	0.588925	0.490022	0.812799	-0.0643161	0.443661	-0.0286779	0.755	0.158	0.902	0.535088	1.19776	0.652654	-0.66372	-0.310439	-0.710009	1	1	1	0.36844	-0.131687	-0.100253	0.125	0.625	0.625	-0.443661	0.0286779	0.0643161
P13639	0	1	0	0	0	0	0.867504	0.415553	0.0360955	0.577034	0.959212	0.238472	0.0472105	0.0956549	0.0784505	0.436	0.0867	0.0352	0.214947	0.216782	0.146635	-0.120526	-0.0254724	0.0102658	0.474107	0.261346	0.0366798	0.0991753	0.0777653	0.0428213	0.625	0.125	1	-0.0956549	-0.0784505	-0.0472105
P13645	0	0	0	1	0	0	0.944521	0.833802	0.122167	0.448775	0.0113294	0.785672	0.712068	-0.41899	-1.26847	0.0919	0.672	0.0885	1.6381	2.43695	0.352769	-0.213963	-3.27493	-2.88971	1	1	1	-0.493581	-1.07926	0.485096	1	0.125	0.125	0.41899	1.26847	-0.712068
P13667	0	1	0	0	0	0	0.781692	0.644044	0.00386766	0.354219	0.428825	0.253623	-0.0884576	0.000714182	0.10028	0.618	0.992	0.194	0.419464	0.201658	0.291433	-0.59638	-0.200229	-0.0908725	1	1	1	-0.0249155	0.147877	-0.102445	0.625	0.625	0.625	-0.000714182	-0.10028	0.0884576
P13674	0	1	1	0	0	0	0.10798	0.275373	0.00795051	0.964639	0.96233	0.750962	0.0107857	-0.0351274	0.0812818	0.863	0.776	0.335	0.193942	0.323271	0.306852	-0.17237	-0.393526	-0.144289	1	1	1	-0.00372656	0.0347929	0.0394459	1	1	0.625	0.0351274	-0.0812818	-0.0107857
P13688	1	0	0	0	0	0	0.512411	0.0380162	0.379918	0.33732	0.799306	0.881501	-0.16449	-0.232562	-0.304465	0.459	0.289	0.27	0.453296	0.34315	0.412868	-0.782275	-0.808274	-1.0218	1	1	1	-0.141372	-0.403498	-0.20329	0.625	0.625	0.625	0.232562	0.304465	0.16449
P13693	0	0	0	0	1	1	0.955654	0.775116	0.492892	0.331074	0.763836	0.0508003	0.0524755	0.0244014	-0.00846914	0.469	0.827	0.948	0.254364	0.351074	0.368658	-0.149413	-0.302272	-0.385596	1	1	1	-0.00277174	0.0246154	0.0152424	1	1	1	-0.0244014	0.00846914	-0.0524755
P13796	0	0	1	1	0	0	0.0793865	0.485645	0.847063	0.474039	0.351171	0.278678	-0.364722	-0.0730493	-0.346961	0.124	0.723	0.139	0.183236	0.524954	0.204546	-0.91268	-0.671053	-0.898469	1	1	1	-0.093245	-0.279086	-0.266681	1	0.125	0.125	0.0730493	0.346961	0.364722
P13797	0	0	0	0	0	0	0.155668	0.984036	0.42291	0.573651	0.697232	0.967288	0.00590887	0.0598446	0.0994301	0.953	0.188	0.407	0.299482	0.171854	0.428107	-0.287664	-0.0521648	-0.229247	1	1	1	0.0537224	0.119962	-0.0343019	0.625	1	0.625	-0.0598446	-0.0994301	-0.00590887
P13798	0	0	0	1	0	0	0.263984	0.965208	0.0621674	0.476024	0.156909	0.587487	-0.0285517	-0.0945659	0.0889944	0.704	0.102	0.164	0.188589	0.0343932	0.243339	-0.245693	-0.223525	-0.0653502	0.999996	0.999992	0.999994	-0.0974636	0.123355	0.00734272	0.625	0.625	1	0.0945659	-0.0889944	0.0285517
P13804	0	0	0	0	0	0	0.726553	0.111895	0.993746	0.506685	0.979195	0.926887	0.0761152	0.0241644	0.0672119	0.285	0.743	0.132	0.262614	0.238311	0.171185	-0.110383	-0.189982	-0.0367616	1	1	1	0.0111549	0.0715777	0.112345	1	0.625	0.625	-0.0241644	-0.0672119	-0.0761152
P13807	1	0	0	0	0	0	0.390988	0.0275873	0.640665	0.244904	0.906499	0.541306	-0.144699	0.319083	-0.135446	0.679	0.171	0.467	0.862348	0.885715	0.383121	-1.15175	-0.247548	-0.654013	1	1	1	0.211978	-0.0227193	-0.155778	0.125	1	1	-0.319083	0.135446	0.144699
P13861	0	0	0	0	0	0	0.797333	0.524531	0.788446	0.757759	0.41599	0.998782	0.149145	0.0720535	-0.00772929	0.408	0.138	0.921	0.643988	0.186202	0.220492	-0.345698	-0.0420946	-0.23595	1	1	1	0.0688916	0.00515541	0.140883	0.125	1	0.625	-0.0720535	0.00772929	-0.149145
P13984	0	0	1	0	1	0	0.290198	0.499015	0.666207	0.904085	0.982169	0.371304	-0.0215158	-0.1768	-0.383662	0.952	0.441	0.0834	1.02195	0.457707	0.093746	-1.06498	-0.811308	-0.861071	1	1	1	-0.237443	-0.409599	0.118297	0.625	0.125	0.625	0.1768	0.383662	0.0215158
P14174	0	0	0	0	0	1	0.0672362	0.749754	0.898247	0.109362	0.391005	0.847032	-0.12395	0.264809	-0.421299	0.743	0.0131	0.0615	0.972769	0.423907	0.0380005	-1.22067	0.10571	-0.880597	0.383473	2.8129e-05	0.141389	0.296216	-0.450502	-0.276379	0.125	0.125	1	-0.264809	0.421299	0.12395
P14209	0	0	0	0	0	1	0.402531	0.437835	0.697788	0.07542	0.307084	0.463472	-0.0372148	0.014378	-0.0448218	0.903	0.902	0.527	0.854913	0.355999	0.15531	-0.929343	-0.327243	-0.244954	1	1	1	-0.042182	-0.085304	0.0444482	1	0.625	1	-0.014378	0.0448218	0.0372148
P14324	0	1	0	0	0	1	0.995397	0.627359	0.0145376	0.583149	0.301546	0.738368	-0.121959	0.0548969	-0.084204	0.229	0.43	0.399	0.135329	0.246691	0.188698	-0.379248	-0.136897	-0.357106	1	1	1	0.0023269	-0.065628	-0.133971	0.625	0.625	0.625	-0.0548969	0.084204	0.121959
P14406	1	0	0	0	0	0	0.792974	0.0261245	0.387638	0.56877	0.204421	0.783628	0.233026	-0.132179	0.0073747	0.0392	0.43	0.976	0.444402	0.329761	0.714081	0.0216505	-0.594118	-0.699332	0.085904	0.508086	0.649826	-0.225971	0.0507738	0.244414	0.625	1	0.125	0.132179	-0.0073747	-0.233026
P14550	0	0	0	0	0	0	0.516336	0.0588702	0.722743	0.163999	0.369661	0.737627	-0.036843	-0.0600077	0.252645	0.71	0.764	0.0829	0.250303	0.521763	0.566145	-0.323989	-0.641778	-0.0608549	1	1	1	-0.081446	0.169415	-0.0531331	1	0.125	1	0.0600077	-0.252645	0.036843
P14618	0	0	0	0	0	1	0.681565	0.910004	0.419828	0.34065	0.709069	0.770328	-0.0986084	0.00432955	0.00576306	0.282	0.954	0.941	0.141416	0.223384	0.235463	-0.338632	-0.214724	-0.223936	1	1	1	-0.0529273	-0.0102908	-0.0985455	0.625	0.625	0.625	-0.00432955	-0.00576306	0.0986084
P14625	1	0	0	0	0	0	0.83288	0.233918	0.452156	0.701032	0.636724	0.429277	-0.0718265	-0.0307786	0.0611654	0.324	0.305	0.347	0.122559	0.0486789	0.236016	-0.266212	-0.110236	-0.113685	1	1	1	-0.014535	0.061364	-0.0688826	0.625	1	0.625	0.0307786	-0.0611654	0.0718265
P14635	1	1	1	0	0	1	0.136211	0.0246227	0.159981	0.0108078	0.874136	0.364636	-0.127103	0.225413	0.00293854	0.4	0.0944	0.944	0.286219	0.522205	0.125828	-0.540426	-0.071378	-0.119951	1	0.999999	1	0.20789	0.00844847	-0.10454	0.125	1	0.625	-0.225413	-0.00293854	0.127103
P14679	0	0	0	1	0	0	0.391813	0.096502	0.0868897	0.814719	0.200524	0.362909	0.454291	0.0325915	-0.0239368	0.173	0.885	0.934	1.26574	0.689663	0.821062	-0.357156	-0.62448	-0.868936	1	1	1	0.0252229	0.030943	0.389713	1	1	0.625	-0.0325915	0.0239368	-0.454291
P14854	1	0	0	0	1	1	0.910745	0.157176	0.301672	0.122776	0.190397	0.234515	0.186958	0.153424	-0.410841	0.445	0.182	0.153	0.864514	0.435961	0.275803	-0.490597	-0.129112	-1.09749	1	1	1	0.126693	-0.328451	0.205812	0.625	0.125	1	-0.153424	0.410841	-0.186958
P14866	0	0	0	1	1	0	0.387135	0.444589	0.830404	0.961055	0.0187745	0.129111	-0.101674	-0.0955405	0.055446	0.356	0.0397	0.144	0.195947	-0.00850943	0.145233	-0.399295	-0.182572	-0.0343411	0.602918	0.0790975	0.453898	-0.0945928	0.0595554	-0.0690008	0.125	0.625	0.625	0.0955405	-0.055446	0.101674
P14868	0	1	1	0	0	0	0.364116	0.546681	0.0167376	0.28982	0.915276	0.942365	-0.0456859	-0.0830375	0.137452	0.462	0.348	0.0777	0.127098	0.155312	0.303156	-0.21847	-0.321387	-0.0282526	1	1	1	-0.0691399	0.103193	-0.0813462	0.625	0.125	0.625	0.0830375	-0.137452	0.0456859
P14927	1	0	0	0	1	0	0.232734	0.0232167	0.568783	0.983289	0.277582	0.690394	0.185437	-0.156838	0.240862	0.488	0.0292	0.118	0.933497	-0.0301261	0.593852	-0.562623	-0.28355	-0.112128	0.549173	0.0153605	0.377431	-0.155304	0.203955	0.239703	0.125	0.125	0.625	0.156838	-0.240862	-0.185437
P15121	1	1	0	0	0	1	0.362131	0.300785	0.35709	0.0295038	0.917096	0.877328	-0.186869	0.0198997	-0.240888	0.465	0.694	0.0421	0.524922	0.165965	-0.0161724	-0.898661	-0.126166	-0.465603	0.526198	0.678575	0.123838	-0.00607171	-0.239023	-0.276287	1	0.125	0.625	-0.0198997	0.240888	0.186869
P15170	0	0	0	0	0	0	0.878194	0.689881	0.568832	0.288775	0.932749	0.284736	-0.124692	-0.0817376	0.0794876	0.0768	0.158	0.226	0.0249292	0.0570946	0.245779	-0.274312	-0.22057	-0.0868038	0.916813	0.949738	0.962756	-0.0738743	0.0609822	-0.0893415	0.625	0.625	0.125	0.0817376	-0.0794876	0.124692
P15374	0	0	0	0	0	0	0.24891	0.481436	0.677511	0.960003	0.247495	0.749954	0.279003	-0.253067	0.13497	0.322	0.253	0.339	1.02987	0.317845	0.513253	-0.471866	-0.82398	-0.243314	1	1	1	-0.221603	0.133454	0.324519	0.625	0.625	0.625	0.253067	-0.13497	-0.279003
P15531	0	0	0	1	0	0	0.107578	0.224002	0.837684	0.475357	0.0275045	0.5309	0.0627771	0.00306911	0.289924	0.848	0.984	0.069	1.01868	0.454616	0.62183	-0.893128	-0.448478	-0.0419834	0.890485	0.924037	0.796068	-0.106436	0.30475	0.182522	0.625	0.125	0.625	-0.00306911	-0.289924	-0.0627771
P15559	0	0	0	0	0	0	0.919069	0.177078	0.934692	0.49327	0.781224	0.217035	-0.811704	-0.118575	-0.180795	0.01	0.254	0.00916	-0.369426	0.149339	-0.0853202	-1.25398	-0.386488	-0.27627	1.3823e-06	0.295018	8.26974e-07	-0.054364	-0.179702	-0.67723	0.625	0.125	0.125	0.118575	0.180795	0.811704
P15880	0	0	0	0	0	1	0.402202	0.414194	0.778036	0.0811291	0.344622	0.563217	-0.135508	0.200146	-0.0968983	0.141	0.0977	0.125	0.0818467	0.467921	0.0492262	-0.352864	-0.0676278	-0.243023	1	1	1	0.119386	-0.106409	-0.136286	0.125	0.625	0.625	-0.200146	0.0968983	0.135508
P15927	0	1	0	0	0	0	0.910395	0.330796	0.152975	0.608366	0.616485	0.279207	0.152468	-0.0787074	0.158685	0.401	0.722	0.391	0.649504	0.563116	0.664022	-0.344568	-0.72053	-0.346653	1	1	1	-0.0173399	0.235961	0.0469627	0.625	0.625	1	0.0787074	-0.158685	-0.152468
P16104	0	0	0	0	0	0	0.805811	0.297697	0.215706	0.514894	0.20145	0.28997	0.444412	0.496209	0.0860949	0.405	0.198	0.574	1.9069	1.45424	0.522237	-1.01808	-0.461826	-0.350047	1	1	1	0.661732	0.0506331	0.460333	0.625	1	1	-0.496209	-0.0860949	-0.444412
P16152	0	1	0	0	0	0	0.890061	0.890935	0.632811	0.383881	0.722161	0.267744	-0.151354	-0.0658025	0.114598	0.0436	0.461	0.12	-0.0081935	0.182521	0.284082	-0.294515	-0.314126	-0.054885	0.112402	0.593363	0.424636	-0.0941465	0.103699	-0.188883	0.625	0.125	0.125	0.0658025	-0.114598	0.151354
P16220	1	0	0	0	0	0	0.9705	0.6674	0.378833	0.706938	0.694638	0.325757	-0.198889	-0.0456898	0.276604	0.6	0.258	0.122	0.882989	0.0587762	0.688747	-1.28077	-0.150156	-0.135538	1	1	1	-0.022612	0.321204	-0.163075	0.625	0.625	1	0.0456898	-0.276604	0.198889
P16333	0	0	1	1	0	0	0.164366	0.83512	0.976454	0.486528	0.112207	0.750559	0.0650467	-0.0432425	0.0755145	0.262	0.857	0.703	0.215095	0.656235	0.648242	-0.0850016	-0.74272	-0.497213	1	1	1	-0.0565764	-0.0649205	0.0970229	0.625	0.625	0.625	0.0432425	-0.0755145	-0.0650467
P16401	0	0	0	0	0	0	0.847367	0.620336	0.408036	0.472972	0.38382	0.488195	0.157423	-0.0560618	-0.0575249	0.128	0.649	0.555	0.397638	0.297497	0.219086	-0.0827934	-0.409621	-0.334136	1	1	1	-0.0382148	-0.0633701	0.191657	0.625	1	0.625	0.0560618	0.0575249	-0.157423
P16403	0	0	0	0	0	1	0.450437	0.490341	0.483318	0.683125	0.52753	0.489392	0.341936	0.146273	-0.0514233	0.334	0.124	0.89	1.28956	0.365459	1.03426	-0.605692	-0.0729132	-1.13711	1	1	1	0.141311	-0.0623188	0.235114	0.125	1	0.625	-0.146273	0.0514233	-0.341936
P16435	0	1	0	0	0	0	0.925115	0.298487	0.0215113	0.116827	0.950262	0.771315	-0.255992	-0.127098	-0.224013	0.252	0.236	0.137	0.31934	0.146935	0.129749	-0.831323	-0.401132	-0.577776	1	1	1	-0.105391	-0.171363	-0.365944	0.625	0.125	0.625	0.127098	0.224013	0.255992
P16615	0	0	0	0	0	0	0.578253	0.500813	0.0824822	0.217283	0.854424	0.372192	-0.109072	-0.0532245	0.113083	0.387	0.214	0.209	0.234871	0.0544928	0.338614	-0.453015	-0.160942	-0.112449	1	1	1	-0.038216	0.131912	-0.204404	0.625	0.625	0.625	0.0532245	-0.113083	0.109072
P16930	0	0	0	0	0	0	0.551694	0.807384	0.350321	0.275581	0.0947499	0.744044	0.108685	-0.010716	-0.289438	0.717	0.918	0.0302	0.977781	0.295401	-0.052465	-0.760411	-0.316833	-0.526412	0.476728	0.64138	0.0238404	-0.000751526	-0.356137	0.104347	1	0.125	0.625	0.010716	0.289438	-0.108685
P16949	0	1	0	0	0	1	0.853862	0.973088	0.300789	0.135966	0.68394	0.28558	0.170993	-0.0537149	0.0981104	0.313	0.324	0.262	0.620912	0.0913283	0.32475	-0.278926	-0.198758	-0.128529	1	1	1	-0.0425273	0.0987202	0.222563	0.625	0.625	0.625	0.0537149	-0.0981104	-0.170993
P16989	0	0	0	0	0	0	0.156773	0.364424	0.975353	0.154398	0.808862	0.448786	0.118571	-0.173705	0.30984	0.746	0.41	0.206	1.17955	0.404826	0.922127	-0.942412	-0.752237	-0.302447	1	1	1	-0.151904	0.431342	0.304941	0.625	0.625	0.625	0.173705	-0.30984	-0.118571
P17050	0	0	0	0	0	0	0.633997	0.366839	0.511065	0.512435	0.401105	0.243608	0.159085	-0.0520767	0.305496	0.459	0.761	0.461	0.75661	0.446245	1.45879	-0.438439	-0.550398	-0.847796	1	1	1	-0.107615	-0.00647767	0.241673	0.625	1	0.625	0.0520767	-0.305496	-0.159085
P17096	0	0	0	0	0	0	0.383425	0.628244	0.808045	0.391375	0.786796	0.234331	0.0973034	-0.396706	0.0475557	0.597	0.0861	0.59	0.621919	0.10408	0.298955	-0.427313	-0.897493	-0.203843	0.999991	0.999983	0.999994	-0.357365	0.0594962	0.213076	0.125	0.625	0.625	0.396706	-0.0475557	-0.0973034
P17174	0	0	0	0	0	0	0.693956	0.920717	0.495984	0.77352	0.508612	0.413222	0.0214474	-0.0546253	-0.0384833	0.778	0.257	0.519	0.243069	0.0698843	0.129674	-0.200174	-0.179135	-0.20664	1	1	1	-0.0559753	-0.0679374	0.0311367	0.625	0.625	1	0.0546253	0.0384833	-0.0214474
P17612	1	1	0	1	0	0	0.294063	0.0580628	0.0808051	0.591552	0.0464966	0.813814	0.154616	-0.127636	0.0561779	0.165	0.592	0.812	0.424098	0.552244	0.744631	-0.114866	-0.807516	-0.632276	1	1	1	-0.0468533	0.201191	0.139394	1	0.625	0.625	0.127636	-0.0561779	-0.154616
P17643	1	1	0	0	0	0	0.796344	0.284482	0.209263	0.603682	0.882077	0.860557	0.034372	0.0488959	-0.0426951	0.665	0.654	0.765	0.262602	0.362372	0.371871	-0.193858	-0.264581	-0.457261	1	1	1	0.0113279	-0.0883135	0.0605006	1	1	1	-0.0488959	0.0426951	-0.034372
P17655	0	0	0	0	0	0	0.913568	0.779784	0.605776	0.571954	0.357445	0.465732	0.0379871	0.0784526	-0.0891273	0.805	0.614	0.392	0.486606	0.52381	0.195391	-0.410631	-0.366905	-0.373646	1	1	1	0.020398	-0.0939129	0.0657994	0.625	0.625	0.625	-0.0784526	0.0891273	-0.0379871
P17812	1	0	0	0	1	1	0.83473	0.622678	0.538418	0.21222	0.933791	0.179725	-0.195814	-0.0636536	0.0695297	0.0181	0.316	0.456	-0.0634394	0.105152	0.328944	-0.328189	-0.232459	-0.189884	0.000822046	0.6336	0.474615	-0.106835	0.094416	-0.234506	0.625	0.625	0.125	0.0636536	-0.0695297	0.195814
P17858	0	1	0	1	0	0	0.260128	0.290482	0.707198	0.19742	0.0095326	0.205896	-0.140043	0.0295391	-0.105194	0.352	0.895	0.00587	0.265604	0.684931	-0.0576976	-0.54569	-0.625853	-0.15269	0.449728	0.602347	1.16489e-09	-0.128028	-0.10826	-0.101615	0.625	0.125	0.625	-0.0295391	0.105194	0.140043
P17987	0	1	0	0	0	0	0.406548	0.886239	0.248525	0.24266	0.652432	0.835253	-0.0523321	-0.00853264	0.0174048	0.669	0.93	0.883	0.300812	0.275705	0.362266	-0.405476	-0.29277	-0.327457	1	1	1	-0.0363648	-0.0545137	-0.123606	1	0.625	0.625	0.00853264	-0.0174048	0.0523321
P18031	0	0	1	0	0	0	0.0336584	0.872779	0.459009	0.647703	0.669822	0.463225	0.0494323	-0.0364237	0.0545187	0.538	0.562	0.633	0.276262	0.141767	0.381734	-0.177397	-0.214614	-0.272696	1	1	1	-0.0575116	0.105954	-0.0156532	0.625	0.625	0.625	0.0364237	-0.0545187	-0.0494323
P18077	0	0	0	1	0	0	0.998217	0.591099	0.295129	0.674872	0.0600256	0.756823	-0.127103	0.0951446	-0.235779	0.607	0.502	0.258	0.578802	0.49267	0.303117	-0.833008	-0.302381	-0.774675	1	1	1	0.140859	-0.258088	-0.213646	0.625	0.625	0.625	-0.0951446	0.235779	0.127103
P18084	0	0	1	0	0	0	0.118777	0.690188	0.757979	0.96571	0.632828	0.771913	0.0198888	-0.0464811	0.0980061	0.92	0.244	0.0251	0.59818	0.0557487	0.172743	-0.558402	-0.148711	0.0232696	0.458801	0.611267	0.00740759	-0.0605036	0.100432	0.0586788	0.625	0.125	0.625	0.0464811	-0.0980061	-0.0198888
P18085	0	0	1	0	0	0	0.454442	0.258448	0.857215	0.688723	0.724348	0.651703	-0.0883745	0.0395926	0.0445485	0.73	0.393	0.668	0.652998	0.166059	0.343991	-0.829747	-0.0868738	-0.254894	1	1	1	0.0228026	0.064607	-0.216527	0.625	0.625	0.625	-0.0395926	-0.0445485	0.0883745
P18124	0	1	0	1	0	0	0.843823	0.296597	0.479342	0.182627	0.120067	0.347614	-0.0951953	-0.0371849	-0.0922331	0.317	0.697	0.326	0.157442	0.238463	0.158524	-0.347832	-0.312833	-0.34299	1	1	1	-0.0477494	-0.0840055	-0.140243	1	0.625	0.625	0.0371849	0.0922331	0.0951953
P18206	1	0	0	1	0	0	0.571478	0.171315	0.900002	0.404355	0.0122828	0.868836	-0.0136115	-0.025857	0.0442107	0.933	0.677	0.747	0.463281	0.153358	0.44216	-0.490504	-0.205072	-0.353738	1	1	1	-0.0355418	0.0329381	0.0606105	1	1	1	0.025857	-0.0442107	0.0136115
P18583	0	0	0	1	0	1	0.34354	0.936855	0.92474	0.522801	0.270915	0.415149	0.0888554	-0.188441	0.0258729	0.758	0.133	0.907	0.926671	0.104577	0.673923	-0.74896	-0.481459	-0.622177	1	1	1	-0.202296	0.169965	0.196809	0.625	0.625	0.625	0.188441	-0.0258729	-0.0888554
P18615	1	0	0	0	0	0	0.792512	0.0198992	0.63675	0.882113	0.728889	0.265425	0.162579	-0.0654833	-0.128374	0.325	0.724	0.0814	0.603556	0.472622	0.029672	-0.278399	-0.603589	-0.28642	1	1	1	-0.0331523	-0.150767	0.224323	1	0.625	0.625	0.0654833	0.128374	-0.162579
P18669	0	0	0	0	1	0	0.977139	0.277589	0.452345	0.831436	0.711087	0.483062	-0.0428745	-0.163929	0.0521398	0.787	0.188	0.632	0.418222	0.143565	0.364678	-0.503971	-0.471423	-0.260399	1	1	1	-0.227766	0.00773842	0.0406247	0.625	1	1	0.163929	-0.0521398	0.0428745
P18754	1	0	0	0	0	1	0.99235	0.592717	0.913751	0.151357	0.566061	0.816596	0.0992849	-0.0284161	0.145906	0.375	0.753	0.133	0.403029	0.233767	0.373048	-0.204459	-0.290599	-0.0812365	1	1	1	0.00747028	0.156546	0.0982673	0.625	0.625	0.625	0.0284161	-0.145906	-0.0992849
P18858	1	0	0	0	0	0	0.396763	0.0183541	0.845181	0.553612	0.239996	0.858722	-0.0393379	-0.0828144	-0.040245	0.84	0.535	0.817	0.529044	0.294059	0.468287	-0.607719	-0.459688	-0.548777	1	1	1	-0.0140494	-0.0278983	-0.0554211	1	1	0.625	0.0828144	0.040245	0.0393379
P18859	0	0	0	0	0	0	0.878515	0.138746	0.828698	0.804939	0.777968	0.321551	0.271049	-0.0776484	0.211471	0.324	0.369	0.122	1.00295	0.156378	0.526478	-0.460851	-0.311674	-0.103537	1	1	1	-0.0461645	0.277702	0.431384	1	0.625	0.625	0.0776484	-0.211471	-0.271049
P18887	0	0	0	0	0	0	0.683993	0.66146	0.282366	0.453853	0.421069	0.817195	-0.0145086	0.026856	-0.238934	0.906	0.479	0.12	0.34561	0.132898	0.114126	-0.374628	-0.0791864	-0.591995	1	1	1	0.05865	-0.307269	0.0341515	0.625	0.625	1	-0.026856	0.238934	0.0145086
P19105	1	1	0	0	0	0	0.825162	0.608203	0.0331002	0.268453	0.804653	0.272264	0.161002	-0.0776849	0.0794108	0.386	0.483	0.381	0.667729	0.231982	0.326058	-0.345725	-0.387351	-0.167237	1	1	1	-0.0946244	0.105443	0.246492	0.625	0.625	0.625	0.0776849	-0.0794108	-0.161002
P19174	0	0	0	0	0	0	0.596616	0.769891	0.871004	0.985401	0.440022	0.741343	-0.043847	0.00672279	-0.0275349	0.292	0.922	0.46	0.0655479	0.208932	0.0760344	-0.153242	-0.195487	-0.131104	1	1	1	-0.0221761	-0.025892	-0.0578037	0.625	0.625	0.625	-0.00672279	0.0275349	0.043847
P19367	1	0	0	1	0	0	0.821101	0.195909	0.721195	0.637211	0.0437126	0.229694	-0.117574	-0.0359195	0.0174761	0.00809	0.689	0.835	-0.0581489	0.223099	0.262387	-0.176999	-0.294938	-0.227435	1.68998e-07	0.469118	0.627324	-0.0415481	0.0586598	-0.111687	1	0.625	0.125	0.0359195	-0.0174761	0.117574
P19404	0	0	0	1	0	0	0.766981	0.313942	0.276114	0.566657	0.460094	0.203055	0.255891	-0.145961	0.0132803	0.123	0.385	0.928	0.638595	0.311317	0.445635	-0.126813	-0.60324	-0.419074	1	1	1	-0.145337	-0.0485797	0.249121	1	1	0.125	0.145961	-0.0132803	-0.255891
P19447	1	0	0	1	0	0	0.394507	0.293536	0.955771	0.619877	0.177833	0.182163	-0.0824025	0.149828	0.00998095	0.727	0.107	0.873	0.601297	0.359047	0.19309	-0.766102	-0.0593909	-0.173128	1	1	1	0.163648	0.00408539	-0.232624	0.125	1	0.625	-0.149828	-0.00998095	0.0824025
P19525	0	0	0	0	0	0	0.304861	0.252095	0.302033	0.42222	0.219028	0.468043	-0.0428643	-0.0927891	-0.00918801	0.775	0.545	0.93	0.392556	0.340597	0.297341	-0.478285	-0.526175	-0.315717	1	1	1	-0.0809046	-0.0418223	-0.1337	1	1	0.625	0.0927891	0.00918801	0.0428643
P19623	0	1	0	0	1	1	0.759845	0.24389	0.683541	0.0568999	0.616648	0.0233688	-0.0252809	0.0439046	-0.0843067	0.912	0.297	0.475	0.643434	0.154891	0.245481	-0.693996	-0.0670818	-0.414095	1	1	1	0.0587604	-0.0803497	-0.0457341	0.625	0.625	1	-0.0439046	0.0843067	0.0252809
P19784	0	1	0	0	0	0	0.625251	0.428953	0.142563	0.860489	0.509178	0.689638	-0.181593	0.210389	-0.119262	0.648	0.571	0.751	0.96161	1.26749	0.971131	-1.3248	-0.846709	-1.20965	1	1	1	0.189424	0.159641	-0.395756	0.625	0.625	0.625	-0.210389	0.119262	0.181593
P19823	0	1	0	0	0	0	0.526817	0.618035	0.145656	0.748505	0.545589	0.659368	0.158108	-0.261678	-0.144317	0.597	0.397	0.0702	1.01193	0.583661	0.0221631	-0.695716	-1.10702	-0.310798	0.91429	0.881597	0.78449	-0.0295647	-0.161924	0.23209	0.625	0.125	1	0.261678	0.144317	-0.158108
P20020	0	1	0	1	1	1	0.665295	0.149558	0.495568	0.112224	0.0192408	0.0160309	-0.0725248	-0.079068	0.0644727	0.81	0.317	0.567	0.806412	0.130996	0.384199	-0.951461	-0.289132	-0.255254	1	1	1	-0.0969257	0.0218158	-0.0117524	0.625	0.625	1	0.079068	-0.0644727	0.0725248
P20042	0	1	0	0	0	0	0.586923	0.815567	0.0220445	0.708665	0.237851	0.801547	0.0371637	0.00698314	0.230444	0.902	0.948	0.0491	0.925381	0.322823	0.459249	-0.851054	-0.308857	0.00163881	0.586433	0.714291	0.232902	0.0237185	0.274027	0.0705354	1	0.125	1	-0.00698314	-0.230444	-0.0371637
P20073	0	0	0	0	0	1	0.361897	0.720769	0.236765	0.51897	0.306691	0.173643	-0.270607	-0.0849801	-0.0419819	0.132	0.208	0.704	0.148353	0.0840185	0.277738	-0.689566	-0.253979	-0.361702	1	1	1	-0.0806662	0.0575988	-0.388848	0.625	0.625	0.625	0.0849801	0.0419819	0.270607
P20290	0	0	0	0	0	0	0.259007	0.627208	0.537369	0.599924	0.165438	0.691468	0.249357	0.0554584	0.0461258	0.0115	0.536	0.386	0.392332	0.308701	0.191213	0.106382	-0.197784	-0.098961	1.31884e-05	0.482856	0.64659	0.0645047	0.0312303	0.254487	1	1	0.125	-0.0554584	-0.0461258	-0.249357
P20338	0	0	1	1	0	0	0.159258	0.57008	0.371232	0.857421	0.00924443	0.512636	-0.0320234	-0.156498	0.031072	0.798	0.226	0.736	0.332116	0.171235	0.298119	-0.396163	-0.484232	-0.235975	1	1	1	-0.103662	0.0161004	-0.00217626	0.625	1	1	0.156498	-0.031072	0.0320234
P20340	0	1	0	1	0	1	0.972362	0.800497	0.0120895	0.0471051	0.36257	0.246111	-0.330473	-0.349244	-0.128003	0.0389	0.166	0.672	-0.0317907	0.259879	0.744057	-0.629155	-0.958367	-1.00006	0.0736292	0.448504	0.607636	-0.497071	0.0891892	-0.372298	0.625	1	0.125	0.349244	0.128003	0.330473
P20618	0	1	1	0	0	0	0.0108785	0.775347	0.593226	0.604915	0.252894	0.941643	-0.130083	-0.190229	0.218125	0.266	0.21	0.0876	0.173791	0.190217	0.495594	-0.433956	-0.570676	-0.0593436	1	1	1	-0.161221	0.157863	-0.124215	0.625	0.125	1	0.190229	-0.218125	0.130083
P20645	0	0	0	0	0	0	0.155519	0.264793	0.566843	0.994403	0.915964	0.653115	0.147239	-0.0318539	0.332489	0.627	0.847	0.0717	1.01604	0.451892	0.719427	-0.721565	-0.5156	-0.0544479	0.949668	0.965153	0.905968	-0.0823097	0.350967	0.120008	0.625	0.125	0.625	0.0318539	-0.332489	-0.147239
P20674	0	0	1	0	0	0	0.0411492	0.347593	0.901049	0.877125	0.942437	0.59081	0.281631	-0.130464	0.131084	0.0967	0.132	0.471	0.656558	0.0718014	0.637958	-0.0932967	-0.332729	-0.375789	1	1	1	-0.163547	0.212766	0.331436	0.625	0.625	0.625	0.130464	-0.131084	-0.281631
P20700	0	0	0	0	0	0	0.609385	0.544305	0.762933	0.425868	0.940565	0.694646	0.0885387	-0.0931755	0.230778	0.686	0.257	0.0224	0.721769	0.119171	0.399623	-0.544691	-0.305522	0.0619335	0.465915	0.621273	0.00373356	-0.109091	0.248153	0.149489	0.625	0.125	0.625	0.0931755	-0.230778	-0.0885387
P20962	1	0	0	0	0	0	0.571977	0.0390783	0.89579	0.225333	0.511439	0.36567	0.773388	-0.0626265	0.321857	0.347	0.844	0.0228	2.98515	0.866896	0.558712	-1.43838	-0.992149	0.0850014	0.453024	0.612167	0.00421669	0.147448	0.374054	0.617713	1	0.125	0.625	0.0626265	-0.321857	-0.773388
P21266	0	0	1	0	0	0	0.0306943	0.640446	0.713802	0.933004	0.80542	0.0672469	-0.102495	0.0858126	0.134384	0.284	0.393	0.165	0.148402	0.360336	0.368413	-0.353391	-0.188711	-0.0996459	1	1	1	0.142312	0.139317	-0.154179	0.625	0.625	0.625	-0.0858126	-0.134384	0.102495
P21281	0	1	0	0	0	0	0.62356	0.606859	0.265894	0.223145	0.749039	0.970491	0.0468457	-0.0199795	-0.0311489	0.541	0.462	0.607	0.263845	0.0555787	0.141795	-0.170154	-0.0955377	-0.204093	1	1	1	-0.0270545	-0.0114972	0.0230649	0.625	1	1	0.0199795	0.0311489	-0.0468457
P21283	1	0	1	0	0	1	0.688465	0.0545795	0.913738	0.0700054	0.621314	0.50118	0.0203692	-0.0321918	0.049389	0.803	0.61	0.227	0.25827	0.148352	0.153116	-0.217532	-0.212736	-0.0543378	1	1	1	-0.0223421	0.0295319	-0.00291808	0.625	0.625	1	0.0321918	-0.049389	-0.0203692
P21333	0	0	1	0	0	0	0.0959345	0.670451	0.798803	0.10286	0.108187	0.600496	-0.0793692	0.0647569	0.0743376	0.577	0.281	0.335	0.325976	0.222061	0.280971	-0.484715	-0.0925469	-0.132296	1	1	1	0.0391102	0.0583182	-0.0704727	0.625	0.625	0.625	-0.0647569	-0.0743376	0.0793692
P21359	0	0	0	0	0	0	0.744164	0.881531	0.583777	0.535666	0.296328	0.479044	-0.073332	0.263985	-0.0874237	0.752	0.0409	0.371	0.599297	0.507306	0.17744	-0.745961	0.0206643	-0.352287	0.523484	0.106644	0.667697	0.229999	-0.115206	0.0307596	0.125	0.625	1	-0.263985	0.0874237	0.073332
P21399	0	0	0	0	0	0	0.500316	0.340352	0.187873	0.687391	0.0628265	0.708402	-0.0787338	0.0526557	0.016624	0.57	0.799	0.868	0.315395	0.653699	0.308441	-0.472862	-0.548387	-0.275193	1	1	1	0.109766	0.072675	-0.162649	0.625	0.625	0.625	-0.0526557	-0.016624	0.0787338
P21796	0	0	0	0	0	0	0.281144	0.666172	0.410532	0.718848	0.880889	0.484031	-0.0719203	0.0389453	0.103086	0.544	0.684	0.135	0.2639	0.31483	0.264588	-0.407741	-0.23694	-0.0584163	1	1	1	0.0214434	0.0766615	-0.0615268	1	0.125	0.625	-0.0389453	-0.103086	0.0719203
P21912	0	0	0	0	0	0	0.710105	0.128979	0.937683	0.995963	0.945888	0.758284	0.155123	-0.0558616	-0.0728325	0.102	0.48	0.449	0.367109	0.165192	0.194333	-0.0568635	-0.276915	-0.339998	1	1	1	-0.0246861	-0.0637846	0.151806	0.625	1	0.125	0.0558616	0.0728325	-0.155123
P21964	0	1	0	0	0	1	0.495899	0.95498	0.637656	0.0193795	0.429855	0.0871309	-0.165221	0.0178113	0.140972	0.22	0.917	0.62	0.1753	0.51664	0.955352	-0.505741	-0.481017	-0.673408	1	1	1	0.12386	0.0188672	-0.103286	0.625	0.625	0.625	-0.0178113	-0.140972	0.165221
P22033	0	0	1	0	1	0	0.488685	0.26083	0.281469	0.581214	0.188123	0.0279112	0.17561	0.115191	-0.0455018	0.0889	0.268	0.338	0.400561	0.385331	0.0817165	-0.0493412	-0.154949	-0.17272	1	1	1	0.182343	-0.0694049	0.130935	0.625	0.625	0.125	-0.115191	0.0455018	-0.17561
P22059	0	0	0	0	0	0	0.343362	0.453848	0.609692	0.728873	0.978206	0.634211	-0.161254	0.073159	0.12052	0.224	0.228	0.0501	0.174624	0.227095	0.241186	-0.497133	-0.0807775	-0.000145955	0.560018	0.677835	0.224689	0.0858089	0.143244	-0.10572	0.625	0.125	0.625	-0.073159	-0.12052	0.161254
P22061	0	0	0	0	0	1	0.314689	0.533829	0.728219	0.0387428	0.0501632	0.372716	0.0907438	0.00112741	-0.0744676	0.116	0.991	0.48	0.222246	0.2939	0.220154	-0.0407586	-0.291645	-0.369089	1	1	1	0.0346166	-0.12139	0.0627883	0.625	0.625	0.125	-0.00112741	0.0744676	-0.0907438
P22087	0	0	1	1	0	0	0.0150925	0.504699	0.38731	0.367435	0.157013	0.615072	-0.156052	0.17796	-0.0253414	0.479	0.146	0.864	0.459651	0.468592	0.408347	-0.771755	-0.112672	-0.45903	1	1	1	0.205151	0.0180255	-0.11023	0.625	1	1	-0.17796	0.0253414	0.156052
P22102	0	0	1	0	0	0	0.399407	0.546694	0.288662	0.949403	0.811265	0.85434	-0.157153	0.0920453	-0.233834	0.408	0.474	0.0791	0.363838	0.450954	0.0503047	-0.678144	-0.266863	-0.517974	1	1	1	0.0222587	-0.229044	-0.213758	1	0.125	0.625	-0.0920453	0.233834	0.157153
P22234	1	0	0	0	0	0	0.526451	0.0825642	0.213416	0.57034	0.407188	0.366219	-0.239157	-0.00788406	0.0232451	0.0285	0.932	0.738	-0.0476806	0.261447	0.224785	-0.430633	-0.277215	-0.178295	0.0180158	0.494097	0.65476	0.000290697	0.00603707	-0.234979	1	1	0.125	0.00788406	-0.0232451	0.239157
P22307	0	0	0	0	0	0	0.521107	0.102447	0.447601	0.413851	0.588031	0.990391	0.0149835	0.140095	-0.0459753	0.938	0.369	0.704	0.576518	0.562647	0.303714	-0.546551	-0.282456	-0.395665	1	1	1	0.0917488	-0.0843723	-0.0536386	1	0.625	0.625	-0.140095	0.0459753	-0.0149835
P22314	0	0	0	1	1	0	0.259587	0.366198	0.990067	0.720205	0.593257	0.0172071	-0.0012877	-0.0227493	0.0327877	0.989	0.721	0.479	0.273302	0.161647	0.162124	-0.275877	-0.207146	-0.0965489	1	1	1	-0.0621566	0.0152458	-0.0365791	0.625	1	1	0.0227493	-0.0327877	0.0012877
P22413	1	1	0	1	1	0	0.413096	0.448144	0.256683	0.540214	0.0707685	0.182978	0.120113	-0.126301	0.149483	0.492	0.642	0.162	0.610461	0.65413	0.406894	-0.370234	-0.906733	-0.107929	1	1	1	-0.180375	0.123285	0.116049	0.625	0.625	0.625	0.126301	-0.149483	-0.120113
P22570	0	0	0	0	0	1	0.876128	0.0376166	0.296204	0.529427	0.292118	0.750909	0.0228613	-0.0425991	0.221837	0.896	0.121	0.0804	0.534433	0.0206523	0.493363	-0.48871	-0.105851	-0.0496893	1	1	1	-0.0319115	0.225985	-0.0331711	0.125	0.125	1	0.0425991	-0.221837	-0.0228613
P22626	0	0	0	1	0	0	0.735408	0.641133	0.902164	0.481658	0.225517	0.269576	0.00688018	-0.0471697	0.0380589	0.929	0.299	0.224	0.231909	0.0726473	0.117285	-0.218149	-0.166987	-0.0411672	1	1	1	-0.043693	0.045737	0.0363939	0.625	0.625	0.625	0.0471697	-0.0380589	-0.00688018
P22695	0	0	0	0	0	0	0.974516	0.329382	0.258916	0.618041	0.365382	0.202737	0.0461816	-0.0537194	-0.015358	0.036	0.583	0.82	0.0866933	0.224997	0.181891	0.00566991	-0.332436	-0.212607	0.055738	0.483648	0.628807	-0.0216135	-0.0211547	0.0389876	1	1	0.125	0.0537194	0.015358	-0.0461816
P23246	1	0	0	0	0	0	0.860928	0.644697	0.60933	0.608953	0.330593	0.269791	-0.00892464	-0.0655186	0.0661309	0.955	0.0407	0.00823	0.450716	-0.00519466	0.0997561	-0.468565	-0.125843	0.0325057	0.293473	0.0238264	1.01889e-07	-0.0725937	0.0611422	-0.0581973	0.125	0.125	1	0.0655186	-0.0661309	0.00892464
P23258	0	0	0	0	1	0	0.809494	0.6233	0.820274	0.850117	0.738319	0.00945766	0.0122275	-0.0930616	0.072893	0.911	0.254	0.205	0.33413	0.117512	0.216662	-0.309675	-0.303635	-0.0708755	1	1	1	-0.0861628	0.0745018	0.0686526	0.625	0.625	0.625	0.0930616	-0.072893	-0.0122275
P23297	0	1	0	0	0	0	0.735791	0.620456	0.017258	0.538194	0.794803	0.663198	0.165129	-0.166975	-0.165232	0.419	0.615	0.0996	0.727592	0.782369	0.0577813	-0.397334	-1.11632	-0.388246	0.999999	0.999999	0.999998	0.0162719	-0.14223	0.131596	1	0.125	0.625	0.166975	0.165232	-0.165129
P23381	0	0	0	0	0	0	0.729107	0.323245	0.704471	0.746555	0.967636	0.768218	-0.214756	0.000425295	-0.10987	0.0897	0.993	0.253	0.0614383	0.133091	0.138057	-0.49095	-0.132241	-0.357797	0.999992	0.999997	0.999995	0.0173587	-0.0953524	-0.207002	0.625	0.625	0.125	-0.000425295	0.10987	0.214756
P23396	0	0	0	0	0	1	0.894728	0.976403	0.80132	0.584472	0.573816	0.829584	-0.0908853	-0.0829235	0.113832	0.27	0.0989	0.396	0.123533	0.0286259	0.480217	-0.305304	-0.194473	-0.252553	0.999997	0.999995	0.999998	-0.0756287	0.149845	-0.0595327	0.125	0.625	0.625	0.0829235	-0.113832	0.0908853
P23497	0	0	0	1	0	0	0.106133	0.493956	0.809391	0.343114	0.189102	0.850117	0.0647479	0.0710724	-0.159475	0.781	0.361	0.436	0.742039	0.281481	0.406799	-0.612543	-0.139337	-0.725749	1	1	1	0.0169547	-0.250972	0.163407	0.625	0.625	0.625	-0.0710724	0.159475	-0.0647479
P23526	0	1	0	0	0	0	0.898456	0.283089	0.0766876	0.611589	0.85445	0.893536	-0.00185397	-0.0443237	0.0250079	0.979	0.591	0.564	0.207764	0.190639	0.148015	-0.211471	-0.279287	-0.097999	1	1	1	-0.0931805	0.0192649	-0.0494174	0.625	1	0.625	0.0443237	-0.0250079	0.00185397
P23528	0	0	1	0	0	0	0.251079	0.789804	0.421462	0.214909	0.896893	0.951313	0.0202348	0.230421	-0.0230346	0.861	0.145	0.872	0.358311	0.604527	0.395801	-0.317842	-0.143685	-0.44187	1	1	1	0.242618	0.0230118	0.015199	0.625	1	1	-0.230421	0.0230346	-0.0202348
P23588	0	0	1	0	1	0	0.209561	0.807932	0.659061	0.492704	0.811536	0.197737	0.136626	-0.0318189	0.186299	0.569	0.814	0.0205	0.818561	0.362634	0.318104	-0.545308	-0.426272	0.0544945	0.459096	0.619721	0.00198639	0.0348344	0.188873	0.278981	0.625	0.125	0.625	0.0318189	-0.186299	-0.136626
P23919	1	0	1	0	1	1	0.323467	0.129722	0.905387	0.551308	0.502002	0.00274136	0.117323	0.040229	-0.054243	0.203	0.144	0.495	0.347074	0.105436	0.168695	-0.112428	-0.0249778	-0.277181	1	1	1	0.0313982	-0.0939071	0.0911613	0.125	0.625	0.625	-0.040229	0.054243	-0.117323
P23921	0	0	0	0	1	1	0.268164	0.831573	0.302289	0.216085	0.962533	0.155743	0.0211634	-0.0382354	0.102719	0.777	0.612	0.421	0.238574	0.177634	0.454354	-0.196247	-0.254105	-0.248917	1	1	1	-0.0145566	0.17225	-6.23598e-05	1	0.625	1	0.0382354	-0.102719	-0.0211634
P24534	0	1	0	0	0	0	0.42287	0.47478	0.116147	0.995414	0.706846	0.854204	0.137129	-0.0322023	-0.00109696	0.304	0.762	0.991	0.489479	0.277452	0.294714	-0.215221	-0.341856	-0.296908	1	1	1	0.0431351	-0.0535866	0.162399	0.625	1	0.625	0.0322023	0.00109696	-0.137129
P24539	1	0	0	0	0	1	0.405579	0.643289	0.17135	0.361039	0.574273	0.785097	0.0104554	-0.0908983	0.152081	0.929	0.364	0.245	0.35316	0.180378	0.488032	-0.33225	-0.362175	-0.18387	1	1	1	-0.061042	0.106316	-0.05637	0.625	0.625	0.625	0.0908983	-0.152081	-0.0104554
P24666	0	0	1	0	0	0	0.00845262	0.780526	0.940448	0.735637	0.195266	0.384877	0.08894	0.0227697	0.147457	0.696	0.723	0.00819	0.747699	0.208826	0.222288	-0.569819	-0.163286	0.0726263	0.458424	0.626272	1.96869e-07	0.0249933	0.166301	0.193503	1	0.125	0.625	-0.0227697	-0.147457	-0.08894
P24752	0	0	0	0	0	0	0.905384	0.450101	0.199397	0.489139	0.355084	0.331691	-0.0102368	0.150043	0.221462	0.957	0.368	0.0398	0.547854	0.601511	0.423495	-0.568328	-0.301425	0.0194288	0.651134	0.506761	0.0915249	0.065921	0.190141	-0.00974388	1	0.125	1	-0.150043	-0.221462	0.0102368
P24844	0	0	0	0	0	0	0.55174	0.353064	0.378458	0.493011	0.97199	0.64839	0.207922	-0.0626339	-0.210155	0.232	0.717	0.139	0.651164	0.437619	0.124127	-0.23532	-0.562887	-0.544437	1	1	1	-0.0155537	-0.176577	0.225884	1	0.125	0.625	0.0626339	0.210155	-0.207922
P24941	0	0	1	0	0	0	0.285148	0.51359	0.84353	0.353891	0.938896	0.614577	0.0528899	0.0243474	-0.0433701	0.622	0.768	0.682	0.360373	0.264465	0.262533	-0.254593	-0.215771	-0.349273	1	1	1	-0.0177116	-0.0375231	0.0619194	0.625	0.625	1	-0.0243474	0.0433701	-0.0528899
P25098	0	0	0	0	0	0	0.683801	0.833189	0.925079	0.756662	0.388913	0.511321	-0.0632606	-0.0172073	0.0652142	0.829	0.863	0.693	0.79262	0.275033	0.541771	-0.919141	-0.309448	-0.411342	1	1	1	0.0369645	0.0379683	-0.172182	1	1	0.625	0.0172073	-0.0652142	0.0632606
P25205	0	0	1	0	0	0	0.326167	0.889878	0.975801	0.242666	0.329619	0.979212	0.00333209	-0.0194047	0.0413329	0.968	0.562	0.0139	0.247744	0.075588	0.0666587	-0.24108	-0.114398	0.0160071	0.455445	0.613117	7.61676e-05	-0.0101427	0.0349545	0.0667763	0.625	0.125	0.625	0.0194047	-0.0413329	-0.00333209
P25325	1	1	0	0	0	1	0.135557	0.173763	0.252228	0.364226	0.532313	0.156176	0.0337005	-0.0818751	-0.117818	0.623	0.771	0.454	0.23031	0.737932	0.31952	-0.162909	-0.901682	-0.555157	1	1	1	-0.148047	-0.167309	0.0168109	1	0.625	1	0.0818751	0.117818	-0.0337005
P25398	0	0	0	0	0	0	0.756294	0.686185	0.512081	0.584405	0.853907	0.291007	0.0573319	0.609163	-0.0623302	0.82	0.165	0.79	0.791716	1.66838	0.619047	-0.677052	-0.450053	-0.743707	1	1	1	0.631278	-0.0468119	0.0639928	0.625	1	1	-0.609163	0.0623302	-0.0573319
P25440	1	0	0	0	0	0	0.247331	0.0411861	0.875057	0.519927	0.255438	0.711645	0.0811853	0.112127	-0.0547853	0.495	0.164	0.499	0.415115	0.306558	0.172433	-0.252744	-0.0823036	-0.282004	1	1	1	0.0873222	-0.0272184	0.0826778	0.625	1	0.625	-0.112127	0.0547853	-0.0811853
P25490	0	1	0	1	0	1	0.841499	0.334172	0.680715	0.396521	0.194084	0.371223	0.294499	-0.0111925	0.227855	0.224	0.921	0.493	0.907424	0.319841	1.15971	-0.318426	-0.342226	-0.703997	1	1	1	0.060763	0.223826	0.394308	0.625	0.625	0.625	0.0111925	-0.227855	-0.294499
P25685	0	0	0	0	0	0	0.717241	0.388508	0.2437	0.432284	0.357751	0.286842	-0.124351	-0.000925431	-0.0382223	0.0153	0.992	0.652	-0.0453215	0.278949	0.205711	-0.203381	-0.2808	-0.282156	0.000198927	0.47075	0.627709	0.0190709	-0.0635221	-0.131948	1	0.625	0.125	0.000925431	0.0382223	0.124351
P25705	0	0	1	1	1	0	0.570662	0.768157	0.482664	0.241137	0.203573	0.45423	0.12325	-0.00617914	0.0829099	0.201	0.917	0.271	0.363211	0.167832	0.279187	-0.11671	-0.18019	-0.113367	1	1	1	-0.0338845	0.0399753	0.176504	0.625	0.625	0.625	0.00617914	-0.0829099	-0.12325
P25786	0	0	1	0	0	0	0.0966634	0.560911	0.307889	0.976411	0.734839	0.991497	-0.193489	-0.0594801	0.135154	0.231	0.477	0.0256	0.217477	0.174221	0.238993	-0.604454	-0.293182	0.031314	0.442615	0.607626	0.00869569	-0.0987003	0.152286	-0.214627	0.625	0.125	0.625	0.0594801	-0.135154	0.193489
P25788	0	0	0	0	0	0	0.0666467	0.975691	0.792433	0.675083	0.589382	0.52438	-0.150722	-0.138282	0.0224425	0.347	0.3	0.81	0.280537	0.21396	0.294046	-0.581982	-0.490523	-0.249161	1	1	1	-0.160742	0.0383112	-0.23842	0.625	0.625	0.625	0.138282	-0.0224425	0.150722
P25789	1	0	1	0	0	0	0.306381	0.224494	0.0557288	0.999797	0.217981	0.347531	-0.095924	-0.00383403	0.0225681	0.1	0.96	0.848	0.034067	0.217761	0.36641	-0.225915	-0.225429	-0.321274	1	1	1	0.00896126	-0.0139536	-0.0689123	1	1	0.125	0.00383403	-0.0225681	0.095924
P26038	0	0	0	0	0	0	0.384157	0.649058	0.155468	0.139148	0.910287	0.785376	-0.149961	-0.107581	0.136526	0.376	0.296	0.115	0.309938	0.163293	0.334207	-0.60986	-0.378455	-0.0611549	1	1	1	-0.147888	0.186041	-0.136688	0.625	0.625	0.625	0.107581	-0.136526	0.149961
P26196	0	0	0	0	0	0	0.285421	0.763946	0.320494	0.819508	0.87897	0.383841	-0.122826	0.0337289	0.0398849	0.209	0.723	0.593	0.122298	0.309312	0.252725	-0.36795	-0.241854	-0.172955	1	1	1	0.0648672	0.0323479	-0.103592	1	1	0.625	-0.0337289	-0.0398849	0.122826
P26232	0	0	0	0	0	1	0.887251	0.279757	0.922826	0.00296887	0.295352	0.768418	0.2065	-0.191974	-0.441482	0.2	0.64	0.2	0.607639	0.987105	0.417471	-0.194638	-1.37105	-1.30044	1	1	1	-0.177393	-0.299896	0.178389	1	0.625	0.625	0.191974	0.441482	-0.2065
P26368	0	0	0	0	0	1	0.270414	0.947382	0.835795	0.0164669	0.641577	0.484573	0.00125369	-0.0637498	-0.238666	0.996	0.564	0.0683	0.741757	0.249941	0.033437	-0.73925	-0.377441	-0.510769	0.877888	0.915156	0.772039	-0.0178639	-0.221328	-0.0334941	1	0.125	1	0.0637498	0.238666	-0.00125369
P26373	0	0	0	0	0	0	0.886185	0.979496	0.0902184	0.921435	0.474379	0.684785	-0.0687666	-0.117519	0.184203	0.73	0.0241	0.0605	0.50778	-0.0292577	0.383526	-0.645314	-0.205781	-0.0151209	0.377527	0.0034779	0.136294	-0.101872	0.153371	-0.157778	0.125	0.125	1	0.117519	-0.184203	0.0687666
P26583	0	0	0	1	0	0	0.615946	0.644487	0.341547	0.94022	0.268524	0.831214	0.189318	-0.145583	0.0807632	0.265	0.476	0.569	0.629775	0.425152	0.483386	-0.25114	-0.716318	-0.321859	1	1	1	0.00665889	0.179848	0.24606	1	0.625	0.625	0.145583	-0.0807632	-0.189318
P26599	0	0	0	0	0	0	0.941895	0.977063	0.23683	0.800038	0.135224	0.961439	-0.0820846	-0.114265	-0.18069	0.722	0.236	0.237	0.586999	0.131663	0.209918	-0.751168	-0.360192	-0.571297	1	1	1	-0.111322	-0.213406	-0.197804	1	0.625	0.625	0.114265	0.18069	0.0820846
P26639	1	0	0	1	1	0	0.986303	0.477912	0.683175	0.670517	0.587838	0.467525	-0.117086	-0.0356164	-0.0533131	0.0378	0.542	0.171	-0.0124708	0.129444	0.0413924	-0.221702	-0.200676	-0.148019	0.0708502	0.639617	0.483605	-0.0794037	-0.0699466	-0.115938	0.625	0.625	0.125	0.0356164	0.0533131	0.117086
P26640	1	0	0	0	0	0	0.289357	0.0383938	0.671084	0.835795	0.911209	0.710092	-0.0374391	-0.0498678	0.0668043	0.58	0.45	0.184	0.155375	0.1331	0.190505	-0.230253	-0.232836	-0.056896	1	1	1	-0.0356435	0.0602276	-0.0276157	0.625	0.625	0.625	0.0498678	-0.0668043	0.0374391
P26641	0	0	1	0	1	0	0.260426	0.110981	0.319205	0.960099	0.265879	0.512064	-0.0328634	0.00167736	0.102532	0.553	0.983	0.024	0.123991	0.234798	0.179506	-0.189717	-0.231443	0.0255575	0.631792	0.473624	0.00604938	-0.010652	0.110346	-0.0378009	1	0.125	1	-0.00167736	-0.102532	0.0328634
P27105	0	0	0	0	1	0	0.284838	0.689612	0.281369	0.644098	0.847611	0.478887	-0.117274	-0.0432385	-0.158423	0.355	0.859	0.263	0.224652	0.667872	0.20854	-0.4592	-0.754349	-0.525386	1	1	1	0.102045	-0.141835	-0.0973145	1	1	1	0.0432385	0.158423	0.117274
P27348	0	0	0	0	0	0	0.777802	0.985073	0.389715	0.605698	0.453704	0.20274	0.103104	0.105279	0.160939	0.718	0.307	0.35	0.92929	0.377809	0.625095	-0.723083	-0.167252	-0.303217	1	1	1	0.0903371	0.0809336	0.153262	0.625	1	1	-0.105279	-0.160939	-0.103104
P27694	0	0	1	1	0	0	0.159997	0.144476	0.291413	0.675522	0.23148	0.427376	-0.152961	-0.143009	-0.124811	0.294	0.273	0.505	0.230602	0.196567	0.401196	-0.536525	-0.482586	-0.650818	1	1	1	-0.0638218	-0.251912	-0.120548	0.625	0.625	1	0.143009	0.124811	0.152961
P27695	0	0	0	0	0	0	0.994884	0.912309	0.797001	0.85312	0.767085	0.40384	-0.0963626	-0.0716471	0.0886856	0.618	0.629	0.398	0.456768	0.35325	0.375718	-0.649493	-0.496544	-0.198347	1	1	1	-0.128495	0.0741486	0.0055957	1	1	1	0.0716471	-0.0886856	0.0963626
P27797	0	0	1	0	0	0	0.708779	0.216292	0.293872	0.80392	0.160784	0.19117	0.0239357	-0.0508793	0.193463	0.928	0.774	0.315	0.79892	0.464385	0.705011	-0.751048	-0.566144	-0.318085	1	1	1	-0.151403	0.157141	0.0991761	0.625	1	1	0.0508793	-0.193463	-0.0239357
P27824	0	0	0	0	1	0	0.497595	0.848988	0.508309	0.689492	0.23617	0.368796	-0.0621346	-0.0701243	0.145115	0.805	0.373	0.262	0.671249	0.143574	0.479969	-0.795518	-0.283822	-0.189739	1	1	1	-0.0718878	0.0902611	0.0092119	0.625	0.625	1	0.0701243	-0.145115	0.0621346
P28066	0	0	1	0	0	0	0.0305057	0.528055	0.727425	0.769872	0.10536	0.630647	0.0201094	-0.0365119	-0.0390685	0.774	0.0925	0.47	0.223702	0.0111122	0.111536	-0.183483	-0.0841359	-0.189673	0.999991	0.999979	0.999988	-0.0313554	-0.0100554	-0.00527383	0.125	1	1	0.0365119	0.0390685	-0.0201094
P28070	0	0	0	0	1	0	0.38944	0.552555	0.108474	0.959206	0.591542	0.264628	-0.329706	-0.23038	0.024077	0.0995	0.066	0.841	0.115082	0.0284244	0.373829	-0.774495	-0.489185	-0.325675	0.6557	0.510356	0.760818	-0.183617	0.0655194	-0.288145	0.125	0.625	0.125	0.23038	-0.024077	0.329706
P28072	0	0	0	0	0	0	0.734022	0.283556	0.983815	0.729583	0.0721247	0.454482	-0.0275906	-0.162638	0.235815	0.791	0.271	0.248	0.276173	0.221779	0.759948	-0.331354	-0.547055	-0.288318	1	1	1	-0.103593	0.193286	-0.00461553	0.625	0.625	1	0.162638	-0.235815	0.0275906
P28074	0	0	0	1	0	0	0.837349	0.975292	0.788728	0.918534	0.023	0.841387	-0.0184228	-0.169485	-0.0560807	0.865	0.0735	0.536	0.299547	0.02989	0.200101	-0.336392	-0.368859	-0.312262	0.996056	0.989275	0.994358	-0.200461	-0.109475	-0.0660485	0.125	0.625	0.625	0.169485	0.0560807	0.0184228
P28482	0	0	0	1	0	0	0.463772	0.449015	0.969028	0.708961	0.681282	0.328733	0.0048083	-0.0766386	0.15953	0.96	0.315	0.00953	0.283591	0.126148	0.244959	-0.273975	-0.279425	0.0741018	0.627422	0.465038	1.39149e-06	-0.0525921	0.162935	-0.0693215	0.625	0.125	0.625	0.0766386	-0.15953	-0.0048083
P28838	0	1	1	0	0	0	0.615243	0.999863	0.156904	0.532767	0.439149	0.75764	0.0670332	0.0535887	0.00957667	0.376	0.408	0.872	0.272805	0.231104	0.182869	-0.138738	-0.123927	-0.163716	1	1	1	0.00303057	-0.0263393	0.0703375	1	1	1	-0.0535887	-0.00957667	-0.0670332
P29083	0	0	0	0	0	0	0.972414	0.521467	0.823352	0.962662	0.572767	0.941343	0.189457	0.12438	0.338435	0.619	0.685	0.357	1.28107	1.00998	1.3301	-0.902153	-0.761223	-0.653234	1	1	1	-0.0164135	0.18421	0.188086	1	1	1	-0.12438	-0.338435	-0.189457
P29317	0	0	1	1	1	0	0.436062	0.214862	0.179125	0.30102	0.46188	0.0996985	0.00672712	0.0276545	-0.270385	0.915	0.816	0.106	0.191047	0.375013	0.105788	-0.177593	-0.319704	-0.646558	1	1	1	0.0871679	-0.251956	-0.00155203	0.625	0.125	1	-0.0276545	0.270385	-0.00672712
P29401	0	0	0	0	1	0	0.236639	0.99273	0.425229	0.757814	0.392583	0.03849	-0.107082	-0.104332	-0.0348555	0.01	0.153	0.633	-0.0486982	0.0702958	0.174727	-0.165466	-0.27896	-0.244438	2.20154e-06	0.395096	0.574201	-0.0807819	-0.0536802	-0.102085	0.625	0.625	0.125	0.104332	0.0348555	0.107082
P29692	0	0	0	0	0	0	0.768742	0.322237	0.374437	0.216481	0.977823	0.968313	0.112704	-0.0959456	0.126582	0.321	0.489	0.175	0.41491	0.292259	0.354182	-0.189502	-0.48415	-0.101018	1	1	1	-0.0147282	0.108278	0.161557	1	0.625	0.625	0.0959456	-0.126582	-0.112704
P29966	0	0	0	0	0	0	0.618565	0.0389377	0.599777	0.955085	0.937431	0.97835	0.26341	-0.132691	0.0389942	0.463	0.294	0.833	1.26213	0.199909	0.577302	-0.735309	-0.465292	-0.499313	1	1	1	-0.123327	0.0921891	0.320012	0.625	1	0.625	0.132691	-0.0389942	-0.26341
P29992	0	1	0	0	0	0	0.644713	0.743625	0.142903	0.332967	0.502526	0.332235	-0.0795871	0.00719662	-0.363139	0.84	0.969	0.0366	1.07173	0.541597	-0.0426063	-1.2309	-0.527203	-0.683672	0.497917	0.652301	0.0640654	-0.051507	-0.391532	-0.176347	1	0.125	0.625	-0.00719662	0.363139	0.0795871
P30040	1	0	0	0	0	0	0.146632	0.482596	0.579212	0.633764	0.266295	0.183483	0.0978294	0.0604663	0.0314719	0.137	0.328	0.725	0.252194	0.225487	0.290209	-0.0565352	-0.104554	-0.227265	1	1	1	0.0239758	0.0289203	0.101186	0.625	1	0.625	-0.0604663	-0.0314719	-0.0978294
P30041	0	1	0	0	0	1	0.893157	0.23672	0.0516837	0.514834	0.904892	0.576263	-0.0375008	0.0332379	-0.0594199	0.712	0.607	0.34	0.255981	0.21793	0.107756	-0.330983	-0.151454	-0.226596	1	1	1	0.045787	-0.0331173	-0.105536	1	0.625	0.625	-0.0332379	0.0594199	0.0375008
P30043	0	0	0	0	1	1	0.276551	0.645927	0.619209	0.454204	0.522249	0.141085	-0.155865	-0.0648868	0.0192571	0.0986	0.111	0.8	0.0535144	0.0273717	0.24103	-0.365245	-0.157145	-0.202516	1	1	1	-0.0792854	0.0127511	-0.0948535	0.625	1	0.125	0.0648868	-0.0192571	0.155865
P30044	0	0	1	0	1	0	0.0103097	0.831941	0.771119	0.624191	0.907564	0.206637	0.0262068	0.105049	-0.065462	0.494	0.138	0.346	0.133609	0.271656	0.121354	-0.0811958	-0.0615583	-0.252278	1	1	1	0.0750287	-0.0579348	0.0254451	0.125	0.625	1	-0.105049	0.065462	-0.0262068
P30046	0	0	0	1	0	0	0.789719	0.479611	0.474182	0.332662	0.213357	0.75149	-0.0288493	0.148491	-0.165648	0.928	0.298	0.472	0.903732	0.524401	0.476402	-0.961431	-0.227418	-0.807698	1	1	1	0.225342	-0.106782	0.0920002	0.625	0.625	0.625	-0.148491	0.165648	0.0288493
P30048	1	0	1	0	1	0	0.0118183	0.00956848	0.209442	0.752841	0.902621	0.319368	0.0333489	-0.0474472	0.183151	0.809	0.655	0.146	0.435987	0.257989	0.481816	-0.369289	-0.352883	-0.115515	1	1	1	-0.0853546	0.142538	0.11636	0.625	0.125	0.625	0.0474472	-0.183151	-0.0333489
P30049	0	1	0	0	1	0	0.879105	0.19631	0.0901184	0.698096	0.271528	0.246207	0.357296	-0.0882905	0.337103	0.312	0.491	0.00922	1.29398	0.270547	0.51556	-0.579392	-0.447128	0.158645	0.449858	0.61952	9.12089e-07	-0.157564	0.361739	0.522666	0.625	0.125	0.625	0.0882905	-0.337103	-0.357296
P30050	1	0	0	1	0	0	0.807891	0.0872409	0.969864	0.578704	0.153887	0.252905	-0.131711	0.0623955	0.120662	0.475	0.477	0.0433	0.382588	0.307135	0.234512	-0.646011	-0.182344	0.00681109	0.525986	0.662666	0.131645	0.0281627	0.11031	-0.104231	0.625	0.125	0.625	-0.0623955	-0.120662	0.131711
P30084	1	0	0	0	0	0	0.448333	0.0358977	0.674955	0.72411	0.89502	0.502247	-0.0155682	0.028068	0.00414497	0.861	0.691	0.969	0.244788	0.232078	0.313025	-0.275925	-0.175942	-0.304736	1	1	1	-0.00133823	-0.00023559	-0.038991	1	1	1	-0.028068	-0.00414497	0.0155682
P30085	0	0	0	0	0	1	0.524249	0.0819101	0.882078	0.601261	0.0809669	0.444731	0.0371549	0.0321042	-0.0459081	0.603	0.238	0.666	0.241281	0.101596	0.260464	-0.166972	-0.0373877	-0.35228	1	1	1	0.0215194	-0.0183424	0.00152361	0.625	1	1	-0.0321042	0.0459081	-0.0371549
P30086	0	0	0	1	0	0	0.919668	0.812345	0.725507	0.252397	0.113223	0.87064	-0.0856052	-0.0460854	-0.0859753	0.137	0.541	0.181	0.0495474	0.167431	0.0715368	-0.220758	-0.259602	-0.243487	1	1	1	-0.0409917	-0.0874969	-0.0773135	0.625	0.625	0.125	0.0460854	0.0859753	0.0856052
P30101	0	0	0	0	0	0	0.745128	0.68248	0.756536	0.429424	0.397342	0.521497	-0.0142823	-0.0162074	0.0211435	0.853	0.811	0.533	0.211288	0.181752	0.116932	-0.239853	-0.214167	-0.0746454	1	1	1	-0.00181861	0.0224301	0.0206634	1	1	1	0.0162074	-0.0211435	0.0142823
P30153	0	0	1	0	0	0	0.0550703	0.712021	0.567222	0.704037	0.199545	0.244176	0.0103452	0.0208515	0.0125531	0.861	0.83	0.889	0.183241	0.305147	0.27692	-0.16255	-0.263444	-0.251814	1	1	1	0.0263441	0.0323891	-0.0272587	1	1	0.625	-0.0208515	-0.0125531	-0.0103452
P30405	1	0	0	0	0	1	0.810995	0.00940017	0.667188	0.175771	0.342743	0.166087	0.00660762	0.148692	-0.126418	0.984	0.482	0.464	0.999533	0.739595	0.354169	-0.986318	-0.442211	-0.607005	1	1	1	0.280389	-0.0531782	-0.118801	0.625	0.625	0.625	-0.148692	0.126418	-0.00660762
P30519	0	1	1	0	0	0	0.0823821	0.717378	0.297686	0.589425	0.674966	0.0359819	0.0731299	0.175771	0.0630745	0.824	0.317	0.614	1.03134	0.642387	0.421179	-0.885079	-0.290845	-0.29503	1	1	1	0.260111	0.134611	0.252563	0.625	0.625	0.625	-0.175771	-0.0630745	-0.0731299
P30520	1	0	0	0	0	0	0.253268	0.0376844	0.286858	0.573797	0.248642	0.517899	0.180368	-0.0435148	-0.243294	0.298	0.201	0.201	0.637401	0.0414095	0.230867	-0.276666	-0.128439	-0.717456	1	1	1	-0.0556086	-0.230617	0.0971379	0.625	1	0.625	0.0435148	0.243294	-0.180368
P30533	1	0	0	0	1	0	0.979085	0.0582673	0.701703	0.217204	0.212985	0.513451	0.251034	-0.1376	0.177611	0.281	0.311	0.0506	0.860615	0.222912	0.356163	-0.358547	-0.498113	-0.000941194	0.57735	0.692301	0.239598	-0.0680771	0.180827	0.413215	0.625	0.125	0.625	0.1376	-0.177611	-0.251034
P30622	0	0	0	0	1	0	0.430494	0.827892	0.91771	0.342206	0.890432	0.0182835	0.0650106	0.0755334	0.0665919	0.634	0.617	0.691	0.45728	0.508502	0.55066	-0.327259	-0.357435	-0.417476	1	1	1	0.166275	0.0683374	0.132266	0.625	1	0.625	-0.0755334	-0.0665919	-0.0650106
P30711	0	0	0	0	0	0	0.381721	0.396596	0.08497	0.448106	0.246366	0.164962	-0.079696	0.126188	-0.133737	0.83	0.626	0.47	1.00357	0.867992	0.382601	-1.16296	-0.615617	-0.650075	1	1	1	0.0890923	-0.14009	0.0896401	1	1	1	-0.126188	0.133737	0.079696
P30837	0	0	1	1	0	0	0.0121612	0.39837	0.719726	0.703798	0.216942	0.998848	0.016705	-0.0365496	-0.00410528	0.836	0.466	0.865	0.25248	0.103225	0.0665024	-0.21907	-0.176324	-0.074713	1	1	1	-0.0587606	-0.0169327	0.0602687	0.625	1	0.625	0.0365496	0.00410528	-0.016705
P30876	0	0	0	0	0	0	0.836067	0.911221	0.359563	0.192095	0.465623	0.591084	0.080807	-0.0593355	0.0736995	0.708	0.607	0.564	0.704579	0.270367	0.43633	-0.542965	-0.389038	-0.288931	1	1	1	-0.0649729	0.108238	0.0932199	1	1	1	0.0593355	-0.0736995	-0.080807
P31040	0	0	0	0	0	0	0.784222	0.774037	0.403086	0.70729	0.344038	0.974036	0.0161365	-0.0470183	0.0312072	0.819	0.453	0.399	0.221438	0.12705	0.132494	-0.189165	-0.221087	-0.0700799	1	1	1	-0.0647626	0.0307505	-0.00428414	0.625	1	1	0.0470183	-0.0312072	-0.0161365
P31150	0	0	0	0	1	0	0.671749	0.686101	0.856176	0.909707	0.13394	0.0484865	-0.1185	-0.0594076	0.0391781	0.464	0.297	0.289	0.331619	0.0907788	0.136241	-0.568619	-0.209594	-0.0578847	1	1	1	-0.0523716	0.0406872	-0.169415	0.625	0.625	0.625	0.0594076	-0.0391781	0.1185
P31153	0	1	0	0	1	0	0.625296	0.518214	0.0133137	0.623365	0.195612	0.0867802	-0.0984759	0.02762	0.0949166	0.411	0.728	0.0267	0.230598	0.257585	0.169027	-0.427549	-0.202345	0.0208062	0.459834	0.617551	0.0110171	-0.0339771	0.105438	-0.0656326	0.625	0.125	0.625	-0.02762	-0.0949166	0.0984759
P31350	0	1	1	0	0	0	0.536957	0.598599	0.00696798	0.482692	0.601339	0.330324	0.129184	0.110705	0.0802626	0.299	0.127	0.526	0.457178	0.278479	0.437428	-0.198811	-0.0570695	-0.276902	1	1	1	0.0884899	0.0828957	0.139588	0.125	0.625	0.625	-0.110705	-0.0802626	-0.129184
P31689	0	0	0	1	0	0	0.260284	0.117675	0.350862	0.885422	0.693196	0.345957	-0.085741	0.127818	-0.167238	0.563	0.368	0.0867	0.335617	0.512477	0.0444987	-0.507099	-0.25684	-0.378975	1	1	1	0.0255011	-0.134589	-0.0982951	0.625	0.125	0.625	-0.127818	0.167238	0.085741
P31749	0	0	0	1	1	0	0.831503	0.624059	0.0751392	0.143563	0.151906	0.390902	0.106094	-0.100743	-0.647889	0.822	0.644	0.0615	1.48119	0.525673	0.0583639	-1.269	-0.727159	-1.35414	0.765584	0.839224	0.556236	-0.060535	-0.668042	-0.133252	1	0.125	1	0.100743	0.647889	-0.106094
P31930	0	1	0	0	0	0	0.892227	0.269568	0.589194	0.938642	0.597313	0.65237	0.0646794	0.0741657	0.0263143	0.454	0.0332	0.498	0.304801	0.137132	0.135327	-0.175442	0.0111993	-0.0826985	0.477018	0.0378452	0.633457	0.0789201	0.02385	0.0374713	0.125	1	0.625	-0.0741657	-0.0263143	-0.0646794
P31937	0	0	0	1	0	0	0.842431	0.11146	0.468289	0.920774	0.399895	0.8923	0.18394	0.21468	-0.0101079	0.234	0.173	0.793	0.5783	0.59844	0.102267	-0.210419	-0.16908	-0.122482	1	1	1	0.240771	-0.0190527	0.262266	0.625	1	0.625	-0.21468	0.0101079	-0.18394
P31939	0	0	0	0	0	1	0.539313	0.427557	0.921651	0.396772	0.364992	0.560544	-0.0355989	-0.046542	-0.112953	0.522	0.363	0.0413	0.121257	0.0920185	-0.0083913	-0.192454	-0.185103	-0.217514	0.671682	0.529741	0.112617	-0.0596804	-0.128008	-0.045729	0.625	0.125	1	0.046542	0.112953	0.0355989
P31942	0	0	0	0	0	0	0.46195	0.272315	0.948265	0.287707	0.6643	0.748679	0.0607939	-0.0623501	0.127153	0.684	0.342	0.35	0.492161	0.11384	0.4932	-0.370574	-0.23854	-0.238893	1	1	1	-0.0786253	0.156565	0.161251	0.625	0.625	0.625	0.0623501	-0.127153	-0.0607939
P31946	0	0	1	1	1	0	0.484738	0.234817	0.855196	0.786065	0.370297	0.631328	0.0738345	0.0193605	0.141592	0.723	0.753	0.141	0.67797	0.197951	0.368309	-0.530301	-0.15923	-0.0851248	1	1	1	0.0334099	0.139105	0.0234915	1	0.625	1	-0.0193605	-0.141592	-0.0738345
P31948	0	0	0	0	1	0	0.121055	0.428697	0.970688	0.365028	0.206366	0.216241	0.0441958	-0.000158404	0.0539216	0.54	0.998	0.538	0.248373	0.17867	0.301375	-0.159981	-0.178987	-0.193532	1	1	1	-0.0274549	0.0643915	0.0690619	0.625	1	0.625	0.000158404	-0.0539216	-0.0441958
P31949	0	0	0	0	0	0	0.882132	0.887934	0.105534	0.156589	0.0826316	0.278145	0.0784187	0.0256577	0.0410474	0.622	0.803	0.822	0.534127	0.326017	0.574716	-0.37729	-0.274702	-0.492621	1	1	1	-0.0154747	0.0841726	0.0666834	1	1	1	-0.0256577	-0.0410474	-0.0784187
P32189	0	1	1	0	0	0	0.00493296	0.445912	0.0126355	0.843634	0.373238	0.952574	-0.275445	0.307855	-0.095566	0.436	0.24	0.389	0.702459	0.978187	0.206844	-1.25335	-0.362477	-0.397976	1	1	1	0.303852	-0.0933989	-0.296087	0.625	0.625	0.625	-0.307855	0.095566	0.275445
P32322	0	0	0	0	0	1	0.699835	0.385922	0.680092	0.384188	0.408009	0.721905	-0.183894	0.0105835	0.0142645	0.221	0.951	0.908	0.195937	0.516257	0.377572	-0.563725	-0.49509	-0.349044	1	1	1	0.0869663	0.0276177	-0.114103	1	0.625	0.625	-0.0105835	-0.0142645	0.183894
P32780	0	0	0	0	0	1	0.38547	0.282037	0.99989	0.0983922	0.659975	0.826338	0.377948	0.0558871	-0.225163	0.149	0.582	0.00463	1.00086	0.344764	-0.131588	-0.24496	-0.23299	-0.318738	0.410906	0.591931	1.42673e-11	0.0229285	-0.228704	0.309304	1	0.125	0.125	-0.0558871	0.225163	-0.377948
P32929	1	0	1	0	0	1	0.0560701	0.383221	0.944045	0.130414	0.09474	0.650217	-0.331513	-0.0145477	-0.128312	0.369	0.964	0.297	0.669185	0.922336	0.196134	-1.33221	-0.951431	-0.452758	1	1	1	-0.273119	-0.187036	-0.299875	0.625	0.625	0.625	0.0145477	0.128312	0.331513
P33176	1	0	0	0	1	0	0.253236	0.473424	0.926604	0.812027	0.223234	0.104904	0.0463722	-0.0446045	0.17756	0.703	0.0686	0.0763	0.397484	0.00632206	0.389895	-0.30474	-0.095531	-0.0347754	0.81608	0.672543	0.743519	-0.0466169	0.209279	0.0804268	0.125	0.625	0.625	0.0446045	-0.17756	-0.0463722
P33240	0	0	1	0	0	1	0.355693	0.174652	0.52954	0.0544058	0.302562	0.95278	0.0719721	-0.208702	-0.0819952	0.41	0.115	0.461	0.311712	0.0926508	0.2276	-0.167768	-0.510055	-0.391591	1	1	1	-0.229121	-0.0955969	0.0952281	0.625	1	0.625	0.208702	0.0819952	-0.0719721
P33316	1	0	0	0	1	0	0.885704	0.0557393	0.519261	0.436474	0.45571	0.117751	0.151731	-0.165565	0.0407438	0.28	0.103	0.724	0.518666	0.061105	0.374575	-0.215205	-0.392235	-0.293088	1	1	1	-0.225878	0.101096	0.201793	0.625	0.625	0.625	0.165565	-0.0407438	-0.151731
P33552	0	0	1	1	0	0	0.0449217	0.787971	0.699273	0.719966	0.0623034	0.0470692	0.259559	-0.126833	0.0778037	0.236	0.0477	0.662	0.817899	-0.00241362	0.590007	-0.298781	-0.251253	-0.4344	0.550838	0.195395	0.677586	-0.110143	0.09568	0.215098	0.125	0.625	0.625	0.126833	-0.0778037	-0.259559
P33897	0	0	0	1	1	0	0.437821	0.357462	0.773472	0.349395	0.101855	0.0665296	0.134835	-0.0927239	0.243537	0.221	0.698	0.182	0.413408	0.59711	0.691246	-0.143738	-0.782557	-0.204171	1	1	1	-0.00820429	0.307455	0.109047	1	0.625	0.625	0.0927239	-0.243537	-0.134835
P33992	0	0	0	0	0	0	0.393062	0.90139	0.752783	0.101813	0.84866	0.669928	-0.119423	-0.0725322	0.0521316	0.319	0.485	0.385	0.19925	0.218365	0.215547	-0.438095	-0.363429	-0.111283	1	1	1	-0.0875256	0.0301663	-0.179852	1	0.625	0.625	0.0725322	-0.0521316	0.119423
P33993	0	0	0	0	0	0	0.529639	0.556678	0.994253	0.916229	0.613559	0.533203	0.023021	-0.0764191	0.0759712	0.545	0.235	0.162	0.130657	0.0877765	0.206813	-0.0846151	-0.240615	-0.0548706	1	1	1	-0.109766	0.102639	0.0420236	0.625	0.625	0.625	0.0764191	-0.0759712	-0.023021
P34896	0	0	1	0	0	0	0.0405066	0.934325	0.908992	0.568426	0.382162	0.274691	0.330294	-0.0356667	0.106555	0.32	0.868	0.116	1.21458	0.590791	0.261332	-0.55399	-0.662124	-0.0482226	1	1	1	0.0841168	0.143382	0.108246	0.625	0.625	1	0.0356667	-0.106555	-0.330294
P34897	1	0	1	0	0	0	0.428085	0.11186	0.98925	0.210698	0.949076	0.998648	-0.0790205	-0.0601806	-0.087834	0.699	0.577	0.447	0.512225	0.246458	0.232511	-0.670266	-0.366819	-0.408179	1	1	1	-0.0883057	-0.090023	-0.0955714	0.625	1	0.625	0.0601806	0.087834	0.0790205
P34932	0	1	0	0	0	1	0.777555	0.472435	0.275012	0.0570579	0.761771	0.663039	-0.0673717	-0.0248496	0.13093	0.775	0.632	0.116	0.619129	0.123971	0.321113	-0.753872	-0.17367	-0.0592539	1	1	1	-0.0225436	0.109387	0.029442	1	0.125	0.625	0.0248496	-0.13093	0.0673717
P34949	0	0	1	0	0	0	0.049354	0.504981	0.928975	0.282458	0.529749	0.228176	-0.196838	0.0565297	-0.242661	0.271	0.437	0.0903	0.268148	0.257602	0.0703622	-0.661824	-0.144543	-0.555685	0.999989	0.999992	0.999981	0.0677341	-0.181035	-0.147441	0.625	0.125	0.625	-0.0565297	0.242661	0.196838
P35219	1	0	0	1	1	1	0.438036	0.202022	0.351083	0.0500482	0.14922	0.150412	-0.121828	-0.0816287	0.0691611	0.526	0.379	0.546	0.419603	0.170672	0.393609	-0.66326	-0.33393	-0.255287	1	1	1	-0.0769721	0.0622994	-0.159457	1	1	0.625	0.0816287	-0.0691611	0.121828
P35221	0	0	0	1	0	1	0.603153	0.371116	0.375369	0.0148922	0.154829	0.743249	-0.0437755	-0.115367	0.0523292	0.807	0.386	0.56	0.478365	0.247613	0.307098	-0.565916	-0.478346	-0.202439	1	1	1	-0.0811117	0.0953302	0.097938	1	0.625	0.625	0.115367	-0.0523292	0.0437755
P35232	0	0	0	0	0	0	0.741895	0.392006	0.753268	0.865157	0.939318	0.340071	0.0380629	0.00630809	0.0519511	0.183	0.942	0.567	0.108375	0.259577	0.309458	-0.0322495	-0.246961	-0.205556	1	1	1	-0.0079826	0.0325881	0.0413373	1	1	0.625	-0.00630809	-0.0519511	-0.0380629
P35241	0	0	0	0	0	1	0.988957	0.340125	0.731967	0.0123742	0.303457	0.126185	-0.0567769	-0.0648079	0.0753842	0.802	0.514	0.537	0.602624	0.214691	0.420916	-0.716178	-0.344306	-0.270148	1	1	1	-0.0927842	0.0978305	0.0450313	0.625	0.625	1	0.0648079	-0.0753842	0.0567769
P35244	0	0	1	0	0	0	0.0435476	0.904819	0.33126	0.324719	0.835245	0.850236	0.260958	0.10159	-0.059452	0.186	0.0274	0.666	0.747261	0.181738	0.337003	-0.225344	0.0214419	-0.455907	0.44512	0.0127511	0.601732	0.125652	-0.080521	0.147679	0.125	1	0.125	-0.10159	0.059452	-0.260958
P35249	0	0	0	1	1	0	0.95892	0.657768	0.106922	0.234826	0.10951	0.110989	0.00224861	0.254425	-0.0709409	0.977	0.282	0.116	0.228028	0.873609	0.0318837	-0.223531	-0.364759	-0.173765	1	1	1	0.202513	-0.0478491	0.0303478	0.625	0.125	1	-0.254425	0.0709409	-0.00224861
P35250	0	0	0	0	0	0	0.521382	0.394499	0.397174	0.411217	0.107264	0.81075	0.0113265	0.086334	-0.0248476	0.943	0.636	0.825	0.472768	0.609741	0.302679	-0.450115	-0.437072	-0.352374	1	1	1	0.0114365	-0.0627685	0.0766382	1	1	1	-0.086334	0.0248476	-0.0113265
P35251	0	0	0	0	0	0	0.389894	0.950752	0.36983	0.806932	0.466061	0.454276	0.0842598	0.20769	-0.0478278	0.531	0.00555	0.621	0.464263	0.299649	0.229023	-0.295743	0.115732	-0.324679	0.469967	4.81429e-10	0.632602	0.19964	-0.0492689	0.0162169	0.125	1	1	-0.20769	0.0478278	-0.0842598
P35268	0	1	0	1	1	1	0.920664	0.135438	0.335208	0.319534	0.0664628	0.35618	-0.0719849	0.0537427	0.0616767	0.667	0.465	0.731	0.409557	0.25873	0.582565	-0.553526	-0.151244	-0.459212	1	1	1	0.0713033	0.0807798	-0.0771974	0.625	0.625	0.625	-0.0537427	-0.0616767	0.0719849
P35269	1	0	0	0	0	0	0.740559	0.256447	0.959458	0.32485	0.416019	0.983176	-0.285409	-0.306084	0.354014	0.563	0.378	0.0357	1.11668	0.637187	0.663444	-1.6875	-1.24935	0.0445847	0.626766	0.482214	0.0531109	-0.332977	0.33779	0.037033	0.625	0.125	1	0.306084	-0.354014	0.285409
P35270	0	0	0	1	0	0	0.248506	0.795653	0.479153	0.879515	0.325895	0.353014	0.0976993	-0.0671999	-0.0287691	0.54	0.658	0.757	0.548286	0.370287	0.240944	-0.352887	-0.504687	-0.298482	1	1	1	-0.00580003	-0.0702729	0.0668763	1	0.625	1	0.0671999	0.0287691	-0.0976993
P35573	0	1	0	1	0	0	0.900622	0.838157	0.344027	0.355553	0.0570349	0.823394	0.32265	0.11791	0.0486259	0.246	0.264	0.487	1.03625	0.3916	0.244648	-0.390949	-0.15578	-0.147396	1	1	1	0.154267	0.0513676	0.211955	0.625	1	0.625	-0.11791	-0.0486259	-0.32265
P35579	0	0	0	0	0	0	0.484428	0.495542	0.355372	0.179466	0.829538	0.843833	0.0673298	-0.0103015	0.17469	0.733	0.798	0.0214	0.640112	0.107005	0.3003	-0.505452	-0.127608	0.0490795	0.464717	0.636627	0.00284183	-0.0248332	0.168688	0.105679	1	0.125	0.625	0.0103015	-0.17469	-0.0673298
P35580	0	0	0	0	0	0	0.55111	0.204557	0.935653	0.215725	0.152569	0.220488	0.0362635	-0.030689	0.138084	0.855	0.621	0.0599	0.616802	0.14699	0.286886	-0.544275	-0.208368	-0.0107182	0.722863	0.807982	0.487234	-0.0212736	0.142647	0.0813925	1	0.125	0.625	0.030689	-0.138084	-0.0362635
P35610	1	0	0	1	0	0	0.104931	0.687545	0.647537	0.126175	0.48841	0.172842	-0.20613	0.347181	0.0764103	0.0766	0.14	0.65	0.0408629	0.900967	0.559832	-0.453124	-0.206605	-0.407011	0.940379	0.963496	0.974235	0.230123	0.0975035	-0.256737	0.125	1	0.625	-0.347181	-0.0764103	0.20613
P35637	0	0	0	0	0	0	0.700451	0.585561	0.968946	0.982753	0.243549	0.600659	0.0314296	-0.164962	0.0442881	0.887	0.00266	0.674	0.67939	-0.108332	0.347898	-0.616531	-0.221593	-0.259321	0.460414	2.17206e-17	0.621897	-0.162816	0.0611193	0.096653	0.125	0.625	1	0.164962	-0.0442881	-0.0314296
P35659	0	1	1	0	0	1	0.126028	0.516463	0.0474651	0.218026	0.517221	0.866391	0.150675	-0.092731	-0.00459236	0.265	0.177	0.937	0.501143	0.07533	0.166126	-0.199792	-0.260792	-0.175311	1	1	1	-0.073627	-0.053778	0.162287	0.125	0.625	0.625	0.092731	0.00459236	-0.150675
P35790	0	1	0	0	0	0	0.572072	0.762255	0.0504817	0.839277	0.33465	0.369207	0.187423	0.120178	-0.0894252	0.598	0.718	0.563	1.20113	1.08439	0.349155	-0.826285	-0.84403	-0.528005	1	1	1	0.134781	0.0146699	0.231158	1	1	1	-0.120178	0.0894252	-0.187423
P35998	0	0	0	0	0	0	0.152656	0.319751	0.197356	0.657221	0.891671	0.291791	-0.217946	-0.0313933	0.0677904	0.0872	0.499	0.0388	0.0588251	0.0988861	0.128991	-0.494718	-0.161673	0.00659009	0.439388	0.603834	0.0734587	-0.00938282	0.0676623	-0.251745	1	0.125	0.625	0.0313933	-0.0677904	0.217946
P36405	0	0	0	0	0	0	0.684677	0.840377	0.703221	0.348174	0.228695	0.290552	-0.0407271	-0.0974066	-0.0604234	0.78	0.259	0.297	0.382812	0.125618	0.0922209	-0.464266	-0.320431	-0.213068	1	1	1	-0.120257	-0.086288	-0.0223972	0.625	0.625	1	0.0974066	0.0604234	0.0407271
P36507	1	0	0	0	1	0	0.431616	0.0808079	0.463274	0.836593	0.869845	0.278842	-0.0272471	-0.019686	0.147794	0.683	0.841	0.167	0.165284	0.267799	0.406765	-0.219778	-0.307171	-0.111176	1	1	1	0.028049	0.171868	-0.053735	0.625	0.625	1	0.019686	-0.147794	0.0272471
P36542	0	0	0	0	0	0	0.95865	0.988803	0.361174	0.127876	0.26439	0.533227	-0.183662	0.0103623	-0.0265628	0.00313	0.891	0.887	-0.116995	0.231486	0.518815	-0.250328	-0.210762	-0.571941	1.97804e-15	0.632724	0.465757	-0.00362334	-0.046371	-0.188868	1	1	0.125	-0.0103623	0.0265628	0.183662
P36543	0	1	0	0	0	0	0.858684	0.335423	0.0336307	0.440913	0.717385	0.75661	0.0958876	-0.180377	0.053273	0.435	0.0313	0.441	0.435629	-0.0305872	0.244686	-0.243853	-0.330167	-0.13814	0.479822	0.028754	0.638879	-0.204495	0.0496174	0.0560053	0.125	0.625	1	0.180377	-0.053273	-0.0958876
P36551	0	0	0	0	0	0	0.891879	0.828253	0.979984	0.203679	0.821084	0.305317	0.0821976	0.0769225	0.0255674	0.571	0.353	0.819	0.494856	0.300382	0.351821	-0.330461	-0.146537	-0.300686	1	1	1	0.0691555	0.0798197	0.0827322	0.625	0.625	1	-0.0769225	-0.0255674	-0.0821976
P36578	0	1	1	0	0	0	0.0367185	0.861044	0.652029	0.127868	0.551514	0.246755	-0.161688	0.0940201	-0.0873797	0.19	0.296	0.0395	0.143351	0.330952	-0.00790981	-0.466727	-0.142912	-0.16685	0.475808	0.615952	0.0824057	0.10857	-0.0908077	-0.12586	0.625	0.125	0.625	-0.0940201	0.0873797	0.161688
P36871	1	0	0	0	0	0	0.163378	0.108475	0.964879	0.23019	0.199997	0.538445	0.0598851	-0.0187057	0.0523397	0.367	0.579	0.286	0.239798	0.0771915	0.181001	-0.120028	-0.114603	-0.0763219	1	1	1	-0.0240476	0.0637073	0.0539679	1	0.625	1	0.0187057	-0.0523397	-0.0598851
P36915	0	1	0	1	0	0	0.93429	0.10547	0.247843	0.191694	0.628064	0.679062	0.0395732	0.0903587	-0.180957	0.833	0.695	0.348	0.58628	0.755866	0.337825	-0.507134	-0.575149	-0.69974	1	1	1	0.0530276	-0.30775	0.016273	1	0.625	1	-0.0903587	0.180957	-0.0395732
P36957	0	0	0	0	1	0	0.790038	0.585165	0.872551	0.339241	0.948586	0.122901	0.064712	0.0697803	0.190249	0.764	0.247	0.0393	0.692406	0.224806	0.362891	-0.562982	-0.085245	0.017607	0.508334	0.652517	0.0869356	0.0654228	0.2276	0.124066	0.625	0.125	0.625	-0.0697803	-0.190249	-0.064712
P37108	0	0	0	1	0	0	0.552506	0.430804	0.963458	0.996934	0.0234069	0.9673	0.0469184	-0.211235	0.215083	0.83	0.296	0.106	0.68546	0.321158	0.514259	-0.591623	-0.743627	-0.0840934	1	1	1	-0.23284	0.230838	0.170894	1	0.625	0.625	0.211235	-0.215083	-0.0469184
P37235	0	0	0	0	0	0	0.781013	0.38092	0.964197	0.530763	0.0552576	0.927771	0.198749	-0.0597357	-0.0791499	0.137	0.627	0.22	0.512391	0.292674	0.0838601	-0.114893	-0.412145	-0.24216	1	1	1	-0.0762272	-0.0859752	0.229983	1	0.625	0.625	0.0597357	0.0791499	-0.198749
P37802	0	0	1	0	1	0	0.346957	0.313742	0.642691	0.92078	0.803242	0.155246	0.0861167	0.0284352	0.0485831	0.469	0.709	0.735	0.41776	0.249017	0.464909	-0.245527	-0.192147	-0.367742	1	1	1	0.0520217	0.0284692	0.13331	0.625	1	0.625	-0.0284352	-0.0485831	-0.0861167
P37837	0	0	0	0	0	0	0.473674	0.453665	0.419417	0.792212	0.424976	0.483082	-0.307874	0.0419986	0.00288395	0.0104	0.742	0.868	-0.137546	0.411738	0.0537073	-0.478202	-0.327741	-0.0479394	4.45967e-06	0.483421	0.654124	-0.0173808	0.000554552	-0.285929	0.625	1	0.125	-0.0419986	-0.00288395	0.307874
P38117	0	0	0	0	0	1	0.774606	0.573637	0.367189	0.464428	0.308574	0.749282	-0.139554	-0.0804681	0.10742	0.537	0.183	0.259	0.500221	0.067849	0.353345	-0.77933	-0.228785	-0.138506	1	1	1	-0.0568695	0.132124	-0.0556443	0.625	0.625	1	0.0804681	-0.10742	0.139554
P38159	0	0	0	1	1	0	0.570516	0.783761	0.1034	0.515535	0.181599	0.582616	0.0086542	-0.183673	0.203332	0.951	0.158	0.0749	0.417598	0.128338	0.444624	-0.400289	-0.495684	-0.0379602	0.951354	0.930587	0.886787	-0.195223	0.177912	0.124992	0.625	0.125	0.625	0.183673	-0.203332	-0.0086542
P38432	0	0	1	1	1	0	0.0885945	0.825402	0.337791	0.613869	0.212343	0.615722	0.0136436	-0.0948489	0.0793645	0.925	0.742	0.322	0.435994	0.740441	0.292967	-0.408707	-0.930139	-0.134238	1	1	1	0.0126421	0.0836782	0.0259394	1	1	1	0.0948489	-0.0793645	-0.0136436
P38606	0	0	0	0	0	1	0.401821	0.3965	0.715111	0.0521808	0.321758	0.884928	0.0636	0.070566	0.092366	0.493	0.335	0.00322	0.323738	0.266341	0.126253	-0.196538	-0.125209	0.0584789	0.607557	0.452994	4.09316e-15	0.06793	0.101477	0.0621722	0.625	0.125	0.625	-0.070566	-0.092366	-0.0636
P38646	1	0	0	1	1	0	0.996845	0.317689	0.963743	0.188527	0.0527419	0.014634	0.026772	-0.0561853	0.0955701	0.877	0.197	0.189	0.533673	0.0519938	0.275316	-0.480129	-0.164364	-0.0841761	1	1	1	-0.0657778	0.0676027	0.0499745	0.625	0.125	1	0.0561853	-0.0955701	-0.026772
P38919	0	0	0	0	0	1	0.291983	0.249754	0.550027	0.0507182	0.991363	0.0926337	-0.0752307	-0.0700377	0.101837	0.529	0.378	0.471	0.261819	0.145711	0.496171	-0.412281	-0.285787	-0.292498	1	1	1	-0.0917391	0.0858055	-0.0522081	0.625	0.625	0.625	0.0700377	-0.101837	0.0752307
P39019	0	1	0	0	1	0	0.369443	0.823761	0.0270675	0.880488	0.879006	0.559258	0.0897999	-0.0775915	0.0576882	0.24	0.255	0.569	0.285411	0.0984004	0.345731	-0.105811	-0.253583	-0.230354	1	1	1	-0.0968817	0.10909	0.0821703	0.625	0.625	0.625	0.0775915	-0.0576882	-0.0897999
P39023	0	0	1	0	0	1	0.151107	0.47335	0.515574	0.316128	0.484247	0.408255	-0.121301	0.0482298	-0.100243	0.0694	0.182	0.42	0.0179276	0.136862	0.242216	-0.260529	-0.0404021	-0.442702	0.759285	0.867999	0.904725	0.0667914	-0.151524	-0.131377	0.625	0.625	0.125	-0.0482298	0.100243	0.121301
P39656	0	1	0	1	0	0	0.10488	0.781431	0.114026	0.946115	0.0615844	0.874515	-0.182399	-0.0332709	-0.148277	0.25	0.611	0.545	0.226158	0.153585	0.544796	-0.590956	-0.220127	-0.841349	1	1	1	-0.0624549	-0.161762	-0.217142	0.625	1	0.625	0.0332709	0.148277	0.182399
P39748	1	0	0	0	0	0	0.749193	0.0809062	0.692177	0.977139	0.91824	0.988933	0.0154217	-0.0293308	0.0757766	0.883	0.497	0.404	0.323334	0.0918683	0.324444	-0.292491	-0.15053	-0.17289	1	1	1	-0.04552	0.0693306	0.0853331	0.625	1	0.625	0.0293308	-0.0757766	-0.0154217
P40123	1	0	0	1	0	0	0.647389	0.6022	0.836069	0.70728	0.310885	0.891203	-0.129184	-0.206803	-0.0342939	0.48	0.157	0.829	0.381719	0.143657	0.430517	-0.640088	-0.557263	-0.499105	1	1	1	-0.211897	0.0202866	-0.16513	0.625	1	1	0.206803	0.0342939	0.129184
P40126	0	0	0	0	0	0	0.553587	0.98659	0.886469	0.212182	0.96952	0.213806	0.310208	-0.0499076	-0.171654	0.121	0.698	0.261	0.770851	0.321817	0.223795	-0.150436	-0.421632	-0.567102	1	1	1	-0.140088	-0.103619	0.2884	0.625	1	0.125	0.0499076	0.171654	-0.310208
P40222	0	0	0	0	0	1	0.369233	0.734441	0.793274	0.154559	0.847567	0.975281	0.131624	-0.137824	0.333634	0.645	0.625	0.0886	0.951671	0.670747	0.76041	-0.688423	-0.946395	-0.0931421	1	1	1	-0.134391	0.397278	0.0622425	0.625	0.625	1	0.137824	-0.333634	-0.131624
P40227	0	0	0	0	0	0	0.838454	0.762609	0.137267	0.332778	0.611269	0.846651	-0.145071	-0.0662532	0.0418131	0.101	0.35	0.389	0.0524551	0.124495	0.174161	-0.342597	-0.257001	-0.0905343	1	1	1	-0.0418986	0.0083538	-0.130336	0.625	1	0.125	0.0662532	-0.0418131	0.145071
P40616	1	1	0	0	1	1	0.117986	0.328363	0.0495173	0.226903	0.906431	0.00579759	-0.223115	-0.0637113	-0.300625	0.17	0.599	0.427	0.171687	0.281787	0.744129	-0.617916	-0.40921	-1.34538	1	1	1	-0.0639693	-0.183225	-0.172001	0.625	0.625	0.625	0.0637113	0.300625	0.223115
P40818	1	0	1	1	0	0	0.194264	0.18284	0.529378	0.306701	0.147195	0.306853	-0.167274	0.141025	-0.139195	0.51	0.511	0.32	0.546406	0.744863	0.233407	-0.880954	-0.462814	-0.511798	1	1	1	0.187042	-0.0794256	-0.0194788	0.625	0.625	0.625	-0.141025	0.139195	0.167274
P40925	0	0	0	0	0	1	0.259125	0.782529	0.628037	0.0103565	0.518981	0.438323	-0.0490465	-0.0137288	0.0192315	0.708	0.854	0.711	0.330278	0.203692	0.169621	-0.428371	-0.231149	-0.131158	1	1	1	-0.0635531	0.0180964	-0.0170396	0.625	1	1	0.0137288	-0.0192315	0.0490465
P40926	0	0	1	0	0	0	0.481195	0.608397	0.609852	0.24114	0.739935	0.734883	-0.0287302	0.0409363	0.00925079	0.782	0.112	0.711	0.273489	0.0992486	0.0814907	-0.33095	-0.0173761	-0.0629891	1	1	1	0.0331502	0.0106951	-0.0198495	0.125	1	1	-0.0409363	-0.00925079	0.0287302
P40937	0	0	0	1	0	1	0.9262	0.666071	0.0935545	0.0753505	0.698407	0.126033	0.0806583	-0.0415872	-0.0613416	0.267	0.688	0.713	0.269566	0.257718	0.422168	-0.108249	-0.340892	-0.544852	1	1	1	0.032556	-0.0790927	0.100538	1	0.625	0.625	0.0415872	0.0613416	-0.0806583
P40938	0	1	0	0	1	0	0.673003	0.979142	0.245069	0.765887	0.862989	0.139586	-0.0435827	-0.0767181	0.332189	0.611	0.108	0.00877	0.201661	0.0310668	0.504953	-0.288826	-0.184503	0.159426	0.621447	0.444632	4.85755e-07	-0.0821817	0.347771	0.0221394	0.625	0.125	1	0.0767181	-0.332189	0.0435827
P40939	0	1	0	1	0	0	0.608556	0.690489	0.190543	0.80097	0.0155011	0.990558	-0.0325424	-0.0079856	-0.0126598	0.443	0.838	0.783	0.0848767	0.106314	0.121422	-0.149962	-0.122286	-0.146741	1	1	1	0.00791633	-0.0336803	-0.0294054	1	0.625	1	0.0079856	0.0126598	0.0325424
P40967	0	0	0	0	0	1	0.697561	0.29714	0.395853	0.171483	0.337878	0.767429	-0.0418209	0.0674915	-0.215885	0.669	0.559	0.273	0.239833	0.395331	0.296989	-0.323475	-0.260348	-0.728758	1	1	1	0.029248	-0.128034	0.00276763	1	0.625	1	-0.0674915	0.215885	0.0418209
P41091	0	1	0	0	0	0	0.783814	0.200553	0.189358	0.125987	0.504904	0.443875	-0.144645	0.0230816	0.0257157	0.413	0.87	0.781	0.340397	0.434047	0.294308	-0.629687	-0.387884	-0.242877	1	1	1	0.0269198	0.0232732	-0.21342	1	1	0.625	-0.0230816	-0.0257157	0.144645
P41208	1	0	0	0	1	1	0.482905	0.065467	0.363318	0.578922	0.900721	0.100326	0.0398735	0.0143972	-0.0358608	0.645	0.93	0.673	0.288495	0.493976	0.208973	-0.208748	-0.465181	-0.280695	1	1	1	-0.0986768	-0.053601	0.072871	0.625	0.625	1	-0.0143972	0.0358608	-0.0398735
P41223	0	0	0	1	0	1	0.901131	0.188744	0.849644	0.12317	0.333908	0.627707	0.192314	0.00960525	-0.37775	0.319	0.972	0.301	0.705826	0.80648	0.585953	-0.321198	-0.78727	-1.34145	1	1	1	-0.108959	-0.208811	0.2845	1	0.625	0.625	-0.00960525	0.37775	-0.192314
P41227	0	0	0	0	1	0	0.772299	0.118747	0.953754	0.265192	0.992492	0.0090678	0.121789	0.00936637	0.312703	0.549	0.9	0.0039	0.696979	0.226821	0.435203	-0.453401	-0.208088	0.190203	0.471141	0.641078	4.31129e-13	0.0105365	0.336705	-0.00579595	1	0.125	1	-0.00936637	-0.312703	-0.121789
P41240	0	0	0	0	0	0	0.795051	0.9661	0.446293	0.856931	0.0846395	0.205332	-0.121278	-0.00804314	-0.110382	0.468	0.914	0.159	0.344523	0.210463	0.0782473	-0.587079	-0.226549	-0.29901	1	1	1	-0.00169498	-0.0989727	-0.103594	1	0.625	1	0.00804314	0.110382	0.121278
P41250	0	0	0	0	0	0	0.638353	0.219503	0.360935	0.965239	0.487284	0.196124	-0.294863	0.00297564	-0.0930257	0.021	0.962	0.305	-0.0842808	0.183766	0.146832	-0.505445	-0.177815	-0.332883	0.00257752	0.64661	0.478274	0.0213731	-0.120794	-0.3232	1	0.625	0.125	-0.00297564	0.0930257	0.294863
P41567	1	0	0	1	0	0	0.781557	0.0812237	0.342471	0.903246	0.0526127	0.144328	0.168898	-0.0280166	0.0885253	0.527	0.828	0.46	0.921781	0.348462	0.421817	-0.583985	-0.404496	-0.244766	1	1	1	-0.0419102	0.0803941	0.241918	0.625	1	0.625	0.0280166	-0.0885253	-0.168898
P42126	0	0	0	1	0	0	0.359085	0.819042	0.161951	0.592626	0.260747	0.899961	0.082213	0.133814	0.0201951	0.669	0.0414	0.798	0.635472	0.257838	0.249685	-0.471046	0.00979071	-0.209295	0.518625	0.111497	0.664166	0.101183	0.0693306	0.0831581	0.125	0.625	1	-0.133814	-0.0201951	-0.082213
P42166	0	0	1	1	0	0	0.375151	0.144672	0.816122	0.0731589	0.0566812	0.34292	0.175228	-0.0132666	-0.00415276	0.0325	0.886	0.836	0.322922	0.258208	0.0542967	0.027533	-0.284741	-0.0626022	0.0376686	0.498942	0.662957	-0.0508616	0.00156639	0.156087	0.625	1	0.125	0.0132666	0.00415276	-0.175228
P42167	0	0	0	1	0	0	0.113336	0.78745	0.975366	0.979677	0.607023	0.494246	0.0888157	0.0345573	-0.046418	0.456	0.781	0.658	0.419978	0.396494	0.2555	-0.242347	-0.327379	-0.348336	1	1	1	0.0255844	-0.0563857	0.134154	1	1	0.625	-0.0345573	0.046418	-0.0888157
P42285	0	0	0	0	0	1	0.577333	0.313202	0.390176	0.541231	0.143976	0.443057	0.0365352	0.145301	0.0813466	0.661	0.0648	0.439	0.276044	0.307178	0.372239	-0.202973	-0.0165771	-0.209545	0.864485	0.638803	0.806022	0.147239	0.00739475	0.0755456	0.125	1	0.625	-0.145301	-0.0813466	-0.0365352
P42356	1	0	0	1	0	0	0.167867	0.676665	0.272969	0.729489	0.169716	0.492405	0.524312	0.0617087	0.0265435	0.26	0.663	0.884	1.72775	0.469285	0.557209	-0.67913	-0.345867	-0.504122	1	1	1	0.0490329	0.00135634	0.266931	1	1	0.625	-0.0617087	-0.0265435	-0.524312
P42566	1	1	0	1	0	0	0.727169	0.607971	0.266723	0.168611	0.519065	0.97697	0.0665586	0.00820869	0.167452	0.748	0.939	0.165	0.669064	0.323169	0.459357	-0.535947	-0.306751	-0.124452	1	1	1	0.0715532	0.145707	0.13796	0.625	0.625	0.625	-0.00820869	-0.167452	-0.0665586
P42574	0	1	0	1	0	0	0.642738	0.255227	0.675476	0.340478	0.102892	0.357108	-0.177018	0.221114	-0.0600535	0.521	0.384	0.793	0.599387	0.912726	0.605265	-0.953424	-0.470497	-0.725372	1	1	1	0.104504	-0.222221	-0.225036	0.625	0.625	0.625	-0.221114	0.0600535	0.177018
P42677	0	0	0	0	0	0	0.395598	0.891558	0.64626	0.903884	0.987818	0.238725	-0.0673649	0.123929	0.154029	0.759	0.249	0.0549	0.569525	0.400484	0.314082	-0.704255	-0.152626	-0.00602462	0.729281	0.623404	0.327529	0.113174	0.169442	-0.0466557	0.625	0.125	1	-0.123929	-0.154029	0.0673649
P42704	0	0	0	0	1	0	0.879408	0.362264	0.856366	0.0551315	0.302014	0.706601	0.160691	0.0982944	0.0585697	0.00523	0.0324	0.0788	0.230366	0.180969	0.129614	0.091016	0.0156204	-0.0124747	8.5569e-11	0.00712737	0.14037	0.0839358	0.0466674	0.156971	0.125	0.125	0.125	-0.0982944	-0.0585697	-0.160691
P42765	0	0	1	0	0	0	0.552464	0.421137	0.0518406	0.710167	0.437056	0.0458851	-0.132705	-0.052358	0.10429	0.171	0.139	0.117	0.103002	0.0308616	0.256233	-0.368412	-0.135578	-0.047653	0.999998	0.999998	0.999997	-0.0447443	0.10573	-0.0976339	0.625	0.125	0.125	0.052358	-0.10429	0.132705
P43007	0	1	0	1	0	0	0.88718	0.594116	0.0352859	0.0521946	0.128238	0.651393	-0.18174	-0.201811	-0.157085	0.353	0.0772	0.188	0.345958	0.0408903	0.136878	-0.709438	-0.444512	-0.451048	0.993355	0.984408	0.99085	-0.202645	-0.142178	-0.232751	0.125	0.625	0.625	0.201811	0.157085	0.18174
P43034	0	0	0	0	0	0	0.610268	0.114804	0.866748	0.760068	0.279193	0.555234	-0.143447	-0.0929737	0.09105	0.636	0.265	0.042	0.726236	0.123407	0.175919	-1.01313	-0.309355	0.00618068	0.638829	0.5024	0.109803	-0.119905	0.0700009	-0.188599	0.625	0.125	0.625	0.0929737	-0.09105	0.143447
P43121	0	0	0	0	0	1	0.920122	0.454399	0.583967	0.207731	0.942941	0.276163	-0.083559	-0.0147186	-0.0280298	0.701	0.857	0.793	0.544653	0.223434	0.283606	-0.711771	-0.252872	-0.339666	1	1	1	-0.0307068	-0.0696676	-0.0762563	1	0.625	1	0.0147186	0.0280298	0.083559
P43246	0	0	1	0	1	1	0.0277338	0.169284	0.419416	0.0139502	0.397929	0.690432	-0.0438614	0.00510584	0.0515281	0.757	0.923	0.544	0.368151	0.160661	0.291982	-0.455874	-0.15045	-0.188926	1	1	1	0.00781296	0.0422536	-0.0596837	1	1	0.625	-0.00510584	-0.0515281	0.0438614
P43304	0	0	1	1	0	1	0.018116	0.735548	0.910314	0.0387356	0.0316515	0.815757	0.0539931	-0.0538959	-0.292073	0.75	0.497	0.138	0.545967	0.168526	0.169636	-0.437981	-0.276318	-0.753783	1	1	1	-0.0310901	-0.293202	0.0443642	1	0.625	0.625	0.0538959	0.292073	-0.0539931
P43307	0	0	0	1	0	0	0.918949	0.952055	0.633847	0.125436	0.0798019	0.86483	-0.141101	-0.0885179	-0.037849	0.374	0.192	0.661	0.289521	0.0794224	0.210357	-0.571722	-0.256458	-0.286055	1	1	1	-0.106823	-0.028775	-0.0266087	0.625	1	1	0.0885179	0.037849	0.141101
P43357	1	0	0	0	0	0	0.719927	0.0525184	0.566448	0.331493	0.0512451	0.582117	-0.359485	0.0411568	-0.518531	0.37	0.793	0.0335	0.728017	0.497818	-0.0764139	-1.44699	-0.415504	-0.960649	0.480878	0.645539	0.0413948	0.0825246	-0.539281	-0.19152	0.625	0.125	0.625	-0.0411568	0.518531	0.359485
P43360	0	1	1	0	0	0	0.280281	0.994131	0.204777	0.953974	0.269536	0.841821	-0.240971	0.0378589	-0.179482	0.369	0.821	0.362	0.486005	0.526673	0.352455	-0.967946	-0.450955	-0.711418	1	1	1	0.0622747	-0.0933902	-0.0808345	1	0.625	0.625	-0.0378589	0.179482	0.240971
P43363	0	1	0	1	0	0	0.635165	0.861923	0.113579	0.75757	0.0533748	0.442772	0.0624312	-0.128835	-0.152689	0.244	0.553	0.224	0.199888	0.48714	0.165292	-0.0750257	-0.744809	-0.47067	1	1	1	-0.29867	-0.152588	0.0361336	0.625	0.625	0.625	0.128835	0.152689	-0.0624312
P43487	0	1	1	0	0	0	0.653736	0.800821	0.0621849	0.502978	0.835067	0.17587	0.0573262	-0.0451237	0.259504	0.839	0.75	0.0762	0.88173	0.365634	0.569652	-0.767077	-0.455881	-0.0506444	1	1	1	-0.0833329	0.238938	0.155998	0.625	0.125	0.625	0.0451237	-0.259504	-0.0573262
P43490	0	0	0	0	0	1	0.902361	0.448603	0.67519	0.340462	0.668592	0.872462	-0.106071	-0.129386	-0.0355254	0.00667	0.0696	0.677	-0.0559743	0.0192528	0.210161	-0.156167	-0.278024	-0.281212	6.68678e-09	0.157982	0.405873	-0.122508	-0.0468537	-0.113581	0.125	1	0.125	0.129386	0.0355254	0.106071
P43686	0	0	0	0	0	0	0.650014	0.733224	0.737678	0.7184	0.119384	0.855585	-0.137583	-0.0105945	0.077694	0.346	0.876	0.292	0.254549	0.187258	0.271497	-0.529714	-0.208447	-0.116109	1	1	1	-0.0113508	0.0682778	-0.164795	0.625	0.625	0.625	0.0105945	-0.077694	0.137583
P43897	1	0	0	0	0	0	0.359905	0.508577	0.744699	0.484936	0.730453	0.80176	0.0197977	-0.0257322	0.194069	0.909	0.775	0.102	0.529753	0.23585	0.459085	-0.490157	-0.287314	-0.0709473	1	1	1	-0.0334963	0.201911	0.107921	0.625	0.125	0.625	0.0257322	-0.194069	-0.0197977
P45880	0	1	0	0	0	0	0.615422	0.73942	0.515434	0.467556	0.647177	0.612273	-0.0282327	0.135156	0.0940489	0.799	0.129	0.296	0.294084	0.342333	0.330875	-0.350549	-0.072021	-0.142778	1	1	1	0.12866	0.118568	-0.0185379	0.625	0.625	1	-0.135156	-0.0940489	0.0282327
P45954	0	0	0	0	0	1	0.904475	0.59148	0.725114	0.553954	0.452171	0.415298	0.098849	-0.0208452	-0.0286623	0.59	0.509	0.691	0.622651	0.0678306	0.179745	-0.424953	-0.109521	-0.23707	1	1	1	-0.0120139	-0.0616921	0.0567803	1	1	0.625	0.0208452	0.0286623	-0.098849
P45973	1	1	1	0	0	0	0.0101159	0.634411	0.485066	0.688705	0.64664	0.417647	-0.058297	0.0871352	0.157312	0.811	0.0302	0.267	0.650876	0.158491	0.525544	-0.76747	0.0157792	-0.210921	0.60676	0.0221465	0.457765	0.0719664	0.185528	0.0809012	0.125	0.625	0.625	-0.0871352	-0.157312	0.058297
P45974	1	0	0	1	0	1	0.281114	0.0219221	0.421757	0.093841	0.152211	0.215344	0.0375239	-0.0838434	0.0180787	0.358	0.466	0.777	0.147692	0.236244	0.203616	-0.0726445	-0.403931	-0.167459	1	1	1	-0.0807531	0.0442934	0.0357589	0.625	1	1	0.0838434	-0.0180787	-0.0375239
P45985	0	1	0	0	0	0	0.860525	0.875908	0.0147795	0.470952	0.867709	0.171215	0.0214418	-0.207766	-0.21237	0.729	0.499	0.211	0.201029	0.654598	0.214084	-0.158145	-1.07013	-0.638825	1	1	1	-0.103443	-0.219455	-0.0144481	1	0.625	1	0.207766	0.21237	-0.0214418
P46013	0	0	0	0	0	0	0.536992	0.625327	0.66766	0.247305	0.596402	0.64629	0.292274	-0.021051	0.217749	0.122	0.857	0.0462	0.726586	0.319776	0.428566	-0.142038	-0.361878	0.0069307	0.474795	0.633238	0.1598	-0.0178413	0.224554	0.339737	1	0.125	0.625	0.021051	-0.217749	-0.292274
P46060	1	1	0	0	1	0	0.757063	0.116334	0.33264	0.410302	0.533061	0.363987	0.0155284	-0.117115	0.00394546	0.861	0.19	0.964	0.274723	0.103612	0.257665	-0.243666	-0.337841	-0.249774	1	1	1	-0.135001	0.0270994	-0.0491701	0.625	1	0.625	0.117115	-0.00394546	-0.0155284
P46063	0	0	0	0	0	0	0.301031	0.613004	0.982314	0.969665	0.409363	0.251777	-0.107096	-0.0959985	0.0239013	0.355	0.484	0.697	0.205138	0.2877	0.200998	-0.419329	-0.479697	-0.153195	1	1	1	-0.142887	-0.00162612	-0.146077	0.625	1	0.625	0.0959985	-0.0239013	0.107096
P46087	0	0	0	0	0	1	0.494841	0.895827	0.588784	0.568531	0.172377	0.176069	-0.0958585	-0.0750398	0.0119125	0.442	0.292	0.556	0.249147	0.112364	0.069314	-0.440864	-0.262443	-0.045489	1	1	1	-0.0729329	0.0139625	-0.0718616	0.625	0.625	0.625	0.0750398	-0.0119125	0.0958585
P46108	0	0	1	0	1	0	0.33972	0.851063	0.743184	0.136755	0.253226	0.070719	0.231907	-0.0210205	0.0525232	0.0851	0.911	0.563	0.52319	0.526845	0.310631	-0.0593757	-0.568886	-0.205584	1	1	1	0.104571	0.0940971	0.20242	0.625	0.625	0.125	0.0210205	-0.0525232	-0.231907
P46109	0	0	0	0	1	0	0.680167	0.980805	0.983128	0.260805	0.0782293	0.262306	0.18057	0.162596	-0.0662204	0.162	0.262	0.45	0.491723	0.538437	0.177127	-0.130583	-0.213245	-0.309568	1	1	1	0.0764184	-0.0299772	0.17	0.625	1	0.625	-0.162596	0.0662204	-0.18057
P46734	0	0	0	1	1	0	0.11952	0.973722	0.976287	0.355564	0.49769	0.032266	0.00668384	0.130849	-0.157456	0.968	0.317	0.174	0.49538	0.478406	0.124628	-0.482012	-0.216708	-0.43954	1	1	1	0.0842616	-0.133368	-0.0503736	0.625	0.625	1	-0.130849	0.157456	-0.00668384
P46777	0	0	1	0	0	0	0.198919	0.677878	0.848271	0.809068	0.513588	0.478902	-0.153346	-0.0221169	0.0164531	0.258	0.503	0.872	0.197255	0.0707004	0.31509	-0.503946	-0.114934	-0.282184	1	1	1	-0.0219212	0.0395578	-0.111681	0.625	1	0.625	0.0221169	-0.0164531	0.153346
P46778	0	0	1	0	0	1	0.581542	0.169992	0.169019	0.0040117	0.3048	0.922871	-0.0773464	-0.0559832	-0.357559	0.822	0.777	0.198	0.928078	0.520405	0.332633	-1.08277	-0.632371	-1.04775	1	1	1	0.071628	-0.208999	-0.324909	0.625	0.125	0.625	0.0559832	0.357559	0.0773464
P46779	0	0	1	0	1	0	0.0598145	0.38932	0.482225	0.106903	0.819992	0.181097	-0.122875	0.0383003	-0.131489	0.381	0.774	0.151	0.258751	0.425885	0.0868588	-0.504502	-0.349284	-0.349837	1	1	1	0.059071	-0.171207	-0.170811	1	0.625	0.625	-0.0383003	0.131489	0.122875
P46781	0	0	0	0	0	1	0.233308	0.897211	0.796553	0.0975885	0.737353	0.839828	-0.0932268	-0.0798397	-0.039184	0.454	0.133	0.728	0.25234	0.0444175	0.288003	-0.438794	-0.204097	-0.366371	1	1	1	-0.103133	-0.0124138	-0.107003	0.625	1	0.625	0.0798397	0.039184	0.0932268
P46783	0	0	1	1	0	0	0.0241986	0.23076	0.571433	0.960287	0.316695	0.639215	-0.184902	-0.224136	0.187716	0.36	0.214	0.322	0.361464	0.229535	0.693194	-0.731268	-0.677807	-0.317762	1	1	1	-0.231953	0.133314	-0.305768	0.625	1	0.625	0.224136	-0.187716	0.184902
P46926	0	0	0	0	1	0	0.727471	0.627551	0.876589	0.277638	0.176059	0.10771	-0.112576	-0.00927874	-0.220251	0.366	0.938	0.144	0.224887	0.340108	0.13676	-0.450039	-0.358666	-0.577263	1	1	1	-0.0257158	-0.234638	-0.1512	0.625	0.625	0.625	0.00927874	0.220251	0.112576
P46939	0	1	0	0	1	0	0.687628	0.874605	0.05414	0.360763	0.748957	0.689557	-0.376807	0.0440964	-0.256067	0.207	0.756	0.0931	0.37153	0.457222	0.0789255	-1.12514	-0.36903	-0.59106	0.999991	0.999994	0.999986	0.0286102	-0.17996	-0.413921	1	0.125	0.625	-0.0440964	0.256067	0.376807
P46940	1	0	0	0	0	1	0.566561	0.0229655	0.293753	0.309599	0.466348	0.782351	-0.0113547	-0.0300643	0.0644863	0.923	0.63	0.204	0.333563	0.148809	0.191458	-0.356273	-0.208937	-0.0624857	1	1	1	-0.0202104	0.0466048	-0.0988408	1	0.625	0.625	0.0300643	-0.0644863	0.0113547
P46976	1	1	0	0	0	1	0.686356	0.138286	0.162676	0.140896	0.395862	0.634877	0.0396665	0.0290317	0.031783	0.661	0.674	0.836	0.299941	0.228019	0.481101	-0.220608	-0.169956	-0.417535	1	1	1	0.0677645	-0.0257889	0.0458082	0.625	1	0.625	-0.0290317	-0.031783	-0.0396665
P46977	0	0	0	0	1	0	0.0719809	0.469548	0.952006	0.164502	0.999425	0.0920573	-0.173356	0.0265597	-0.0248556	0.359	0.898	0.84	0.336666	0.632881	0.335158	-0.683379	-0.579761	-0.384869	1	1	1	-0.0585096	0.0466503	-0.176726	1	0.625	1	-0.0265597	0.0248556	0.173356
P47755	0	0	0	0	1	0	0.771609	0.906542	0.847856	0.402069	0.212873	0.590541	-0.0267766	-0.167281	0.0517819	0.646	0.0468	0.306	0.140681	-0.00449881	0.18557	-0.194234	-0.330062	-0.0820067	0.71189	0.198205	0.580442	-0.167485	0.0616856	-0.0598908	0.125	0.625	0.625	0.167281	-0.0517819	0.0267766
P47897	0	1	0	0	0	0	0.0629666	0.29278	0.0261764	0.644484	0.308301	0.306092	-0.037804	0.0323738	-0.0100169	0.565	0.65	0.83	0.148811	0.23748	0.126293	-0.224419	-0.172732	-0.146326	1	1	1	0.0512651	-0.0170295	-0.0610305	0.625	0.625	0.625	-0.0323738	0.0100169	0.037804
P47914	0	0	0	1	0	0	0.734719	0.143278	0.575747	0.164947	0.262762	0.395017	0.00189613	-0.0447536	-0.039542	0.983	0.769	0.863	0.261829	0.398209	0.630647	-0.258037	-0.487716	-0.709731	1	1	1	0.00343654	0.131542	0.0263197	1	0.625	1	0.0447536	0.039542	-0.00189613
P47985	1	0	0	1	0	0	0.590165	0.267801	0.994976	0.598307	0.0281838	0.915854	0.159263	-0.146689	0.223902	0.26	0.232	0.0316	0.524705	0.166004	0.410502	-0.206178	-0.459382	0.0373011	0.601273	0.456518	0.0271283	-0.078245	0.212485	0.0526798	0.625	0.125	0.125	0.146689	-0.223902	-0.159263
P48047	0	0	1	1	0	0	0.0545849	0.767894	0.59655	0.956918	0.677312	0.0382594	0.0295518	0.107935	-0.0463005	0.902	0.564	0.795	0.735799	0.638957	0.473447	-0.676695	-0.423087	-0.566048	1	1	1	0.0334243	-0.107764	-0.132168	1	1	0.625	-0.107935	0.0463005	-0.0295518
P48147	0	0	0	1	0	1	0.196253	0.488964	0.471341	0.0187583	0.305299	0.8841	-0.019846	-0.29262	-0.180158	0.878	0.0368	0.265	0.359779	-0.0337281	0.239612	-0.399471	-0.551512	-0.599929	0.646844	0.0647571	0.488056	-0.345538	-0.147477	-0.0539431	0.125	1	1	0.29262	0.180158	0.019846
P48200	0	0	0	0	0	0	0.720333	0.572294	0.520805	0.122491	0.396419	0.669129	-0.0128093	0.0823963	0.513547	0.953	0.626	0.0595	0.620493	0.566545	1.06552	-0.646112	-0.401753	-0.0384215	0.745104	0.825222	0.506629	0.101943	0.594007	-0.0451971	0.625	0.125	1	-0.0823963	-0.513547	0.0128093
P48426	0	0	1	0	0	0	0.0264269	0.216654	0.907602	0.106105	0.129162	0.231284	-0.178611	-0.0736729	0.044407	0.105	0.399	0.682	0.0686235	0.165625	0.357631	-0.425845	-0.31297	-0.268817	1	1	1	-0.122949	0.0466011	-0.174922	0.625	1	0.625	0.0736729	-0.044407	0.178611
P48444	0	1	1	0	0	0	0.0217911	0.997829	0.0971237	0.966979	0.779882	0.829736	-0.148106	-0.0250612	0.0693563	0.311	0.704	0.573	0.239193	0.165648	0.419553	-0.535404	-0.215771	-0.28084	1	1	1	-0.0177291	0.0138042	-0.23897	1	1	0.625	0.0250612	-0.0693563	0.148106
P48506	1	0	0	0	0	0	0.369318	0.0887243	0.299463	0.740003	0.287604	0.821775	0.0421942	0.059411	-0.2123	0.844	0.663	0.0803	0.670465	0.452212	0.0473803	-0.586076	-0.33339	-0.471981	1	1	1	0.0785256	-0.222898	0.0822111	0.625	0.125	1	-0.059411	0.2123	-0.0421942
P48507	1	0	0	1	0	0	0.703227	0.190422	0.739839	0.726778	0.376648	0.86711	-0.931935	-0.027917	-0.438879	0.00267	0.872	0.00396	-0.611418	0.479655	-0.266064	-1.25245	-0.535489	-0.611695	1.48342e-17	0.321528	2.65865e-13	-0.0641508	-0.42154	-0.937106	1	0.125	0.125	0.027917	0.438879	0.931935
P48634	0	1	0	0	0	0	0.827199	0.967439	0.371553	0.899836	0.238472	0.835172	0.21886	-0.22587	-0.381294	0.0116	0.278	0.318	0.344669	0.318027	0.634472	0.0930503	-0.769767	-1.39706	1.21884e-05	0.442908	0.593407	-0.18199	-0.199727	0.228847	0.625	0.625	0.125	0.22587	0.381294	-0.21886
P48643	0	0	0	0	0	0	0.418181	0.120241	0.689039	0.378515	0.998136	0.766135	-0.0823748	0.0197751	0.0930846	0.502	0.759	0.0261	0.261963	0.206964	0.165175	-0.426712	-0.167414	0.0209941	0.461853	0.621998	0.00981379	0.00701998	0.0881721	-0.116724	1	0.125	0.625	-0.0197751	-0.0930846	0.0823748
P48723	0	0	0	0	0	0	0.761538	0.795184	0.843809	0.925227	0.847158	0.405053	-0.362989	0.0957572	-0.790471	0.323	0.358	0.00176	0.615835	0.377105	-0.554799	-1.34181	-0.185591	-1.02614	0.468024	0.639543	2.1941e-23	0.104461	-0.831364	-0.532371	0.625	0.125	0.625	-0.0957572	0.790471	0.362989
P48729	1	0	1	0	0	0	0.0736117	0.0369099	0.99968	0.780819	0.871584	0.860824	-0.233295	0.216894	-0.357836	0.462	0.383	0.142	0.649184	0.893669	0.217135	-1.11577	-0.459881	-0.932806	1	1	1	0.256832	-0.297106	-0.178436	1	0.125	1	-0.216894	0.357836	0.233295
P48735	1	0	0	1	0	0	0.584787	0.276775	0.592521	0.256322	0.466793	0.383049	0.0962768	0.0193757	0.0222622	0.153	0.899	0.843	0.257207	0.467817	0.349581	-0.0646536	-0.429066	-0.305056	1	1	1	0.0161662	-0.0141232	0.106143	1	0.625	0.625	-0.0193757	-0.0222622	-0.0962768
P48739	1	0	0	0	1	0	0.906762	0.402778	0.689962	0.860309	0.740554	0.211695	-0.178886	0.202408	0.0221163	0.228	0.241	0.873	0.197407	0.643987	0.426193	-0.555179	-0.239172	-0.381961	1	1	1	0.144541	-0.0807498	-0.136424	1	0.625	0.625	-0.202408	-0.0221163	0.178886
P49006	0	0	0	0	0	0	0.707821	0.723352	0.882648	0.425965	0.327737	0.641988	-0.0576316	0.0126384	0.392562	0.9	0.87	0.00831	1.27952	0.2391	0.592869	-1.39478	-0.213823	0.192254	0.463925	0.637209	2.50558e-07	0.0622659	0.391194	0.142303	0.625	0.125	1	-0.0126384	-0.392562	0.0576316
P49189	0	0	0	0	0	0	0.230524	0.792957	0.861392	0.711836	0.471065	0.832583	0.00536524	-0.0957588	-0.187275	0.971	0.642	0.0535	0.440211	0.496338	0.00530322	-0.429481	-0.687855	-0.379853	0.740546	0.632012	0.317447	-0.179234	-0.198593	0.0968645	0.625	0.125	0.625	0.0957588	0.187275	-0.00536524
P49207	1	0	0	0	0	0	0.788086	0.110273	0.156246	0.345961	0.368933	0.806363	-0.117478	-0.0175677	-0.201683	0.502	0.699	0.243	0.373903	0.11361	0.241543	-0.608859	-0.148746	-0.64491	1	1	1	-0.0473605	-0.204024	-0.211703	0.625	1	0.625	0.0175677	0.201683	0.117478
P49257	0	0	0	0	1	0	0.626074	0.110385	0.378417	0.351249	0.767639	0.0778552	-0.0432088	-0.0168945	0.127658	0.77	0.886	0.104	0.386786	0.329469	0.303382	-0.473204	-0.363258	-0.0480656	1	1	1	-0.111046	0.106045	-0.115596	0.625	0.125	0.625	0.0168945	-0.127658	0.0432088
P49321	0	1	0	0	0	1	0.633078	0.645208	0.00567875	0.428568	0.787069	0.283775	0.234899	-0.0777344	0.179274	0.382	0.495	0.119	0.966887	0.241664	0.442747	-0.49709	-0.397132	-0.0841998	1	1	1	-0.0459879	0.181024	0.370734	1	0.125	0.625	0.0777344	-0.179274	-0.234899
P49327	0	1	0	0	1	0	0.796927	0.636567	0.0541505	0.847488	0.661497	0.273371	-0.0913883	0.019668	-0.0710664	0.358	0.195	0.277	0.176805	0.0573452	0.0994814	-0.359582	-0.0180091	-0.241614	1	1	1	0.0259704	-0.0625595	-0.118816	0.625	1	0.625	-0.019668	0.0710664	0.0913883
P49356	0	0	0	0	0	0	0.666429	0.520489	0.564989	0.0658265	0.534075	0.179514	-0.108644	0.377774	0.109484	0.857	0.364	0.682	1.64845	1.50352	0.881574	-1.86574	-0.747974	-0.662607	1	1	1	0.521158	0.122734	-0.36589	0.625	1	0.625	-0.377774	-0.109484	0.108644
P49368	0	0	0	1	0	0	0.772359	0.927984	0.917293	0.502358	0.252675	0.745745	-0.100201	-0.0846795	0.118641	0.238	0.0691	0.0323	0.116858	0.0123189	0.218349	-0.317259	-0.181678	0.0189324	0.388162	0.175488	0.0188144	-0.0811945	0.129322	-0.0976779	0.125	0.125	0.625	0.0846795	-0.118641	0.100201
P49406	0	0	0	0	0	0	0.86259	0.957902	0.515871	0.254145	0.506573	0.709055	-0.068624	-0.0493762	-0.0637337	0.455	0.865	0.384	0.186541	0.80207	0.135569	-0.323789	-0.900822	-0.263036	1	1	1	-0.0267494	-0.0974274	-0.047923	1	0.625	1	0.0493762	0.0637337	0.068624
P49407	0	0	1	0	0	0	0.0221989	0.126958	0.602373	0.726153	0.954606	0.795167	0.138296	0.318089	0.126822	0.718	0.383	0.563	1.24838	1.31083	0.749552	-0.971789	-0.67465	-0.495909	1	1	1	0.205825	0.0354236	-0.104616	1	1	1	-0.318089	-0.126822	-0.138296
P49411	0	0	0	1	1	1	0.0736293	0.276477	0.661147	0.0397611	0.204364	0.384711	-0.00406435	-0.01127	0.124649	0.961	0.792	0.178	0.240903	0.112935	0.350839	-0.249032	-0.135474	-0.101542	1	1	1	0.0137308	0.149185	-0.0319512	1	0.625	1	0.01127	-0.124649	0.00406435
P49458	0	0	0	0	0	0	0.169493	0.751428	0.600542	0.154149	0.5903	0.742105	-0.117027	0.133642	-0.132907	0.67	0.387	0.57	0.673803	0.554384	0.531385	-0.907857	-0.2871	-0.797198	1	1	1	0.134656	-0.164076	-0.0448671	1	1	1	-0.133642	0.132907	0.117027
P49589	0	0	0	1	0	0	0.930508	0.719617	0.727563	0.964867	0.295243	0.35831	-0.118187	-0.0687238	-0.0776163	0.363	0.617	0.259	0.233585	0.324286	0.100213	-0.46996	-0.461733	-0.255445	1	1	1	-0.163758	-0.0790705	-0.100601	0.625	1	0.625	0.0687238	0.0776163	0.118187
P49591	0	0	0	0	0	0	0.157659	0.675298	0.22226	0.243521	0.254179	0.139292	-0.240926	-0.157944	0.016789	0.0358	0.109	0.855	-0.0301887	0.0644692	0.284599	-0.451663	-0.380357	-0.251021	0.0464835	0.378462	0.573056	-0.168194	0.00941586	-0.295007	0.625	1	0.125	0.157944	-0.016789	0.240926
P49593	1	1	1	1	1	1	0.00614168	0.537651	0.0249876	0.0350321	0.0737145	0.0594099	0.00603645	-0.0812889	0.214123	0.982	0.604	0.336	0.772907	0.366596	0.810169	-0.760834	-0.529174	-0.381923	1	1	1	-0.00307921	0.239426	0.226482	1	0.625	0.625	0.0812889	-0.214123	-0.00603645
P49643	0	0	0	0	1	0	0.838902	0.869129	0.910831	0.9871	0.967628	0.0414718	0.321233	0.0107832	-0.42467	0.614	0.978	0.0212	2.14211	1.13196	-0.120582	-1.49964	-1.11039	-0.728759	0.458035	0.616198	0.00247456	-0.30359	-0.415142	0.0321935	0.625	0.125	1	-0.0107832	0.42467	-0.321233
P49720	0	0	0	1	0	0	0.343061	0.567605	0.967225	0.952797	0.299761	0.337856	-0.107556	0.038259	-0.295863	0.658	0.813	0.117	0.590953	0.509414	0.134904	-0.806066	-0.432897	-0.72663	1	1	1	0.0474556	-0.289576	-0.187661	0.625	0.125	1	-0.038259	0.295863	0.107556
P49721	1	0	1	0	0	0	0.0386345	0.706991	0.846717	0.266882	0.183606	0.157373	-0.322382	0.0150893	-0.00572697	0.00582	0.842	0.949	-0.177229	0.236057	0.258298	-0.467535	-0.205878	-0.269752	1.18248e-09	0.653392	0.48928	0.00186473	0.0288755	-0.320831	1	1	0.125	-0.0150893	0.00572697	0.322382
P49736	0	0	1	0	0	1	0.538966	0.440036	0.893895	0.425381	0.114466	0.214732	0.0318309	0.0678735	-0.0208941	0.757	0.398	0.784	0.330849	0.287399	0.200851	-0.267187	-0.151652	-0.242639	1	1	1	0.0785468	0.0444496	0.0336583	0.625	0.625	0.625	-0.0678735	0.0208941	-0.0318309
P49748	0	0	0	0	0	0	0.963899	0.979768	0.978862	0.917095	0.309399	0.237189	-0.221804	0.0500663	-0.0759337	0.044	0.256	0.513	-0.0111735	0.163804	0.251003	-0.432435	-0.063671	-0.40287	0.15177	0.691695	0.553672	0.0410938	-0.111353	-0.225883	1	1	0.125	-0.0500663	0.0759337	0.221804
P49755	0	0	0	0	0	0	0.973383	0.505334	0.647917	0.319353	0.855857	0.189544	-0.0912324	-0.126891	0.17423	0.458	0.333	0.0865	0.250317	0.223672	0.394617	-0.432782	-0.477454	-0.0461576	1	1	1	-0.159261	0.206724	-0.129468	0.625	0.625	1	0.126891	-0.17423	0.0912324
P49756	1	0	1	0	1	0	0.483551	0.616521	0.856273	0.960619	0.447876	0.0109225	0.0986715	-0.0239034	0.0829795	0.293	0.846	0.626	0.345235	0.335319	0.570464	-0.147892	-0.383125	-0.404505	1	1	1	0.0548911	-0.0249591	0.0522706	1	0.625	0.625	0.0239034	-0.0829795	-0.0986715
P49770	0	0	0	0	0	0	0.565197	0.123082	0.792274	0.32233	0.783253	0.0769598	-0.133167	0.0249597	0.0573945	0.637	0.869	0.265	0.677047	0.46754	0.191112	-0.943381	-0.417621	-0.0763232	1	1	1	-0.00550386	0.0804472	-0.237216	1	0.625	1	-0.0249597	-0.0573945	0.133167
P49773	0	0	0	0	0	0	0.516443	0.916454	0.285813	0.506143	0.90116	0.960158	-0.0772023	0.0707668	-0.288568	0.786	0.489	0.0907	0.750825	0.357311	0.0844546	-0.90523	-0.215778	-0.661591	0.999996	0.999998	0.999994	0.065723	-0.317486	-0.0247372	1	0.125	1	-0.0707668	0.288568	0.0772023
P49790	0	0	0	0	0	0	0.0624645	0.25005	0.0801873	0.700175	0.90519	0.274163	0.0460353	0.132289	0.0231429	0.562	0.00815	0.565	0.271351	0.199334	0.137499	-0.17928	0.0652443	-0.0912132	0.472867	1.94366e-07	0.638942	0.114747	0.0514476	0.0165552	0.125	0.625	1	-0.132289	-0.0231429	-0.0460353
P49792	1	0	0	0	0	0	0.809954	0.0173544	0.765531	0.858144	0.925633	0.285304	-0.0565905	-0.104334	0.0590387	0.00216	0.311	0.323	-0.0384857	0.168979	0.218376	-0.0746953	-0.377646	-0.100298	3.41725e-20	0.44732	0.597013	-0.147838	0.0506137	-0.0572608	0.625	1	0.125	0.104334	-0.0590387	0.0565905
P49903	0	0	0	0	0	0	0.924201	0.58928	0.865645	0.285597	0.191524	0.108397	0.158561	0.0525949	0.089938	0.222	0.527	0.592	0.486526	0.286926	0.568463	-0.169404	-0.181736	-0.388587	1	1	1	0.0276189	0.180394	0.164453	1	0.625	1	-0.0525949	-0.089938	-0.158561
P49915	0	0	0	1	0	0	0.480578	0.142715	0.766643	0.277372	0.254913	0.753614	-0.016853	0.00648708	-0.0018948	0.746	0.904	0.926	0.13409	0.164447	0.0582526	-0.167796	-0.151473	-0.0620421	1	1	1	-0.0129386	0.00486331	-0.01111	1	1	1	-0.00648708	0.0018948	0.016853
P49916	0	1	0	0	1	0	0.494784	0.527616	0.184738	0.384562	0.809979	0.0278597	0.0982314	0.110619	0.0927151	0.171	0.431	0.635	0.272914	0.498038	0.653254	-0.0764515	-0.276801	-0.467823	1	1	1	0.19089	0.144143	0.0754745	0.625	0.625	0.125	-0.110619	-0.0927151	-0.0982314
P49961	0	0	0	0	0	0	0.387774	0.933829	0.513717	0.979912	0.75584	0.98802	-0.083445	-0.137079	-0.114001	0.41	0.324	0.363	0.194329	0.233045	0.224659	-0.361219	-0.507203	-0.452661	1	1	1	-0.0382711	-0.107659	-0.0669212	0.625	0.625	0.625	0.137079	0.114001	0.083445
P50213	0	1	0	0	0	0	0.544193	0.97596	0.120731	0.791183	0.652759	0.476047	0.111269	0.00898118	0.0976801	0.0518	0.928	0.385	0.224208	0.300109	0.404172	-0.00167045	-0.282147	-0.208812	0.276029	0.720051	0.604811	-0.0530017	0.0145723	0.0907456	0.625	1	0.125	-0.00898118	-0.0976801	-0.111269
P50395	1	0	0	0	0	0	0.589848	0.12386	0.594336	0.47227	0.676812	0.262337	-0.0758403	-0.0088411	-0.0817918	0.42	0.915	0.477	0.182966	0.233693	0.239091	-0.334646	-0.251375	-0.402675	1	1	1	0.00348774	-0.0544411	-0.0623427	1	0.625	0.625	0.0088411	0.0817918	0.0758403
P50402	0	1	0	1	0	0	0.761688	0.67474	0.384008	0.948039	0.0506099	0.255762	0.210217	-0.0328459	0.219542	0.371	0.817	0.0208	0.848096	0.380556	0.375738	-0.427662	-0.446248	0.0633453	0.454831	0.61853	0.00220479	-0.0330606	0.225684	0.287111	1	0.125	0.625	0.0328459	-0.219542	-0.210217
P50416	0	0	0	1	1	0	0.808745	0.983785	0.37678	0.696777	0.267071	0.0670265	-0.130412	0.190368	-0.0452356	0.169	0.12	0.79	0.0999543	0.471518	0.450618	-0.360777	-0.0907815	-0.541089	1	1	1	0.24698	0.0464302	-0.127073	0.625	0.625	0.625	-0.190368	0.0452356	0.130412
P50502	0	0	0	0	0	0	0.681974	0.823371	0.836371	0.248556	0.973362	0.619387	0.030086	0.0491405	0.144711	0.882	0.7	0.227	0.622557	0.417746	0.448653	-0.562385	-0.319465	-0.159232	1	1	1	0.0516573	0.160749	0.126884	1	0.625	0.625	-0.0491405	-0.144711	-0.030086
P50552	0	0	0	0	0	0	0.600441	0.581319	0.307759	0.200996	0.799757	0.607502	-0.0565016	0.0414581	-0.0895465	0.411	0.47	0.618	0.132381	0.201604	0.424369	-0.245384	-0.118688	-0.603462	1	1	1	0.0399602	-0.0724698	-0.0427699	0.625	1	0.625	-0.0414581	0.0895465	0.0565016
P50570	0	0	0	1	0	0	0.521277	0.574188	0.676659	0.716295	0.0440144	0.741805	-0.0613716	-0.0653787	-0.157329	0.609	0.294	0.221	0.281671	0.0987215	0.167219	-0.404414	-0.229479	-0.481876	1	1	1	-0.0596691	-0.128468	-0.131037	0.625	1	0.625	0.0653787	0.157329	0.0613716
P50579	0	0	0	0	0	1	0.874474	0.665688	0.795693	0.035711	0.38821	0.7511	0.307386	0.138049	0.0927876	0.0231	0.511	0.521	0.534705	0.728601	0.500588	0.0800668	-0.452504	-0.315013	0.0046482	0.470024	0.630827	0.1479	0.0835955	0.354149	0.625	0.625	0.125	-0.138049	-0.0927876	-0.307386
P50990	0	0	0	0	1	0	0.705667	0.323477	0.410851	0.500536	0.549147	0.64985	-0.114221	-0.0625926	0.118576	0.432	0.0437	0.0491	0.287501	-0.00334649	0.236249	-0.515943	-0.121839	0.000903099	0.354264	0.0904231	0.109141	-0.067525	0.123873	-0.0695563	0.125	0.125	0.625	0.0625926	-0.118576	0.114221
P50991	0	0	0	0	0	0	0.363847	0.336724	0.993007	0.851198	0.294371	0.548806	-0.0998316	-0.0827001	0.0230837	0.279	0.1	0.859	0.141098	0.0292955	0.402977	-0.340761	-0.194696	-0.356809	0.999999	0.999998	0.999999	-0.0980758	0.00609329	-0.0906234	0.625	1	1	0.0827001	-0.0230837	0.0998316
P50995	1	0	0	0	0	1	0.98141	0.0597723	0.914703	0.611458	0.616368	0.72345	-0.0482123	-0.0312722	0.0971657	0.68	0.7	0.0987	0.28952	0.203687	0.227783	-0.385945	-0.266231	-0.0334514	1	1	0.999999	-0.0208803	0.0774567	-0.134533	0.625	0.125	0.625	0.0312722	-0.0971657	0.0482123
P51114	1	1	0	0	1	1	0.42057	0.340514	0.0205452	0.639087	0.75462	0.200659	-0.0659902	-0.17863	0.286307	0.829	0.0821	0.0201	0.8267	0.0420956	0.487322	-0.95868	-0.399356	0.0852923	0.472897	0.260995	0.00118496	-0.242309	0.285866	-0.0628685	0.625	0.125	1	0.17863	-0.286307	0.0659902
P51116	1	0	0	0	0	0	0.465834	0.0427366	0.597325	0.291979	0.65273	0.959221	-0.0658122	-0.155505	0.0280012	0.696	0.326	0.773	0.421109	0.266797	0.310179	-0.552733	-0.577808	-0.254176	1	1	1	-0.18771	0.02072	-0.0742215	0.625	1	0.625	0.155505	-0.0280012	0.0658122
P51148	1	0	0	0	1	0	0.738531	0.230057	0.869958	0.946403	0.276681	0.150294	-0.0408084	-0.0612718	-0.0441151	0.664	0.392	0.674	0.23014	0.133967	0.257976	-0.311757	-0.256511	-0.346206	1	1	1	-0.00503312	-0.103329	-0.0499105	1	0.625	0.625	0.0612718	0.0441151	0.0408084
P51149	0	0	0	0	1	0	0.668708	0.682312	0.8136	0.867612	0.809336	0.0453579	-0.00213648	-0.0438435	-0.0166901	0.964	0.488	0.702	0.137079	0.132949	0.10945	-0.141352	-0.220636	-0.14283	1	1	1	-0.040867	-0.0419259	0.0225675	1	0.625	1	0.0438435	0.0166901	0.00213648
P51151	0	0	0	0	0	1	0.785073	0.869722	0.93448	0.517971	0.174841	0.205011	-0.0857989	-0.292159	-0.192553	0.675	0.314	0.144	0.504926	0.478962	0.119055	-0.676524	-1.06328	-0.504161	1	1	1	-0.352264	-0.206097	0.0011004	0.625	0.625	1	0.292159	0.192553	0.0857989
P51159	1	0	1	1	0	0	0.363558	0.383125	0.91528	0.166181	0.190379	0.908617	0.0172628	0.14571	-0.121943	0.88	0.346	0.263	0.352199	0.561872	0.160472	-0.317674	-0.270452	-0.404358	1	1	1	0.163688	-0.095716	0.0584055	0.625	0.625	1	-0.14571	0.121943	-0.0172628
P51398	0	1	0	0	0	0	0.946416	0.198096	0.258169	0.622282	0.278077	0.542245	-0.0700963	0.0630898	-0.0557195	0.762	0.543	0.111	0.603302	0.356253	0.0234863	-0.743495	-0.230073	-0.134925	1	1	1	0.096429	-0.0459718	0.0212667	0.625	0.125	1	-0.0630898	0.0557195	0.0700963
P51452	0	0	0	0	0	1	0.766385	0.917937	0.808958	0.113497	0.848001	0.638291	-0.0917936	0.141091	-0.0565042	0.0979	0.386	0.705	0.03111	0.584378	0.375484	-0.214697	-0.302197	-0.488492	0.999997	0.999998	0.999999	0.19167	-0.116398	-0.0848947	0.625	0.625	0.125	-0.141091	0.0565042	0.0917936
P51570	1	0	0	1	0	1	0.724204	0.0112126	0.327045	0.0124335	0.499271	0.20192	0.0260943	-0.291407	0.0636386	0.882	0.339	0.0842	0.539351	0.525587	0.143184	-0.487162	-1.1084	-0.0159065	1	1	1	-0.17677	0.0484913	0.0171698	0.625	0.125	1	0.291407	-0.0636386	-0.0260943
P51571	0	0	0	0	0	0	0.495959	0.760445	0.578908	0.622223	0.707832	0.420561	-0.231388	-0.195333	-0.0780428	0.314	0.154	0.26	0.379048	0.132326	0.101263	-0.841823	-0.522992	-0.257349	1	1	1	-0.194787	-0.114029	-0.239894	0.125	0.625	0.625	0.195333	0.0780428	0.231388
P51572	0	1	0	0	0	0	0.347657	0.741461	0.281163	0.951482	0.849902	0.980808	-0.0207917	-0.0557378	0.245034	0.935	0.447	0.0953	0.727442	0.147525	0.569125	-0.769025	-0.259001	-0.079056	1	1	0.999999	-0.0976478	0.297777	0.0559635	0.625	0.625	0.625	0.0557378	-0.245034	0.0207917
P51580	0	0	0	0	0	1	0.297297	0.993251	0.241009	0.174143	0.0375087	0.755926	-0.0732179	0.190334	-0.175907	0.678	0.124	0.0992	0.436097	0.476069	0.061091	-0.582533	-0.0954001	-0.412904	1	1	1	0.196196	-0.196965	-0.0895387	0.625	0.625	1	-0.190334	0.175907	0.0732179
P51606	0	0	0	0	0	0	0.55084	0.982708	0.583766	0.615199	0.520113	0.98788	-0.101153	-0.0226766	-0.114479	0.397	0.85	0.197	0.225708	0.328012	0.105694	-0.428013	-0.373365	-0.334652	1	1	1	-0.0491488	-0.154589	-0.118958	1	0.625	1	0.0226766	0.114479	0.101153
P51608	0	0	0	0	0	1	0.116868	0.929167	0.963618	0.0234583	0.600794	0.22721	-0.26519	-0.132336	-0.136241	0.288	0.0875	0.466	0.389362	0.0359023	0.384413	-0.919743	-0.300575	-0.656896	1	1	1	-0.148241	-0.239841	-0.197122	0.625	0.625	1	0.132336	0.136241	0.26519
P51665	0	0	1	1	0	0	0.193174	0.921914	0.390125	0.245845	0.667285	0.265377	-0.387569	-0.00986099	-0.115722	0.135	0.928	0.284	0.218796	0.31192	0.167492	-0.993934	-0.331642	-0.398937	1	1	1	0.0417974	-0.0759362	-0.299767	0.625	1	0.125	0.00986099	0.115722	0.387569
P51798	0	1	0	0	0	0	0.870767	0.326688	0.0932029	0.737104	0.983244	0.963497	-0.26159	0.245693	0.140354	0.0874	0.415	0.42	0.0709183	1.07362	0.619237	-0.594098	-0.582236	-0.338528	1	1	1	0.312487	0.144223	-0.244503	1	1	0.125	-0.245693	-0.140354	0.26159
P51809	1	0	0	0	0	0	0.441208	0.102154	0.227448	0.39294	0.984447	0.81967	-0.0324088	-0.119902	-0.0123806	0.703	0.54	0.935	0.213522	0.434066	0.430764	-0.27834	-0.67387	-0.455525	1	1	1	-0.0608903	-0.0132041	-0.0878564	1	1	0.625	0.119902	0.0123806	0.0324088
P51810	0	0	0	0	0	0	0.537869	0.687926	0.798551	0.316545	0.445286	0.769082	-0.0555171	-0.0563698	0.19257	0.674	0.368	0.117	0.325457	0.113478	0.472718	-0.436491	-0.226218	-0.0875781	1	1	1	-0.092731	0.166735	-0.0347849	0.625	0.125	1	0.0563698	-0.19257	0.0555171
P51812	1	0	0	1	0	0	0.838792	0.0362853	0.544409	0.358535	0.0593189	0.183833	-0.143158	0.0293076	0.000192846	0.118	0.824	0.999	0.0662411	0.413278	0.311843	-0.352556	-0.354663	-0.311457	1	1	1	0.0433943	-0.00771996	-0.151978	0.625	1	0.625	-0.0293076	-0.000192846	0.143158
P51858	0	0	0	0	0	0	0.943695	0.872572	0.779026	0.876802	0.14034	0.373766	0.0844976	0.0244344	0.213699	0.718	0.711	0.0961	0.762161	0.215412	0.497415	-0.593166	-0.166543	-0.0700171	1	1	1	0.00763298	0.216433	0.151707	1	0.125	0.625	-0.0244344	-0.213699	-0.0844976
P51970	1	0	0	1	0	0	0.546192	0.330284	0.164944	0.418754	0.408613	0.397909	-0.0548581	0.110007	-0.0412414	0.837	0.236	0.833	0.721617	0.346836	0.528833	-0.831333	-0.126822	-0.611316	1	1	1	0.150271	0.108254	0.0538064	0.625	0.625	1	-0.110007	0.0412414	0.0548581
P52209	0	1	0	0	0	1	0.643268	0.840716	0.62905	0.166419	0.886742	0.555895	-0.146988	0.0631685	-0.0250563	0.0674	0.183	0.606	0.0195892	0.179668	0.113633	-0.313565	-0.0533313	-0.163745	0.72722	0.850181	0.89723	0.0921044	-0.0526762	-0.114309	0.625	0.625	0.125	-0.0631685	0.0250563	0.146988
P52294	0	0	0	0	0	0	0.0631911	0.562498	0.630721	0.706481	0.493557	0.494937	-0.0585511	0.153276	0.221732	0.728	0.118	0.0795	0.429286	0.377193	0.491784	-0.546388	-0.0706409	-0.0483201	0.964202	0.949257	0.926427	0.165629	0.233841	-0.0499985	0.625	0.125	1	-0.153276	-0.221732	0.0585511
P52306	1	0	1	1	0	1	0.690824	0.0640126	0.247802	0.525852	0.112764	0.891857	0.00355589	0.122207	-0.219994	0.956	0.421	0.462	0.19289	0.540423	0.612262	-0.185778	-0.29601	-1.05225	1	1	1	0.0383238	-0.241793	0.00964432	1	0.625	1	-0.122207	0.219994	-0.00355589
P52565	0	1	0	0	0	0	0.285472	0.119863	0.231383	0.0710709	0.922618	0.46831	-0.05445	-0.222339	0.177914	0.836	0.0681	0.113	0.712983	0.0307179	0.432905	-0.821883	-0.475396	-0.0770767	0.770978	0.54418	0.679845	-0.228626	0.110041	0.125322	0.125	0.125	0.625	0.222339	-0.177914	0.05445
P52594	1	0	1	0	1	0	0.123463	0.246943	0.796726	0.602914	0.271393	0.00288363	-0.0900633	-0.126278	-0.160878	0.574	0.324	0.505	0.366128	0.214986	0.516367	-0.546255	-0.467543	-0.838123	1	1	1	-0.131159	-0.216254	0.00278876	0.625	0.625	1	0.126278	0.160878	0.0900633
P52597	0	0	0	0	0	1	0.72774	0.345125	0.655071	0.0166444	0.266935	0.30452	0.0237412	-0.0129571	0.196256	0.812	0.897	0.227	0.315612	0.281325	0.608142	-0.26813	-0.307239	-0.215629	1	1	1	0.0117222	0.140902	0.0305246	1	0.625	1	0.0129571	-0.196256	-0.0237412
P52701	1	0	0	0	0	0	0.38292	0.0255126	0.664497	0.643964	0.514214	0.882499	0.0782145	-0.0733776	0.194789	0.43	0.463	0.0798	0.351733	0.204865	0.432475	-0.195304	-0.351621	-0.0428972	1	1	1	-0.114306	0.191102	0.134352	0.625	0.125	0.625	0.0733776	-0.194789	-0.0782145
P52788	0	0	0	0	0	0	0.978342	0.0652115	0.746093	0.150847	0.164006	0.969533	-0.0256312	0.0528987	-0.0518088	0.848	0.621	0.697	0.363999	0.358976	0.333387	-0.415262	-0.253179	-0.437004	1	1	1	-0.00405322	-0.0351884	-0.0451368	1	1	1	-0.0528987	0.0518088	0.0256312
P52888	0	0	0	0	1	0	0.438703	0.465173	0.5157	0.595867	0.940627	0.270161	0.123366	0.0127588	0.0106052	0.156	0.705	0.72	0.332007	0.110098	0.0962386	-0.085275	-0.0845802	-0.0750282	1	1	1	0.0338197	0.0150034	0.160906	0.625	1	0.625	-0.0127588	-0.0106052	-0.123366
P52907	0	0	0	0	0	0	0.436389	0.991759	0.555616	0.983994	0.889702	0.925839	0.088113	0.0519382	0.020767	0.566	0.258	0.817	0.523962	0.170562	0.281928	-0.347736	-0.0666859	-0.240394	1	1	1	0.0433479	0.0419512	0.0687553	0.625	1	1	-0.0519382	-0.020767	-0.088113
P52948	0	0	0	1	1	1	0.773249	0.750323	0.531336	0.68257	0.0402836	0.684063	-0.20565	0.139327	0.0918468	0.363	0.51	0.469	0.405623	0.734444	0.445478	-0.816923	-0.45579	-0.261784	1	1	1	0.0654286	0.133989	-0.212525	0.625	0.625	0.625	-0.139327	-0.0918468	0.20565
P53004	1	1	0	0	0	1	0.690115	0.0309572	0.0193584	0.636283	0.540351	0.361366	-0.104083	0.0707273	0.000406869	0.366	0.235	0.993	0.208038	0.222616	0.140861	-0.416205	-0.0811617	-0.140047	1	1	1	0.0525788	0.0112046	-0.160706	0.625	0.625	0.625	-0.0707273	-0.000406869	0.104083
P53007	0	0	0	0	1	0	0.38216	0.190192	0.260252	0.217495	0.668154	0.405212	-0.0721139	-0.0217689	-0.16078	0.8	0.907	0.19	0.757563	0.524023	0.142462	-0.901791	-0.567561	-0.464021	1	1	1	-0.0463509	-0.132159	-0.226759	1	0.625	0.625	0.0217689	0.16078	0.0721139
P53367	1	0	0	0	0	0	0.930499	0.0473036	0.439436	0.495232	0.74067	0.461257	-0.0453987	0.208521	0.245842	0.719	0.176	0.0407	0.320279	0.585093	0.472182	-0.411076	-0.16805	0.0195027	0.63218	0.470743	0.0953884	0.226746	0.294841	-0.154047	0.625	0.125	0.625	-0.208521	-0.245842	0.0453987
P53396	0	0	0	1	0	0	0.783438	0.59953	0.702445	0.854087	0.402413	0.972868	-0.182988	-0.00893947	-0.00217579	0.00163	0.487	0.933	-0.129841	0.0270084	0.073274	-0.236135	-0.0448873	-0.0776255	1.12709e-24	0.660824	0.494693	-0.00920902	0.00589964	-0.173618	1	1	0.125	0.00893947	0.00217579	0.182988
P53597	0	0	0	0	0	0	0.161081	0.637672	0.209565	0.378465	0.556197	0.448617	-0.00765958	0.0577182	-0.203136	0.978	0.619	0.23	0.801314	0.390478	0.227728	-0.816633	-0.275041	-0.633999	1	1	1	0.0836026	-0.119855	-0.060535	1	0.625	1	-0.0577182	0.203136	0.00765958
P53618	0	1	0	0	0	0	0.477941	0.306666	0.45019	0.684753	0.962101	0.0629952	-0.0651963	-0.0108832	0.0440417	0.537	0.851	0.571	0.233336	0.158487	0.265246	-0.363728	-0.180253	-0.177163	1	1	1	-0.0474047	-0.0043308	-0.0314676	0.625	1	1	0.0108832	-0.0440417	0.0651963
P53621	0	1	1	0	0	0	0.031026	0.908959	0.067396	0.370379	0.472575	0.952951	-0.169033	-0.00543527	-0.12133	0.216	0.781	0.143	0.175434	0.0513728	0.0744287	-0.5135	-0.0622433	-0.317088	1	1	1	-0.00140936	-0.16947	-0.187004	1	0.625	0.625	0.00543527	0.12133	0.169033
P53701	1	0	1	1	0	0	0.00774215	0.603649	0.142576	0.338765	0.00163009	0.254008	0.171724	0.0303072	0.516168	0.385	0.896	0.0823	0.710655	0.707043	1.15458	-0.367207	-0.646429	-0.122242	1	1	1	0.122826	0.50263	0.228221	1	0.125	0.625	-0.0303072	-0.516168	-0.171724
P53992	0	0	0	0	0	1	0.567429	0.191349	0.576079	0.522475	0.863708	0.865017	-0.0436613	0.0508785	-0.0622618	0.837	0.784	0.248	0.576307	0.592275	0.076245	-0.66363	-0.490518	-0.200769	1	1	1	0.1465	-0.0926383	0.0150076	0.625	0.625	1	-0.0508785	0.0622618	0.0436613
P53999	0	1	0	0	1	0	0.549138	0.543597	0.0622089	0.401212	0.880182	0.648919	0.03735	-0.071142	0.154696	0.892	0.599	0.211	0.839566	0.314805	0.465345	-0.764866	-0.457089	-0.155953	1	1	1	-0.117517	0.115761	0.165792	0.625	0.625	0.625	0.071142	-0.154696	-0.03735
P54105	1	0	0	0	0	0	0.54537	0.251815	0.0731731	0.761855	0.485033	0.814519	0.203313	0.170595	-0.0103949	0.244	0.291	0.916	0.650456	0.595594	0.27663	-0.24383	-0.254403	-0.29742	1	1	1	0.092098	0.0180633	0.142309	0.625	1	0.625	-0.170595	0.0103949	-0.203313
P54136	0	0	0	0	0	0	0.638768	0.345153	0.224361	0.398695	0.705199	0.401259	-0.133449	0.0216347	-0.0440439	0.245	0.519	0.575	0.161429	0.11621	0.17934	-0.428327	-0.0729409	-0.267428	1	1	1	0.0115447	-0.0301987	-0.198889	1	0.625	0.625	-0.0216347	0.0440439	0.133449
P54577	0	0	0	0	1	0	0.205212	0.19651	0.604403	0.623627	0.776928	0.0328587	-0.143812	-0.034891	0.0233065	0.155	0.173	0.768	0.0983675	0.0274836	0.253451	-0.385992	-0.0972655	-0.206838	1	1	1	-0.0346337	-0.0312544	-0.156696	0.625	0.625	0.625	0.034891	-0.0233065	0.143812
P54578	0	0	0	0	1	0	0.615148	0.520176	0.985403	0.172009	0.638545	0.238836	0.0132446	0.0901625	0.00155693	0.896	0.248	0.978	0.311165	0.290885	0.167749	-0.284676	-0.110559	-0.164635	1	1	1	0.107799	0.0201394	-0.0166248	0.625	0.625	1	-0.0901625	-0.00155693	-0.0132446
P54709	0	0	1	0	0	0	0.0703269	0.640707	0.933112	0.360692	0.390315	0.364129	-0.24966	-0.0856129	-0.141949	0.0147	0.48	0.188	-0.0935525	0.252754	0.12384	-0.405767	-0.423979	-0.407738	0.000126016	0.608142	0.439354	-0.0963861	-0.152859	-0.275575	1	0.625	0.125	0.0856129	0.141949	0.24966
P54727	0	0	1	0	0	1	0.199645	0.342114	0.548977	0.0960254	0.237287	0.325571	0.0375124	0.0141134	0.0377625	0.768	0.887	0.772	0.407727	0.304995	0.416879	-0.332703	-0.276768	-0.341354	1	1	1	0.0151677	0.0645813	0.00555111	1	0.625	1	-0.0141134	-0.0377625	-0.0375124
P54802	0	0	0	1	0	0	0.345005	0.159705	0.754415	0.0448146	0.0412535	0.674203	0.111653	0.209317	0.0822403	0.73	0.586	0.172	1.05073	1.30577	0.228603	-0.827421	-0.887135	-0.0641226	1	1	1	0.378248	0.0777259	0.195371	0.625	0.625	1	-0.209317	-0.0822403	-0.111653
P54886	0	0	0	0	0	0	0.528074	0.747478	0.410704	0.330405	0.290986	0.995155	0.0166189	-0.0690123	0.0441717	0.917	0.184	0.599	0.485776	0.0585476	0.284211	-0.452539	-0.196572	-0.195868	1	1	1	-0.0855868	0.0207716	-0.029848	0.625	0.625	0.625	0.0690123	-0.0441717	-0.0166189
P54920	0	0	0	0	0	0	0.325852	0.263587	0.223474	0.953976	0.98509	0.148477	-0.0441236	-0.0985832	0.161598	0.803	0.0746	0.0635	0.471229	0.0181667	0.340179	-0.559476	-0.215333	-0.0169839	0.597126	0.436068	0.342498	-0.114188	0.192622	-0.0403555	0.625	0.125	1	0.0985832	-0.161598	0.0441236
P55010	0	0	0	0	0	0	0.392049	0.441913	0.892157	0.649771	0.579789	0.593642	0.0541869	-0.0171903	0.0147349	0.558	0.843	0.817	0.316705	0.235899	0.200364	-0.208331	-0.27028	-0.170895	1	1	1	-0.05734	-0.0149374	0.0621129	1	1	0.625	0.0171903	-0.0147349	-0.0541869
P55036	0	0	0	0	0	0	0.762358	0.984551	0.935396	0.981079	0.686064	0.308589	-0.00655699	0.0319423	0.0311706	0.918	0.836	0.786	0.180687	0.48231	0.365672	-0.193801	-0.418426	-0.303331	1	1	1	0.130726	0.0204659	-0.00211728	0.625	1	1	-0.0319423	-0.0311706	0.00655699
P55060	0	0	0	0	0	0	0.322106	0.433119	0.383553	0.150572	0.585327	0.111478	0.0499785	0.043032	0.000211993	0.615	0.105	0.995	0.334683	0.102495	0.096804	-0.234726	-0.0164305	-0.0963801	1	1	1	0.0509211	0.00819366	0.0894448	0.625	0.625	1	-0.043032	-0.000211993	-0.0499785
P55072	0	0	1	0	0	0	0.283739	0.662398	0.274563	0.923252	0.822925	0.590506	-0.0868256	0.0379622	0.0934529	0.566	0.537	0.105	0.343273	0.211764	0.222811	-0.516924	-0.13584	-0.0359051	1	1	1	0.0604557	0.0884545	-0.144493	0.625	0.125	0.625	-0.0379622	-0.0934529	0.0868256
P55081	0	0	0	0	0	0	0.755887	0.165935	0.401417	0.150876	0.847836	0.617494	0.0270093	-0.227787	0.263709	0.938	0.427	0.107	1.0435	0.563514	0.631123	-0.989484	-1.01909	-0.103705	1	1	1	-0.238631	0.303951	0.296439	1	0.625	0.625	0.227787	-0.263709	-0.0270093
P55084	1	0	0	0	1	0	0.766752	0.07192	0.878071	0.652102	0.688272	0.0814973	0.00611714	0.016792	0.132189	0.967	0.801	0.0817	0.439053	0.210881	0.295209	-0.426819	-0.177297	-0.0308309	1	1	1	0.0517053	0.109733	0.0277899	0.625	0.125	1	-0.016792	-0.132189	-0.00611714
P55145	0	0	0	0	0	0	0.716321	0.692735	0.176927	0.517273	0.894064	0.775603	0.0298668	-0.024722	0.0551828	0.882	0.911	0.83	0.619296	0.622346	0.804895	-0.559563	-0.67179	-0.69453	1	1	1	0.014748	0.129585	0.002862	1	1	1	0.024722	-0.0551828	-0.0298668
P55209	1	1	0	0	0	0	0.246638	0.307022	0.386102	0.662229	0.767862	0.357963	0.0159653	-0.0311048	-0.040056	0.84	0.735	0.629	0.246956	0.235585	0.197314	-0.215025	-0.297795	-0.277426	1	1	1	-0.0320412	0.0136552	-0.0307852	1	1	1	0.0311048	0.040056	-0.0159653
P55735	0	0	0	0	0	0	0.818982	0.301098	0.981509	0.978879	0.271607	0.802051	-0.147982	0.0817587	0.224619	0.555	0.505	0.156	0.562248	0.426643	0.604051	-0.858212	-0.263126	-0.154813	1	1	1	0.0144019	0.112887	-0.0971054	1	0.125	0.625	-0.0817587	-0.224619	0.147982
P55786	0	0	0	0	1	1	0.456007	0.255156	0.400203	0.543262	0.331498	0.484045	0.00789764	0.0625852	0.00223046	0.921	0.431	0.95	0.239719	0.28202	0.105464	-0.223924	-0.156849	-0.101003	1	1	1	0.0413892	0.0131586	0.0092736	1	1	1	-0.0625852	-0.00223046	-0.00789764
P55795	0	0	0	1	0	1	0.945998	0.67177	0.118479	0.0879006	0.197911	0.827236	0.00255702	0.010784	-0.3441	0.983	0.93	0.15	0.360209	0.371458	0.22586	-0.355095	-0.34989	-0.91406	1	1	1	-0.0267117	-0.304101	-0.0140466	1	0.625	1	-0.010784	0.3441	-0.00255702
P55809	0	0	1	0	0	0	0.22719	0.243137	0.27788	0.960868	0.572856	0.972686	0.0409016	0.0770507	-0.0298114	0.656	0.217	0.728	0.305277	0.234495	0.219111	-0.223474	-0.0803931	-0.278734	1	1	1	0.0670178	-0.0152075	0.0334395	0.625	1	1	-0.0770507	0.0298114	-0.0409016
P55854	1	1	0	1	0	1	0.526077	0.596652	0.00541151	0.499689	0.372494	0.6199	-0.0361522	-0.11225	0.112056	0.929	0.665	0.175	1.14833	0.634771	0.313517	-1.22064	-0.85927	-0.0894054	1	1	1	-0.0716297	0.077255	0.225154	1	0.125	0.625	0.11225	-0.112056	0.0361522
P55884	0	0	0	0	1	0	0.456271	0.345215	0.575148	0.972565	0.909391	0.0402772	-0.138054	0.0433424	-0.0499808	0.0409	0.0883	0.351	-0.0108137	0.0986821	0.0942495	-0.265294	-0.0119974	-0.194211	0.0892704	0.433052	0.602724	0.0407686	-0.0257924	-0.152171	0.125	0.625	0.125	-0.0433424	0.0499808	0.138054
P56182	0	0	0	1	0	0	0.871047	0.704561	0.746481	0.246202	0.148203	0.335398	0.138879	0.162944	0.133351	0.587	0.595	0.398	0.866844	1.03684	0.564568	-0.589087	-0.710947	-0.297866	1	1	1	0.0793654	0.1404	0.10211	1	1	1	-0.162944	-0.133351	-0.138879
P56192	0	1	0	0	1	0	0.0888101	0.834678	0.194633	0.120543	0.921533	0.272262	-0.206708	-0.0861848	0.00851599	0.227	0.32	0.893	0.227514	0.144772	0.193406	-0.640929	-0.317141	-0.176374	1	1	1	-0.0664854	-0.0137982	-0.234471	0.625	1	0.625	0.0861848	-0.00851599	0.206708
P56378	0	0	0	0	0	1	0.222326	0.304579	0.64024	0.0436336	0.189508	0.986285	-0.215061	0.0598188	-0.169175	0.32	0.00233	0.107	0.361048	0.0794539	0.0669811	-0.791171	0.0401837	-0.40533	0.57433	3.21084e-19	0.415236	0.0610195	-0.168188	-0.0784096	0.125	0.125	1	-0.0598188	0.169175	0.215061
P56537	1	0	0	0	0	0	0.396633	0.0254955	0.77324	0.646017	0.4414	0.766153	0.129522	-0.101441	0.306906	0.4	0.315	0.0409	0.550319	0.1666	0.589822	-0.291274	-0.369481	0.0239897	0.526598	0.669348	0.107293	-0.111845	0.304081	0.0811598	0.625	0.125	0.625	0.101441	-0.306906	-0.129522
P56693	0	0	0	1	0	0	0.987717	0.55887	0.479309	0.632801	0.647712	0.865029	0.102771	-0.0227051	0.0859562	0.737	0.917	0.46	0.989018	0.613417	0.40946	-0.783476	-0.658827	-0.237547	1	1	1	0.061212	0.00140976	0.157893	1	0.625	1	0.0227051	-0.0859562	-0.102771
P56937	0	0	0	1	1	0	0.612649	0.731219	0.197261	0.624444	0.0564389	0.101598	-0.0696324	0.156853	-0.123861	0.829	0.513	0.311	0.873158	0.831237	0.200369	-1.01242	-0.51753	-0.448091	1	1	1	0.137303	-0.155103	-0.0252679	0.625	0.625	1	-0.156853	0.123861	0.0696324
P57729	0	1	1	0	0	0	0.0535885	0.372559	0.205653	0.166868	0.613841	0.828262	-0.122642	0.338533	0.116459	0.585	0.125	0.138	0.517838	0.847947	0.301107	-0.763121	-0.170881	-0.0681888	1	1	1	0.405094	0.0976696	-0.0989995	0.625	0.125	1	-0.338533	-0.116459	0.122642
P57740	0	0	0	0	0	0	0.858706	0.26576	0.17703	0.158392	0.287715	0.198922	0.136738	0.272213	-0.341615	0.631	0.41	0.199	0.954332	1.18009	0.320621	-0.680856	-0.635669	-1.00385	1	1	1	0.0982804	-0.332611	0.0550924	1	0.625	1	-0.272213	0.341615	-0.136738
P57772	0	1	0	0	0	0	0.389964	0.942984	0.338331	0.502558	0.466706	0.275101	-0.068634	-0.00376182	-0.0278484	0.819	0.975	0.884	0.808235	0.346309	0.530823	-0.945503	-0.353833	-0.58652	1	1	1	0.0488544	-0.132544	-0.0291065	1	0.625	1	0.00376182	0.0278484	0.068634
P58546	0	0	0	0	1	0	0.850383	0.219795	0.761304	0.747264	0.627681	0.0163034	0.308334	0.0275074	0.163433	0.307	0.836	0.0659	1.10751	0.415299	0.346848	-0.490843	-0.360284	-0.019982	0.817853	0.872172	0.669445	0.0388768	0.202165	0.381898	1	0.125	0.625	-0.0275074	-0.163433	-0.308334
P59998	0	1	0	0	0	0	0.860804	0.533966	0.673362	0.0490302	0.186429	0.393449	-0.284798	-0.194687	0.494178	0.362	0.45	0.198	0.560217	0.520779	1.44864	-1.12981	-0.910152	-0.460282	1	1	1	-0.200892	0.629971	-0.271217	0.625	0.625	0.625	0.194687	-0.494178	0.284798
P60059	0	0	0	0	0	0	0.937405	0.350727	0.165719	0.214683	0.858182	0.218493	-0.079588	0.101956	-0.144183	0.813	0.492	0.0482	0.900934	0.517813	-0.00214479	-1.06011	-0.313902	-0.286221	0.564693	0.687234	0.203353	0.0532714	-0.136121	-0.295501	1	0.125	0.625	-0.101956	0.144183	0.079588
P60174	1	0	0	1	0	0	0.894151	0.0949154	0.802582	0.919595	0.378941	0.756114	-0.0370094	0.0664489	-0.0724697	0.798	0.509	0.493	0.383402	0.349492	0.223646	-0.457421	-0.216594	-0.368586	1	1	1	0.0797287	-0.0884192	-0.0500745	1	0.625	0.625	-0.0664489	0.0724697	0.0370094
P60468	0	0	0	1	0	0	0.989227	0.381346	0.743644	0.123747	0.526702	0.434121	-0.276279	-0.0730899	-0.00218257	0.155	0.49	0.976	0.188193	0.223549	0.214944	-0.740751	-0.369729	-0.219309	1	1	1	-0.0614706	0.0111295	-0.332134	0.625	1	0.625	0.0730899	0.00218257	0.276279
P60604	0	0	0	0	0	1	0.313996	0.979264	0.71053	0.522113	0.405591	0.0975456	0.0815657	0.605914	-0.167943	0.817	0.315	0.321	1.11089	2.20802	0.283084	-0.947761	-0.996189	-0.618971	1	1	1	0.542063	-0.167009	0.17023	1	0.625	1	-0.605914	0.167943	-0.0815657
P60660	1	1	0	1	0	0	0.740787	0.155997	0.0193113	0.986609	0.0975698	0.91045	0.0904334	0.0725798	-0.118592	0.483	0.457	0.0239	0.45095	0.343974	-0.0297937	-0.270083	-0.198814	-0.20739	0.4602	0.613786	0.00548909	0.105428	-0.102384	0.0959791	0.625	0.125	1	-0.0725798	0.118592	-0.0904334
P60842	0	0	0	0	0	0	0.901691	0.273983	0.675542	0.0812972	0.821471	0.938453	-0.201854	-0.0631911	0.0103873	0.147	0.198	0.892	0.128852	0.0588206	0.233737	-0.53256	-0.185203	-0.212963	1	1	1	-0.0756044	-0.0232237	-0.217278	0.625	1	0.625	0.0631911	-0.0103873	0.201854
P60866	0	0	0	0	0	1	0.96188	0.945823	0.246716	0.004433	0.579942	0.840367	0.107757	-0.0353999	0.107976	0.367	0.358	0.361	0.43149	0.0686386	0.427765	-0.215977	-0.139438	-0.211812	1	1	1	-0.0495068	0.0698229	0.0816727	0.625	1	1	0.0353999	-0.107976	-0.107757
P60891	0	1	0	0	0	0	0.883074	0.159735	0.386038	0.161493	0.93027	0.725486	-0.0183299	0.0395272	-0.132364	0.946	0.738	0.411	0.780766	0.382211	0.309317	-0.817426	-0.303157	-0.574044	1	1	1	0.0967764	-0.0156008	-0.0266451	0.625	1	1	-0.0395272	0.132364	0.0183299
P60900	0	0	0	0	0	0	0.405167	0.851666	0.269239	0.778673	0.496829	0.964766	-0.202622	0.0432683	-0.106303	0.331	0.422	0.221	0.354297	0.191652	0.113025	-0.759541	-0.105116	-0.32563	1	1	1	0.0743832	-0.0611224	-0.212475	0.625	0.125	0.625	-0.0432683	0.106303	0.202622
P60903	0	1	0	0	0	0	0.996761	0.651802	0.0268129	0.518976	0.62289	0.981098	-0.0119371	0.204319	-0.493137	0.959	0.411	0.0933	0.662891	0.887183	0.1526	-0.686765	-0.478545	-1.13887	0.999999	0.999999	0.999999	0.156605	-0.478421	-0.148351	1	0.125	0.625	-0.204319	0.493137	0.0119371
P60953	0	0	0	0	0	1	0.436801	0.997698	0.764869	0.231714	0.868598	0.82504	-0.118082	0.201504	0.0105295	0.27	0.433	0.937	0.1604	0.912327	0.398498	-0.396564	-0.50932	-0.377439	1	1	1	0.215147	0.0238333	-0.151066	0.625	1	0.625	-0.201504	-0.0105295	0.118082
P60981	1	1	0	0	1	0	0.352672	0.179087	0.0933155	0.609458	0.988866	0.32027	-0.240855	0.324662	0.130972	0.0953	0.138	0.0146	0.0776955	0.838252	0.212678	-0.559406	-0.188927	0.0492661	0.316582	0.477397	9.23587e-05	0.374522	0.130106	-0.274633	0.625	0.125	0.625	-0.324662	-0.130972	0.240855
P60983	0	0	0	0	0	0	0.56088	0.588222	0.281031	0.982573	0.828702	0.756205	0.0544282	-0.234216	0.211058	0.734	0.258	0.136	0.518347	0.301201	0.54322	-0.409491	-0.769634	-0.121105	1	1	1	-0.143635	0.23413	0.126687	0.625	0.625	1	0.234216	-0.211058	-0.0544282
P61006	1	0	0	0	0	0	0.894148	0.0559782	0.829649	0.411676	0.0893781	0.889993	-0.214554	0.0647265	0.0745144	0.214	0.619	0.503	0.220006	0.437416	0.387096	-0.649113	-0.307963	-0.238067	1	1	1	0.0663326	0.0309495	-0.172791	1	1	1	-0.0647265	-0.0745144	0.214554
P61009	0	0	0	1	0	0	0.591763	0.846088	0.989076	0.139231	0.287279	0.853343	-0.102762	0.0251323	0.0529984	0.319	0.824	0.673	0.171888	0.355549	0.415258	-0.377412	-0.305284	-0.309261	1	1	1	-0.0105853	-0.00806851	-0.0913194	0.625	1	1	-0.0251323	-0.0529984	0.102762
P61011	0	0	0	0	0	0	0.325737	0.385969	0.495512	0.710236	0.578838	0.998107	-0.0903197	-0.088168	0.0386839	0.564	0.0382	0.555	0.353999	-0.0090429	0.224354	-0.534638	-0.167293	-0.146986	0.495568	0.0749604	0.64239	-0.093144	0.052998	-0.116439	0.125	1	0.625	0.088168	-0.0386839	0.0903197
P61019	0	0	0	0	0	0	0.936211	0.952062	0.215051	0.795327	0.722967	0.549612	-0.132659	-0.16605	0.134819	0.224	0.297	0.217	0.143382	0.253863	0.410442	-0.4087	-0.585964	-0.140803	1	1	1	-0.265321	0.132701	-0.181578	0.625	0.625	0.625	0.16605	-0.134819	0.132659
P61020	0	0	0	0	0	0	0.26461	0.607875	0.570911	0.32438	0.335189	0.945243	-0.0115756	-0.175587	0.0506694	0.492	0.236	0.768	0.0355729	0.202867	0.5498	-0.0587241	-0.554041	-0.448461	1	1	1	-0.169497	0.136862	-0.00923792	0.625	0.625	0.625	0.175587	-0.0506694	0.0115756
P61024	0	0	1	1	0	0	0.295436	0.439781	0.410759	0.994441	0.124275	0.507438	0.209319	-0.0579308	0.139475	0.314	0.568	0.539	0.761281	0.230405	0.780621	-0.342642	-0.346267	-0.501671	1	1	1	-0.0435468	0.181013	0.161405	1	0.625	0.625	0.0579308	-0.139475	-0.209319
P61026	0	0	1	1	0	0	0.00690974	0.40717	0.570364	0.115795	0.526006	0.683006	0.225919	0.148489	-0.165335	0.223	0.0623	0.000121	0.695475	0.31117	-0.145307	-0.243637	-0.0141911	-0.185362	0.345646	0.115233	1.76584e-148	0.176751	-0.166	0.127835	0.125	0.125	0.125	-0.148489	0.165335	-0.225919
P61081	0	1	1	0	0	0	0.155186	0.769256	0.504807	0.874156	0.818136	0.330601	0.114144	0.0963234	0.157344	0.504	0.359	0.113	0.593327	0.380073	0.382519	-0.365039	-0.187427	-0.0678308	1	1	1	0.0457126	0.138535	0.0998691	0.625	0.125	1	-0.0963234	-0.157344	-0.114144
P61086	0	0	0	0	1	0	0.737165	0.100839	0.789398	0.549305	0.287884	0.471236	-0.0236492	0.187159	-0.204697	0.953	0.00749	0.275	1.15519	0.279216	0.283857	-1.20249	0.0951019	-0.69325	0.597418	5.26112e-08	0.442942	0.170228	-0.162479	-0.0928814	0.125	0.625	0.625	-0.187159	0.204697	0.0236492
P61088	0	0	1	0	0	0	0.014304	0.328645	0.849404	0.987086	0.507465	0.325415	0.0652207	0.0731643	-0.0614946	0.667	0.386	0.161	0.502365	0.303142	0.0440019	-0.371923	-0.156813	-0.166991	1	1	1	0.0280643	-0.0618755	0.102402	1	0.625	0.625	-0.0731643	0.0614946	-0.0652207
P61106	0	0	1	0	0	0	0.480596	0.126077	0.727204	0.386547	0.777064	0.431235	-0.0835021	-0.0549784	0.0171882	0.211	0.535	0.599	0.0842194	0.19521	0.110432	-0.251224	-0.305167	-0.0760556	1	1	1	-0.101904	0.00977348	-0.0621919	0.625	1	0.625	0.0549784	-0.0171882	0.0835021
P61158	0	0	0	0	0	0	0.819059	0.242174	0.421638	0.15795	0.88903	0.778541	-0.096522	0.17691	-0.0306869	0.42	0.147	0.674	0.233053	0.466758	0.179726	-0.426097	-0.112937	-0.2411	1	1	1	0.168606	-0.0285265	-0.132994	0.625	1	0.625	-0.17691	0.0306869	0.096522
P61160	1	0	0	0	0	1	0.844429	0.0404098	0.993608	0.132166	0.282554	0.767074	-0.124984	-0.0914349	0.0226129	0.102	0.101	0.612	0.0454206	0.0325473	0.149977	-0.295388	-0.215417	-0.104751	1	1	1	-0.0760257	0.0404162	-0.0961362	0.125	0.625	0.125	0.0914349	-0.0226129	0.124984
P61163	0	0	0	0	1	0	0.607773	0.453544	0.784988	0.75722	0.684083	0.00486061	-0.206215	0.00480565	0.0341291	0.0793	0.938	0.504	0.0446764	0.18614	0.177504	-0.457107	-0.176529	-0.109246	1	1	1	0.0133195	0.0241081	-0.2503	1	1	0.625	-0.00480565	-0.0341291	0.206215
P61201	0	0	0	0	0	0	0.405115	0.100465	0.289859	0.333283	0.440546	0.084729	-0.0677382	0.160013	-0.0752721	0.642	0.394	0.462	0.350335	0.672943	0.209449	-0.485811	-0.352916	-0.359993	1	1	1	0.29273	-0.111067	-0.106874	0.625	0.625	0.625	-0.160013	0.0752721	0.0677382
P61221	0	0	0	0	0	1	0.832432	0.770765	0.706257	0.0191811	0.197585	0.947012	-0.107514	-0.00132292	0.0565668	0.572	0.977	0.589	0.434219	0.131444	0.355276	-0.649247	-0.13409	-0.242143	1	1	1	0.017088	0.0105403	0.00340502	0.625	0.625	1	0.00132292	-0.0565668	0.107514
P61224	0	0	1	1	0	1	0.0766792	0.705843	0.926808	0.705607	0.350992	0.997064	-0.11199	-0.0615722	0.0897339	0.399	0.54	0.212	0.251507	0.222706	0.270111	-0.475487	-0.34585	-0.0906433	1	1	1	-0.078165	0.11265	-0.144305	1	0.625	0.625	0.0615722	-0.0897339	0.11199
P61225	0	0	0	0	0	0	0.797269	0.50032	0.310058	0.813845	0.116132	0.258342	-0.254478	-0.0696583	-0.144817	0.0843	0.673	0.487	0.0637098	0.405947	0.438766	-0.572665	-0.545264	-0.728399	1	1	1	-0.196667	-0.0498245	-0.32108	0.625	1	0.625	0.0696583	0.144817	0.254478
P61247	0	0	0	0	0	1	0.971554	0.359994	0.107687	0.00306712	0.691755	0.925843	-0.0995663	0.0239994	0.0909131	0.226	0.641	0.151	0.108988	0.171878	0.241875	-0.30812	-0.123879	-0.0600492	1	1	1	0.0158916	0.112566	-0.0581292	1	0.625	0.625	-0.0239994	-0.0909131	0.0995663
P61254	0	0	0	0	0	0	0.893882	0.25449	0.840287	0.558212	0.945786	0.822942	-0.0273251	0.00478323	0.0505295	0.61	0.865	0.708	0.125921	0.0871648	0.440602	-0.180571	-0.0775984	-0.339543	1	1	1	0.0145477	0.0334412	-0.0601891	1	1	0.625	-0.00478323	-0.0505295	0.0273251
P61289	0	0	0	1	0	0	0.767556	0.759621	0.479933	0.751633	0.012069	0.604134	0.0184464	0.0635434	0.100482	0.932	0.752	0.403	0.653397	0.647537	0.429361	-0.616504	-0.52045	-0.228397	1	1	1	-0.0556302	0.142318	0.124304	1	0.625	0.625	-0.0635434	-0.100482	-0.0184464
P61313	0	0	0	1	0	0	0.221595	0.598841	0.292283	0.215222	0.0409656	0.288209	-0.147758	0.0648806	-0.0599242	0.398	0.621	0.458	0.329995	0.440441	0.16452	-0.625511	-0.31068	-0.284369	1	1	1	0.0925812	-0.0835442	-0.118075	0.625	1	0.625	-0.0648806	0.0599242	0.147758
P61326	0	0	0	1	0	0	0.257222	0.925776	0.28989	0.844332	0.182815	0.586424	-0.00917324	-0.0373572	0.00345076	0.935	0.642	0.989	0.32075	0.193493	0.746697	-0.339096	-0.268207	-0.739795	1	1	1	-0.017421	-0.0858191	-0.0315403	1	1	1	0.0373572	-0.00345076	0.00917324
P61353	0	1	0	0	0	0	0.215937	0.503968	0.421861	0.937656	0.703226	0.76988	-0.104527	-0.00744772	0.0407582	0.352	0.922	0.483	0.197825	0.216662	0.203381	-0.40688	-0.231558	-0.121864	1	1	1	0.004378	0.0629888	-0.128091	1	0.625	0.625	0.00744772	-0.0407582	0.104527
P61421	0	0	0	0	0	0	0.270309	0.539726	0.633758	0.526442	0.425189	0.869731	-0.165226	-0.0128085	0.136553	0.0971	0.917	0.148	0.0551142	0.346832	0.361088	-0.385565	-0.372449	-0.0879821	1	1	1	-0.0698201	0.114506	-0.180632	0.625	0.625	0.625	0.0128085	-0.136553	0.165226
P61586	1	0	1	0	1	0	0.490828	0.00289923	0.992057	0.450996	0.331308	0.64006	-0.0659594	0.0192475	0.157398	0.825	0.971	0.459	0.80479	1.5479	0.749041	-0.936708	-1.50941	-0.434245	1	1	1	-0.174529	0.318602	0.0537344	0.625	0.625	1	-0.0192475	-0.157398	0.0659594
P61604	0	0	0	1	1	0	0.886261	0.218243	0.485239	0.718413	0.0586919	0.0829119	0.125069	0.0351186	-0.0491489	0.107	0.64	0.521	0.299535	0.25058	0.166911	-0.0493975	-0.180343	-0.265209	1	1	1	0.0452566	-0.0243665	0.140965	1	1	0.625	-0.0351186	0.0491489	-0.125069
P61619	0	1	0	1	0	0	0.192742	0.860093	0.00492051	0.974532	0.297839	0.614697	-0.0837903	-0.1167	-0.0624513	0.737	0.359	0.482	0.639718	0.226723	0.185863	-0.807298	-0.460124	-0.310766	1	1	1	-0.143453	-0.0963192	-0.180708	0.625	0.625	0.625	0.1167	0.0624513	0.0837903
P61758	1	0	0	1	0	1	0.854845	0.668889	0.703304	0.00878078	0.00463159	0.487087	0.122402	-0.0799989	0.0132414	0.124	0.394	0.849	0.306038	0.176709	0.216864	-0.061235	-0.336707	-0.190381	1	1	1	-0.120889	-0.00533436	0.122672	0.625	1	0.625	0.0799989	-0.0132414	-0.122402
P61769	0	1	0	0	0	1	0.208873	0.316927	0.277258	0.00928329	0.500324	0.204259	-0.0288259	-0.0224433	-0.26608	0.668	0.893	0.0429	0.164641	0.467879	-0.0159601	-0.222293	-0.512765	-0.5162	0.692279	0.54811	0.138636	0.0248421	-0.22723	-0.0389876	1	0.125	1	0.0224433	0.26608	0.0288259
P61956	0	1	0	1	0	1	0.919355	0.235339	0.181441	0.020486	0.0982836	0.851263	0.0491888	-0.0797397	0.183655	0.907	0.614	0.0627	1.28254	0.373186	0.38541	-1.18416	-0.532665	-0.0180989	0.754267	0.825286	0.549647	-0.0734691	0.14705	0.250961	1	0.125	0.625	0.0797397	-0.183655	-0.0491888
P61960	0	0	1	0	0	0	0.100013	0.632249	0.76456	0.993972	0.245429	0.312641	0.13537	-0.359994	-0.305112	0.451	0.175	0.0531	0.633925	0.287281	0.00771214	-0.363184	-1.00727	-0.617936	0.701051	0.576713	0.279782	-0.192438	-0.322502	0.121511	0.125	0.125	0.625	0.359994	0.305112	-0.13537
P61962	1	0	0	0	0	0	0.346628	0.380759	0.730729	0.156694	0.127139	0.0456145	-0.0909992	-0.00476467	0.152704	0.446	0.988	0.0112	0.23959	0.937689	0.239297	-0.421588	-0.947218	0.0661118	0.610406	0.454829	8.47703e-06	0.0705033	0.144565	-0.0415121	0.625	0.125	1	0.00476467	-0.152704	0.0909992
P61964	0	0	0	0	0	0	0.290952	0.799065	0.988362	0.889977	0.71687	0.926921	0.0813389	0.0327613	0.101902	0.541	0.8	0.367	0.457815	0.409972	0.407646	-0.295137	-0.34445	-0.203843	1	1	1	0.116692	0.0253115	0.101966	0.625	1	0.625	-0.0327613	-0.101902	-0.0813389
P61970	0	1	1	0	0	0	0.462227	0.962082	0.396295	0.855457	0.353237	0.0523854	-0.013485	0.0255993	-0.164987	0.921	0.851	0.238	0.383427	0.42326	0.192036	-0.410397	-0.372062	-0.52201	1	1	1	0.121905	-0.215146	-0.00639979	0.625	0.625	1	-0.0255993	0.164987	0.013485
P61978	0	0	0	0	0	0	0.238416	0.7549	0.448694	0.660195	0.385335	0.713057	0.11303	-0.0187344	0.0885527	0.439	0.834	0.188	0.51741	0.241846	0.254554	-0.291351	-0.279315	-0.0774482	1	1	1	-0.0426818	0.072631	0.111973	1	0.625	0.625	0.0187344	-0.0885527	-0.11303
P61981	0	0	0	0	0	0	0.503741	0.593333	0.141039	0.290633	0.536469	0.477369	-0.0729238	-0.151945	0.252689	0.796	0.218	0.115	0.746982	0.159172	0.618025	-0.89283	-0.463063	-0.112647	1	1	1	-0.164817	0.262772	-0.00220364	0.625	0.625	1	0.151945	-0.252689	0.0729238
P62072	0	0	0	0	0	0	0.776119	0.404718	0.962158	0.627393	0.326145	0.528231	0.143111	-0.0797484	0.316447	0.52	0.516	0.168	0.769871	0.265506	0.872273	-0.483649	-0.425003	-0.239378	1	1	1	-0.135025	0.460446	0.136134	0.625	0.625	1	0.0797484	-0.316447	-0.143111
P62081	0	1	1	1	0	0	0.386798	0.813355	0.126644	0.0712265	0.0323574	0.199168	-0.0830113	-0.115211	0.0368147	0.559	0.492	0.787	0.32048	0.354372	0.434136	-0.486503	-0.584795	-0.360507	1	1	1	-0.146177	0.0524312	-0.0249823	0.625	1	1	0.115211	-0.0368147	0.0830113
P62136	0	1	0	0	0	0	0.876082	0.796962	0.0344607	0.0863926	0.292015	0.0285157	-0.0602532	0.125606	-0.176352	0.769	0.248	0.135	0.53655	0.405405	0.100187	-0.657056	-0.154194	-0.452892	1	1	1	0.170982	-0.236412	-0.0897475	0.625	0.625	1	-0.125606	0.176352	0.0602532
P62140	0	0	0	0	0	0	0.755871	0.902174	0.245435	0.76269	0.99738	0.840963	-0.256525	-0.196219	0.083224	0.275	0.272	0.779	0.355974	0.269132	0.945163	-0.869025	-0.66157	-0.778715	1	1	1	-0.136422	0.0316204	-0.315985	1	1	0.625	0.196219	-0.083224	0.256525
P62191	0	0	0	0	1	0	0.856721	0.172475	0.65073	0.975824	0.539718	0.0107322	-0.156625	-0.0675966	0.113255	0.267	0.472	0.21	0.209737	0.194431	0.339883	-0.522987	-0.329624	-0.113374	1	1	1	-0.113453	0.11389	-0.0773048	0.625	0.625	0.625	0.0675966	-0.113255	0.156625
P62195	0	0	0	0	0	1	0.408245	0.389205	0.565721	0.32023	0.734128	0.983175	-0.273291	-0.00542108	0.0941105	0.08	0.906	0.155	0.0605705	0.128573	0.252238	-0.607152	-0.139415	-0.0640173	1	1	1	-0.00485386	0.0931733	-0.350983	1	0.625	0.625	0.00542108	-0.0941105	0.273291
P62241	0	0	0	0	0	0	0.586246	0.881492	0.182706	0.894865	0.413621	0.532161	-0.0979539	0.0736689	-0.087224	0.468	0.409	0.242	0.278385	0.318773	0.103874	-0.474293	-0.171436	-0.278322	1	1	1	0.0899522	-0.0895763	-0.0505811	0.625	0.625	0.625	-0.0736689	0.087224	0.0979539
P62244	0	0	0	1	0	0	0.770676	0.549889	0.940251	0.316421	0.227188	0.842036	0.0338396	0.0301326	-0.0983968	0.849	0.877	0.528	0.553343	0.601606	0.341502	-0.485664	-0.541341	-0.538295	1	1	1	0.033037	-0.0360648	0.0224182	1	1	1	-0.0301326	0.0983968	-0.0338396
P62249	0	0	0	1	0	1	0.294083	0.902499	0.45503	0.163203	0.708942	0.759627	-0.184208	-0.0613266	-0.080514	0.279	0.668	0.665	0.260629	0.351016	0.454366	-0.629045	-0.47367	-0.615394	1	1	1	-0.140525	-0.143886	-0.272779	0.625	0.625	0.625	0.0613266	0.080514	0.184208
P62256	1	0	0	0	0	0	0.822119	0.232448	0.271196	0.347784	0.823048	0.0844191	0.246656	-0.00596896	-0.224176	0.239	0.979	0.541	0.782718	0.664664	0.813667	-0.289406	-0.676601	-1.26202	1	1	1	-0.0124447	-0.0448209	0.198969	1	1	0.625	0.00596896	0.224176	-0.246656
P62258	1	0	0	0	0	1	0.838054	0.0632393	0.938758	0.513272	0.942866	0.698568	0.0152666	-0.0895928	0.22197	0.949	0.18	0.0344	0.709821	0.0743869	0.413128	-0.679288	-0.253572	0.0308115	0.627291	0.476962	0.0444683	-0.0862171	0.270119	0.0376783	0.625	0.125	0.625	0.0895928	-0.22197	-0.0152666
P62263	0	1	0	0	0	1	0.667511	0.374948	0.0591412	0.462219	0.900773	0.65378	-0.0963256	-0.121484	0.16888	0.257	0.0341	0.22	0.123088	-0.0172255	0.5164	-0.31574	-0.225742	-0.17864	0.599325	0.0407884	0.454618	-0.0975525	0.085567	-0.122341	0.125	0.125	0.625	0.121484	-0.16888	0.0963256
P62266	1	0	0	1	1	0	0.831974	0.0527246	0.189639	0.331915	0.115473	0.0283394	0.0987395	0.117685	-0.431746	0.818	0.112	0.162	1.35189	0.285984	0.312908	-1.15441	-0.0506139	-1.1764	1	1	1	0.163455	-0.363767	-0.0267814	0.625	0.125	1	-0.117685	0.431746	-0.0987395
P62269	0	0	0	0	1	0	0.263491	0.849845	0.521715	0.820212	0.856327	0.0362898	-0.0515005	-0.0989097	0.106817	0.665	0.191	0.0456	0.291161	0.0879846	0.209674	-0.394162	-0.285804	0.00396003	0.647198	0.507095	0.151388	-0.103826	0.12194	-0.0488848	0.625	0.125	1	0.0989097	-0.106817	0.0515005
P62273	0	1	1	1	1	0	0.0443395	0.829586	0.297372	0.698667	0.0266844	0.301963	-0.232103	0.202655	0.210023	0.424	0.349	0.714	0.568656	0.784807	1.87043	-1.03286	-0.379497	-1.45038	1	1	1	0.188206	-0.0874629	-0.0583279	0.625	0.625	1	-0.202655	-0.210023	0.232103
P62277	0	0	0	0	0	0	0.859528	0.582319	0.979485	0.611308	0.530669	0.318324	0.0202157	0.0858915	0.0777698	0.917	0.0401	0.145	0.588963	0.164465	0.204008	-0.548532	0.0073176	-0.0484683	0.588034	0.0796406	0.430497	0.0731336	0.0701886	-0.0316412	0.125	0.625	1	-0.0858915	-0.0777698	-0.0202157
P62280	1	1	0	0	0	0	0.264478	0.012552	0.419806	0.924118	0.521018	0.821756	-0.0871016	-0.0996636	-0.0920406	0.537	0.339	0.348	0.311998	0.179897	0.172081	-0.486201	-0.379224	-0.356162	1	1	1	-0.0654217	-0.0563259	-0.0899401	0.625	1	1	0.0996636	0.0920406	0.0871016
P62304	0	0	0	0	0	0	0.388527	0.477677	0.726169	0.362286	0.290451	0.808128	0.124984	-0.000468618	-0.228783	0.697	0.997	0.0062	1.05404	0.319465	-0.123515	-0.804069	-0.320402	-0.334051	0.459454	0.626676	3.07917e-09	0.0877549	-0.255176	0.154126	0.625	0.125	0.625	0.000468618	0.228783	-0.124984
P62306	1	1	1	1	1	1	0.0220189	0.19478	0.0471577	0.0880562	0.341832	0.170058	-0.00216401	0.0196159	0.138424	0.968	0.832	0.00374	0.156415	0.28919	0.191892	-0.160743	-0.249958	0.0849547	0.63922	0.474282	1.69501e-13	0.0465901	0.140626	-0.00937788	1	0.125	1	-0.0196159	-0.138424	0.00216401
P62308	0	0	0	0	0	0	0.211663	0.718294	0.0719404	0.761055	0.827746	0.195155	0.135195	0.0853854	-0.0670143	0.479	0.638	0.609	0.668158	0.606185	0.307379	-0.397768	-0.435414	-0.441408	1	1	1	0.142246	-0.0126543	0.154455	0.625	1	0.625	-0.0853854	0.0670143	-0.135195
P62314	1	0	0	0	0	0	0.395397	0.341476	0.988168	0.835189	0.362632	0.934998	-0.222811	-0.152354	-0.0539378	0.242	0.408	0.839	0.264453	0.353255	0.719899	-0.710075	-0.657964	-0.827774	1	1	1	-0.116428	-0.0645108	-0.257217	1	1	0.625	0.152354	0.0539378	0.222811
P62316	1	0	0	1	0	0	0.334393	0.58627	0.121832	0.897017	0.173534	0.946181	-0.0597722	-0.0122077	0.191362	0.864	0.899	0.357	0.95748	0.270498	0.751765	-1.07702	-0.294913	-0.369042	1	1	1	0.00890831	0.331269	-0.0170272	1	0.625	1	0.0122077	-0.191362	0.0597722
P62318	0	1	1	0	0	0	0.382603	0.495513	0.650783	0.826412	0.98458	0.992953	0.00748053	0.0505567	0.128722	0.977	0.76	0.675	0.782889	0.530494	1.0152	-0.767928	-0.429381	-0.757756	1	1	1	-0.0299324	0.365874	-0.0116661	1	0.625	1	-0.0505567	-0.128722	-0.00748053
P62330	0	0	0	0	1	0	0.196082	0.197002	0.325225	0.763818	0.343223	0.0537088	-0.179108	0.221724	-0.0926313	0.494	0.267	0.862	0.554956	0.741178	1.46713	-0.913172	-0.29773	-1.6524	1	1	1	0.362599	-0.244804	-0.11713	0.625	1	1	-0.221724	0.0926313	0.179108
P62333	0	0	0	0	0	0	0.78988	0.911979	0.193827	0.865255	0.480787	0.960533	-0.144111	0.071168	-0.154322	0.331	0.513	0.0849	0.252257	0.377203	0.0392654	-0.54048	-0.234867	-0.34791	1	1	1	0.0954998	-0.113598	-0.197465	1	0.125	0.625	-0.071168	0.154322	0.144111
P62424	0	0	0	1	0	0	0.693369	0.279371	0.533216	0.53153	0.615808	0.583038	-0.128371	-0.0353503	-0.00314831	0.172	0.568	0.971	0.100387	0.140447	0.248345	-0.357129	-0.211148	-0.254641	1	1	1	-0.0374338	-0.0571118	-0.110693	1	0.625	0.625	0.0353503	0.00314831	0.128371
P62487	0	0	0	0	0	0	0.177088	0.988426	0.997617	0.207148	0.852465	0.745569	0.0473485	-0.0242652	-0.254614	0.924	0.951	0.182	1.49443	1.13727	0.213661	-1.39973	-1.1858	-0.722889	1	1	1	-0.0162376	-0.204375	0.0825469	1	0.625	1	0.0242652	0.254614	-0.0473485
P62495	0	0	0	0	0	0	0.428772	0.788835	0.506339	0.968299	0.236235	0.651173	-0.155493	-0.179865	0.0336444	0.264	0.195	0.786	0.205446	0.164952	0.394567	-0.516433	-0.524682	-0.327279	1	1	1	-0.183729	-0.00703833	-0.132666	0.625	1	1	0.179865	-0.0336444	0.155493
P62633	0	0	0	0	0	0	0.951715	0.559805	0.442817	0.208718	0.954837	0.24728	-0.014903	0.759372	-0.302563	0.984	0.209	0.499	2.13131	2.27409	0.953307	-2.16112	-0.755346	-1.55843	1	1	1	0.918546	-0.205977	-0.067881	0.625	1	1	-0.759372	0.302563	0.014903
P62701	0	0	1	1	0	0	0.0460445	0.287956	0.612916	0.931898	0.708761	0.747518	-0.133681	0.0226838	-0.029513	0.32	0.551	0.706	0.224203	0.130451	0.196377	-0.491566	-0.0850833	-0.255403	1	1	1	0.0318195	-0.00677727	-0.0542337	1	1	0.625	-0.0226838	0.029513	0.133681
P62714	0	0	0	1	0	1	0.94537	0.71139	0.193631	0.0611283	0.369536	0.849813	-0.221381	-0.0383183	0.306803	0.554	0.711	0.262	0.837815	0.260663	1.01542	-1.28058	-0.3373	-0.401816	1	1	1	-0.021244	0.281362	-0.318442	1	0.625	0.625	0.0383183	-0.306803	0.221381
P62750	1	0	0	0	0	0	0.642741	0.0949554	0.483393	0.974956	0.420192	0.518385	-0.136308	-0.00800291	0.176181	0.305	0.931	0.197	0.215318	0.26195	0.515766	-0.487934	-0.277956	-0.163404	1	1	1	0.00171489	0.0942138	-0.186544	1	0.125	0.625	0.00800291	-0.176181	0.136308
P62753	0	0	0	1	1	0	0.985609	0.778439	0.337494	0.468644	0.0578112	0.0161031	-0.149552	0.00310848	0.312308	0.583	0.981	0.106	0.62672	0.385095	0.745645	-0.925825	-0.378878	-0.121029	1	1	1	-0.0128076	0.392047	-0.0821691	1	0.625	0.625	-0.00310848	-0.312308	0.149552
P62805	0	0	0	0	0	0	0.866531	0.793228	0.48971	0.148195	0.249958	0.232412	-0.0843044	-0.0382461	-0.220182	0.766	0.736	0.39	0.738613	0.291325	0.479422	-0.907222	-0.367817	-0.919786	1	1	1	-0.0123587	-0.306341	-0.0774035	1	0.625	1	0.0382461	0.220182	0.0843044
P62820	1	1	0	0	0	0	0.303867	0.114878	0.186121	0.29645	0.554673	0.766733	-0.250429	-0.0810913	0.0461327	0.0696	0.5	0.511	0.0372735	0.256248	0.243696	-0.538132	-0.41843	-0.15143	0.852144	0.92251	0.946955	-0.101226	0.0379609	-0.262513	0.625	0.625	0.125	0.0810913	-0.0461327	0.250429
P62826	0	0	0	0	1	0	0.975074	0.196843	0.839458	0.466281	0.811237	0.0968777	-0.0604189	-0.0163655	-0.122698	0.536	0.766	0.206	0.215142	0.143371	0.120246	-0.335979	-0.176102	-0.365641	1	1	1	0.0215118	-0.137601	-0.114847	1	0.625	0.625	0.0163655	0.122698	0.0604189
P62829	0	0	0	0	0	0	0.281494	0.646243	0.907081	0.906133	0.191702	0.777503	-0.0872749	0.185249	-0.0912355	0.488	0.315	0.411	0.265374	0.675074	0.213428	-0.439924	-0.304577	-0.395899	1	1	1	0.0788425	-0.0597057	-0.120036	0.625	0.625	0.625	-0.185249	0.0912355	0.0872749
P62851	0	1	1	1	0	1	0.543085	0.593283	0.228465	0.011069	0.476671	0.143796	0.105584	-0.172022	-0.124896	0.36	0.267	0.0562	0.417064	0.230297	0.00613507	-0.205896	-0.574341	-0.255926	0.73935	0.640465	0.355163	-0.0533373	-0.128216	0.191505	0.125	0.125	0.625	0.172022	0.124896	-0.105584
P62854	0	0	0	0	1	0	0.251185	0.382397	0.2613	0.716128	0.933273	0.0986243	-0.0253405	-0.0212691	0.234768	0.919	0.891	0.166	0.706303	0.431826	0.644204	-0.756984	-0.474364	-0.174669	1	1	1	-0.121708	0.304008	0.0107173	0.625	0.625	1	0.0212691	-0.234768	0.0253405
P62857	1	0	0	0	1	0	0.211941	0.0775741	0.219681	0.856343	0.994498	0.484587	-0.0889652	0.00192723	0.277894	0.332	0.992	0.0482	0.156393	0.537622	0.551695	-0.334324	-0.533767	0.0040927	0.713909	0.589519	0.21966	-0.0191739	0.194778	-0.143003	1	0.125	0.625	-0.00192723	-0.277894	0.0889652
P62873	0	1	0	0	0	0	0.963102	0.755316	0.097982	0.339793	0.920018	0.215989	-0.143322	0.295623	-0.282653	0.401	0.159	0.393	0.323448	0.800248	0.622095	-0.610091	-0.209002	-1.1874	1	1	1	0.229921	-0.0894397	-0.215073	0.625	1	0.625	-0.295623	0.282653	0.143322
P62877	0	1	0	1	0	0	0.390792	0.865394	0.204961	0.744409	0.167518	0.699874	-0.324776	0.0312848	-0.235831	0.197	0.909	0.0943	0.301512	0.829202	0.0744511	-0.951065	-0.766632	-0.546113	1	1	1	-0.0740784	-0.171979	-0.481336	1	0.125	0.625	-0.0312848	0.235831	0.324776
P62879	1	1	0	1	1	0	0.598875	0.187724	0.518852	0.194364	0.156736	0.693787	-0.253224	0.0590194	-0.0942631	0.11	0.731	0.228	0.105584	0.555741	0.104289	-0.612033	-0.437702	-0.292815	1	1	1	-0.026961	-0.0956064	-0.162742	1	0.625	0.125	-0.0590194	0.0942631	0.253224
P62888	0	1	0	0	0	0	0.834731	0.344005	0.0497743	0.320198	0.663985	0.38575	-0.0972755	-0.00459813	-0.0968525	0.446	0.987	0.527	0.256495	0.846325	0.334789	-0.451046	-0.855522	-0.528494	1	1	1	-0.0651783	-0.131172	-0.0568287	1	0.625	0.625	0.00459813	0.0968525	0.0972755
P62899	0	0	0	0	0	1	0.814536	0.219824	0.809249	0.0345397	0.851289	0.411128	-0.0217381	-0.117537	0.128749	0.905	0.0322	0.152	0.509323	-0.0188703	0.343185	-0.552799	-0.216203	-0.0856882	0.575136	0.0278846	0.409423	-0.0976611	0.143854	0.0251222	0.125	0.625	0.625	0.117537	-0.128749	0.0217381
P62906	0	0	0	1	0	0	0.40431	0.979223	0.451471	0.635253	0.506262	0.811586	-0.117002	0.122851	0.021507	0.00353	0.159	0.65	-0.0727168	0.332717	0.157788	-0.161286	-0.0870155	-0.114774	3.65741e-14	0.403066	0.58846	0.174612	0.0138601	-0.103857	0.625	1	0.125	-0.122851	-0.021507	0.117002
P62917	0	0	0	0	0	0	0.240944	0.925969	0.644045	0.580629	0.241608	0.0296229	0.0453243	-0.0692848	0.0376168	0.544	0.619	0.538	0.256971	0.33027	0.210523	-0.166323	-0.468839	-0.135289	1	1	1	-0.0622691	0.0390214	0.0877903	0.625	1	0.625	0.0692848	-0.0376168	-0.0453243
P62937	0	0	0	0	0	0	0.948137	0.441204	0.704947	0.257466	0.573396	0.423715	0.00166142	0.122174	-0.0354517	0.982	0.228	0.764	0.215392	0.379686	0.30781	-0.21207	-0.135338	-0.378713	1	1	1	0.128956	-0.0634036	-0.0291757	0.625	0.625	1	-0.122174	0.0354517	-0.00166142
P62942	0	0	0	0	0	0	0.0760062	0.0976399	0.782715	0.947385	0.14389	0.131986	0.123987	0.00905435	0.0904296	0.119	0.83	0.419	0.306398	0.132223	0.398682	-0.0584249	-0.114114	-0.217823	1	1	1	-0.00595807	0.0660817	0.131778	1	0.625	0.125	-0.00905435	-0.0904296	-0.123987
P62979	0	0	0	0	0	0	0.807201	0.61696	0.984815	0.843901	0.299866	0.665801	-0.0622546	0.0619919	-0.141838	0.635	0.487	0.158	0.314158	0.311368	0.0994301	-0.438668	-0.187384	-0.383107	1	1	1	0.00568719	-0.201701	-0.129718	1	0.625	0.625	-0.0619919	0.141838	0.0622546
P62993	0	0	0	0	0	0	0.687757	0.779354	0.55264	0.261448	0.772107	0.208876	-0.0519678	0.0347886	-0.153077	0.779	0.82	0.252	0.487304	0.48104	0.191558	-0.591239	-0.411463	-0.497712	1	1	1	0.0650568	-0.0658565	0.0658388	0.625	0.125	0.625	-0.0347886	0.153077	0.0519678
P62995	0	0	0	0	1	0	0.395954	0.731746	0.387265	0.384356	0.758396	0.0728556	-0.16321	-0.117653	0.185956	0.343	0.473	0.188	0.299525	0.339422	0.534618	-0.625944	-0.574729	-0.162707	1	1	1	-0.164095	0.196966	-0.189177	1	0.625	1	0.117653	-0.185956	0.16321
P63000	0	0	0	0	0	0	0.372399	0.130176	0.260265	0.576456	0.713353	0.563148	-0.297054	0.545769	-0.16645	0.13	0.028	0.493	0.158639	0.980131	0.514211	-0.752747	0.111406	-0.847111	0.411524	0.0136882	0.590235	0.622091	-0.122388	-0.27713	0.125	0.625	0.625	-0.545769	0.16645	0.297054
P63010	1	0	0	0	0	0	0.952893	0.208443	0.863685	0.349701	0.847553	0.740227	-0.0202463	0.0603463	-0.0857479	0.899	0.644	0.261	0.449055	0.435792	0.111579	-0.489548	-0.3151	-0.283074	1	1	1	-0.00176389	-0.125475	0.0455058	1	0.625	1	-0.0603463	0.0857479	0.0202463
P63092	1	0	0	0	0	0	0.7283	0.297834	0.41902	0.625056	0.692934	0.970354	-0.345167	-0.146079	-0.0419665	0.0535	0.31	0.782	0.00981009	0.235471	0.400178	-0.700143	-0.527628	-0.484111	0.330212	0.643775	0.754132	-0.138142	0.00235265	-0.398825	0.625	0.625	0.125	0.146079	0.0419665	0.345167
P63096	0	1	0	0	1	0	0.627871	0.981685	0.377223	0.231001	0.914186	0.660201	-0.33364	-0.194576	0.0115761	0.148	0.0505	0.9	0.214324	0.000790589	0.281494	-0.881605	-0.389942	-0.258342	0.548922	0.237547	0.689065	-0.174225	-0.0439181	-0.322158	0.125	0.625	0.625	0.194576	-0.0115761	0.33364
P63104	0	0	0	0	1	0	0.358324	0.831476	0.923871	0.234698	0.112403	0.628832	-0.0526682	-0.0510417	0.168445	0.681	0.238	0.136	0.317291	0.0593416	0.433114	-0.422627	-0.161425	-0.0962241	1	1	1	-0.0547667	0.165126	-0.0418133	0.625	0.625	1	0.0510417	-0.168445	0.0526682
P63151	0	0	0	0	0	0	0.313058	0.0885849	0.972423	0.487843	0.862273	0.0961981	0.159383	-0.0730396	0.159984	0.258	0.597	0.12	0.523357	0.321475	0.396254	-0.204591	-0.467554	-0.0762851	1	1	1	-0.114674	0.201142	0.122498	1	0.625	0.625	0.0730396	-0.159984	-0.159383
P63167	0	0	0	0	0	0	0.278956	0.679614	0.315866	0.356331	0.80278	0.535845	0.0856043	0.0425577	0.0712538	0.341	0.842	0.576	0.327147	0.665252	0.434027	-0.155938	-0.580136	-0.291519	1	1	1	-0.106442	0.0666186	0.0805242	0.625	1	1	-0.0425577	-0.0712538	-0.0856043
[truncated: 1,305 more rows]

## Sheet: 4
Names		Outliers 4 DMSO	Outliers 4 Q7	N 4 DMSO	N 4 Q7	4 Diff	4 pvalue	high 4	low 4	qvalue 4	ST 4	pvalue 4	FC 4
[truncated: 105 more rows]

## Sheet: 8
Names	Outliers 8 DMSO	Outliers 8 Q7	N 8 DMSO	N 8 Q7	8 Diff	8 pvalue	high 8	low 8	qvalue 8	ST 8	pvalue 8	FC 8
[truncated: 259 more rows]

[truncated: 1 more sheets: 24]
